# Supplementary material for: Machine learning model combining features from algorithms with different analytical methodologies to detect laboratory-event-related adverse drug reaction signals
Source: PLoS One. 2018 Nov 21;13(11):e0207749. doi: 10.1371/journal.pone.0207749 (PMC6248973; doi:10.1371/journal.pone.0207749)
Supplement: S1 Table — (XLSX) [file pone.0207749.s001.xlsx]

## Sheet: SI Table 1
Table S1. A mapping of drug names from ADR databases to the RxNorm
Drug names from databases	RxNorm_id	RxNorm_name
6-mercaptopurine	1436650	mercaptopurine
abacavir	1736971	abacavir
abarelix	19010868	abarelix
Abilify	757688	aripiprazole
Abilify Maintena	757688	aripiprazole
abiraterone	40239056	abiraterone
Abraxane	1378382	Paclitaxel
acamprosate	19043959	acamprosate
acebutolol	1319998	Acebutolol
acitretin	929638	Acitretin
Actelsar HCT	974166	Hydrochlorothiazide
Actelsar HCT	1317640	telmisartan
Actos	1525215	pioglitazone
acyclovir	1703687	Acyclovir
adefovir	1729323	adefovir
adefovir dipivoxil	1729323	adefovir
Adenuric	19017742	febuxostat
Advagraf	950637	Tacrolimus
Aerinaze	1103006	desloratadine
Aerinaze	1154332	Pseudoephedrine
Aerius	1103006	desloratadine
afatinib	43533090	Afatinib
Afinitor	19011440	everolimus
Akynzeo	45774966	netupitant
Akynzeo	911354	palonosetron
Aldara	981691	imiquimod
Aldurazyme	1543229	Laronidase
Alimta	1304919	pemetrexed
aliskiren	1317967	aliskiren
alli	741530	orlistat
allopurinol	1167322	Allopurinol
alosetron	948555	alosetron
Aloxi	911354	palonosetron
alprazolam	781039	Alprazolam
ambrisentan	1337068	ambrisentan
amifostine	1350040	Amifostine
amiloride	991382	Amiloride
aminoglutethimide	1503057	Aminoglutethimide
amiodarone	1309944	Amiodarone
Amlodipine/Valsartan Mylan	1332418	Amlodipine
Amlodipine/Valsartan Mylan	1308842	valsartan
Ammonaps	19048721	Sodium phenylbutyrate
amphotericin B	952045	Amphotericin
amphotericin B	1717240	Amphotericin B
amprenavir	1789428	Amprenavir
amsacrine	19017810	Amsacrine
anagrelide	1381253	anagrelide
anastrozole	1348265	anastrozole
Angiox	19084670	bivalirudin
anidulafungin	19026450	anidulafungin
apixaban	43013024	apixaban
aprepitant	936748	aprepitant
Aprovel	1347384	irbesartan
Aptivus	1736999	tipranavir
Arava	1101898	leflunomide
arginine	19006410	Arginine
Ariclaim	715259	duloxetine
aripiprazole	757688	aripiprazole
Aripiprazole Accord	757688	aripiprazole
Aripiprazole Mylan Pharma	757688	aripiprazole
Aripiprazole Sandoz	757688	aripiprazole
Aripiprazole Zentiva	757688	aripiprazole
Arixtra	1315865	fondaparinux
Armisarte	1304919	pemetrexed
arsenic	19010961	Arsenic
arsenic trioxide	1333379	arsenic trioxide
asenapine	40164052	Asenapine
aspirin	1112807	Aspirin
aspirin	1134439	Caffeine
atazanavir	1727223	Atazanavir
atenolol	1314002	Atenolol
atorvastatin	1545958	atorvastatin
atovaquone	1781733	Atovaquone
Atriance	19002912	nelarabine
Atripla	1738135	efavirenz
Atripla	1703069	emtricitabine
atropine	914335	Atropine
Aubagio	42900584	teriflunomide
Avastin	1397141	bevacizumab
Avonex	722424	Interferon beta-1a
axitinib	42709322	axitinib
Axura	701322	Memantine
azelastine	934075	azelastine
azilsartan	40235485	azilsartan
azithromycin	1734104	Azithromycin
Azomyr	1103006	desloratadine
aztreonam	1715117	Aztreonam
baclofen	715233	Baclofen
bazedoxifene	44506794	bazedoxifene
bedaquiline	43012518	bedaquiline
belinostat	45776670	belinostat
benazepril	1335471	benazepril
bendamustine	19015523	bendamustine
Benepali	1151789	Etanercept
Betaferon	713196	interferon beta-1b
betaxolol	1322081	Betaxolol
Betmiga	42873636	mirabegron
bexarotene	1389888	bexarotene
bezafibrate	19022956	Bezafibrate
bicalutamide	1344381	bicalutamide
bisoprolol	1338005	Bisoprolol
Bivalirudin	19084670	bivalirudin
Blincyto	45892531	blinatumomab
boceprevir	40238770	boceprevir
Bondronat	19011068	ibandronic acid
bortezomib	1336825	bortezomib
Bortezomib Accord	1336825	bortezomib
bosentan	1321636	bosentan
Bosulif	42900401	bosutinib
bosutinib	42900401	bosutinib
Brimica Genuair	42873639	aclidinium
Brimica Genuair	46274197	formoterol fumarate dihydrate
brinzolamide	938044	brinzolamide
bromazepam	19030353	Bromazepam
budesonide	939259	Budesonide
bumetanide	932745	Bumetanide
bupivacaine	732893	Bupivacaine
buprenorphine	1133201	Buprenorphine
Busilvex	1333357	Busulfan
busulfan	1333357	Busulfan
Busulfan Fresenius Kabi	1333357	Busulfan
Bydureon	1583722	exenatide
Byetta	1583722	exenatide
cabazitaxel	40222431	cabazitaxel
cabergoline	1558471	cabergoline
cabozantinib	43012292	cabozantinib
Caelyx	1338512	Doxorubicin
caffeine	1134439	Caffeine
calcimar	1537655	salmon calcitonin
calcitriol	19035631	Calcitriol
canagliflozin	43526465	canagliflozin
Cancidas	1718054	Caspofungin
candesartan	1351557	candesartan
candesartan cilexetil	1351557	candesartan
capecitabine	1337620	capecitabine
Capecitabine Accord	1337620	capecitabine
Capecitabine medac	1337620	capecitabine
Capecitabine Teva	1337620	capecitabine
Caprelsa	40238052	Vandetanib
captopril	1340128	Captopril
Carbaglu	19102150	Carglumic acid
carbamazepine	740275	Carbamazepine
carbidopa	740560	Carbidopa
carfilzomib	42873638	carfilzomib
carvedilol	1346823	carvedilol
caspofungin	1718054	Caspofungin
Caspofungin Accord	1718054	Caspofungin
cefaclor	1768849	Cefaclor
cefadroxil	1769535	Cefadroxil
cefazolin	1771162	Cefazolin
cefdinir	1796458	cefdinir
cefditoren pivoxil	1747005	cefditoren
cefepime	1748975	cefepime
cefixime	1796435	Cefixime
cefotetan	1774932	Cefotetan
cefoxitin	1775741	Cefoxitin
cefpodoxime	1749008	cefpodoxime
cefprozil	1738366	cefprozil
ceftazidime	1776684	Ceftazidime
ceftizoxime	1777254	Ceftizoxime
ceftriaxone	1777806	Ceftriaxone
cefuroxime	1778162	Cefuroxime
cefuroxime axetil	1778162	Cefuroxime
celecoxib	1118084	celecoxib
celiprolol	19049145	Celiprolol
Celsentri	1787101	maraviroc
cephalexin	1786621	Cephalexin
cetirizine	1149196	Cetirizine
cevimeline	954819	cevimeline
chlorambucil	1390051	Chlorambucil
chlorthalidone	1395058	Chlorthalidone
Cholestagel	1518148	colesevelam
cholestyramine	19095309	Cholestyramine Resin
Cholib	1551803	Fenofibrate
Cholib	1539403	Simvastatin
Ciambra	1304919	pemetrexed
ciclesonide	902938	ciclesonide
cidofovir	1745072	Cidofovir
cilostazol	1350310	cilostazol
cimetidine	997276	Cimetidine
Cimzia	912263	certolizumab pegol
ciprofloxacin	1797513	Ciprofloxacin
Circadin	1301152	Melatonin
cisplatin	1397599	Cisplatin
citalopram	797617	Citalopram
citric acid	950435	Citric Acid
cladribine	19054825	Cladribine
clarithromycin	1750500	Clarithromycin
clevidipine	19089969	clevidipine
clodronate	19024249	Clodronic Acid
clofarabine	19054821	clofarabine
clomiphene citrate	1598819	Clomiphene
clomipramine	798834	Clomipramine
clonazepam	798874	Clonazepam
clonidine	1398937	Clonidine
clopidogrel	1322184	clopidogrel
Clopidogrel Acino	1322184	clopidogrel
Clopidogrel Apotex	1322184	clopidogrel
Clopidogrel BGR	1322184	clopidogrel
Clopidogrel HCS	1322184	clopidogrel
Clopidogrel Krka	1322184	clopidogrel
Clopidogrel Krka d.d.	1322184	clopidogrel
Clopidogrel Mylan	1322184	clopidogrel
Clopidogrel ratiopharm	1322184	clopidogrel
Clopidogrel ratiopharm GmbH	1322184	clopidogrel
Clopidogrel TAD	1322184	clopidogrel
Clopidogrel Teva	1322184	clopidogrel
Clopidogrel Teva Pharma	1322184	clopidogrel
Clopidogrel Zentiva	1322184	clopidogrel
Clopidogrel/Acetylsalicylic acid Zentiva	1322184	clopidogrel
clorazepate	790253	clorazepate
clotrimazole	1000632	Clotrimazole
clozapine	800878	Clozapine
CoAprovel	974166	Hydrochlorothiazide
CoAprovel	1347384	irbesartan
cobicistat	42874220	cobicistat
colchicine	1101554	Colchicine
colesevelam	1518148	colesevelam
colistimethate sodium	901845	Colistin
Combivir	1704183	Lamivudine
Combivir	1710612	Zidovudine
Cometriq	43012292	cabozantinib
Competact	1503297	Metformin
Competact	1525215	pioglitazone
CONTROLOC Control	948078	control
Copalia	1332418	Amlodipine
Copalia	1308842	valsartan
Copalia HCT	19003923	AMLODIPINE BESYLATE
Copalia HCT	974166	Hydrochlorothiazide
Copalia HCT	1308842	valsartan
cortisone	1507705	Cortisone
Crixivan	1711523	Indinavir
crizotinib	40242675	crizotinib
Cubicin	1786617	Daptomycin
Cyanokit	1377023	Hydroxocobalamin
cyclophosphamide	1310317	Cyclophosphamide
cyclosporine	19010482	Cyclosporine
Cymbalta	715259	duloxetine
cyproterone	19010792	Cyproterone
cyproterone acetate	19010792	Cyproterone
Cyramza	44818489	ramucirumab
cysteamine	910888	Cysteamine
cytarabine	1311078	Cytarabine
dabigatran etexilate	40228152	dabigatran etexilate
dabrafenib	43532299	dabrafenib
Dafiro	1332418	Amlodipine
Dafiro	1308842	valsartan
Dafiro HCT	19003923	AMLODIPINE BESYLATE
Dafiro HCT	974166	Hydrochlorothiazide
Dafiro HCT	1308842	valsartan
Daliresp	40236897	Roflumilast
dalteparin	1301065	Dalteparin
dapagliflozin	44785829	dapagliflozin
daptomycin	1786617	Daptomycin
darifenacin	916230	darifenacin
darunavir	1756831	darunavir
dasatinib	1358436	dasatinib
Dasselta	1103006	desloratadine
daunorubicin	1311799	Daunorubicin
Daxas	40236897	Roflumilast
decitabine	19024728	decitabine
deferasirox	1786055	deferasirox
deferiprone	19011091	deferiprone
deferoxamine	1711947	Deferoxamine
degarelix	19058410	degarelix
delavirdine	1747157	Delavirdine
depsipeptide	40168385	romidepsin
Descovy	1703069	emtricitabine
desflurane	19002770	desflurane
desipramine	716968	Desipramine
desloratadine	1103006	desloratadine
Desloratadine Actavis	1103006	desloratadine
Desloratadine ratiopharm	1103006	desloratadine
Desloratadine Teva	1103006	desloratadine
desmopressin	1517070	desmopressin
desvenlafaxine	717607	Desvenlafaxine
dexmedetomidine	19061088	Dexmedetomidine
dexrazoxane	1353011	Dexrazoxane
diazepam	723013	Diazepam
diazoxide	1523280	Diazoxide
dichlorphenamide	924296	Dichlorphenamide
diclofenac	1124300	Diclofenac
dicloxacillin	1724666	Dicloxacillin
didanosine	1724869	Didanosine
diltiazem	1328165	Diltiazem
disopyramide	1335606	Disopyramide
docetaxel	1315942	docetaxel
Docetaxel Accord	1315942	docetaxel
Docetaxel Kabi	1315942	docetaxel
Docetaxel Teva	1315942	docetaxel
Docetaxel Winthrop	1315942	docetaxel
dolasetron	903459	Dolasetron
dolutegravir	43560385	dolutegravir
donepezil	715997	donepezil
doxazosin	1363053	Doxazosin
doxepin	738156	Doxepin
doxorubicin	1338512	Doxorubicin
doxycycline	1738521	Doxycycline
dronedarone	40163615	dronedarone
duloxetine	715259	duloxetine
Duloxetine Lilly	715259	duloxetine
Duloxetine Mylan	715259	duloxetine
Duloxetine Zentiva	715259	duloxetine
DuoPlavin	1322184	clopidogrel
Dutrebis	1704183	Lamivudine
Dutrebis	1712889	raltegravir
Dynastat	19003570	parecoxib
Ebilfumin	1799139	Oseltamivir
Ebixa	701322	Memantine
Ecansya	1337620	capecitabine
Edarbi	40235485	azilsartan
Edurant	40238930	Rilpivirine
efavirenz	1738135	efavirenz
Efavirenz Teva	1738135	efavirenz
eletriptan	1189697	eletriptan
Eliquis	43013024	apixaban
eltrombopag	19012346	eltrombopag
Emend	936748	aprepitant
empagliflozin	45774751	empagliflozin
emtricitabine	1703069	emtricitabine
Emtriva	1703069	emtricitabine
enalapril	1341927	Enalapril
enalaprilat	1342001	Enalaprilat
Enbrel	1151789	Etanercept
Enfuvirtide	1717002	enfuvirtide
entacapone	782211	entacapone
entecavir	1711246	entecavir
Envarsus	950637	Tacrolimus
Enyglid	1516766	repaglinide
Epivir	1704183	Lamivudine
eplerenone	1309799	eplerenone
eprosartan	1346686	eprosartan
eptifibatide	1322199	eptifibatide
Erbitux	40093010	cetuximab
eribulin	40230712	eribulin
Erivedge	42709321	vismodegib
erlotinib	1325363	erlotinib
ertapenem	1717963	ertapenem
Esbriet	45775206	pirfenidone
eslicarbazepine	44507780	eslicarbazepine
estazolam	748010	Estazolam
estradiol	1548195	Estradiol
ethacrynic acid	987406	Ethacrynate
etoposide	1350504	Etoposide
etoricoxib	19011355	etoricoxib
etravirine	1758536	etravirine
Eucreas	1503297	Metformin
Eucreas	19122137	vildagliptin
Evicel	19044986	fibrinogen concentrate (human)
Evicel	19042888	Thrombin (Human)
Eviplera	1703069	emtricitabine
Eviplera	40238930	Rilpivirine
Eviplera	1710281	tenofovir disoproxil
EVOTAZ	19098998	Atazanavir sulfate
EVOTAZ	42874220	cobicistat
Evra	1518198	norelgestromin
Exalief	44507780	eslicarbazepine
Exelon	733523	rivastigmine
Exforge	1332418	Amlodipine
Exforge	1308842	valsartan
Exforge HCT	19003923	AMLODIPINE BESYLATE
Exforge HCT	974166	Hydrochlorothiazide
Exforge HCT	1308842	valsartan
Extavia	713196	interferon beta-1b
Exviera	45892558	dasabuvir
ezetimibe	1526475	ezetimibe
Fabrazyme	1525746	agalsidase beta
famciclovir	1703603	famciclovir
famotidine	953076	Famotidine
Fareston	1342346	Toremifene
Farydak	46221435	panobinostat
Faslodex	1304044	fulvestrant
febuxostat	19017742	febuxostat
felbamate	795661	felbamate
fenofibrate	1551803	Fenofibrate
fenofibric acid	1551803	Fenofibrate
fenoldopam	19095721	Fenoldopam
fentanyl	1154029	Fentanyl
Ferriprox	19011091	deferiprone
ferumoxytol	40163731	ferumoxytol
fesoterodine	19027958	fesoterodine
Fexeric	45776202	FERRIC CITRATE
fingolimod	40226579	fingolimod
Firmagon	19058410	degarelix
Flebogamma DIF	19096039	Human normal immunoglobulin
flecainide	1354860	Flecainide
Flixabi	937368	infliximab
fluconazole	1754994	Fluconazole
fludarabine	1395557	fludarabine
fluoxetine	755695	Fluoxetine
fluoxymesterone	1555887	Fluoxymesterone
fluphenazine	756018	Fluphenazine
fluphenazine decanoate	756018	Fluphenazine
flurazepam	756349	Flurazepam
flurbiprofen	1156378	Flurbiprofen
flutamide	1356461	Flutamide
fluticasone furoate	1149380	fluticasone
fluvoxamine	751412	Fluvoxamine
fondaparinux	1315865	fondaparinux
Forsteo	1521987	Teriparatide
forteo	1521987	Teriparatide
fosamprenavir	1736829	fosamprenavir
fosaprepitant dimeglumine	19022131	Fosaprepitant dimeglumine
foscarnet	1724700	Foscarnet
fosfomycin	956653	Fosfomycin
fosinopril	1363749	Fosinopril
fulvestrant	1304044	fulvestrant
furosemide	956874	Furosemide
Fuzeon	1717002	enfuvirtide
gabapentin	797399	gabapentin
gadobenate dimeglumine	19007652	Gadobenate
gadolinium	42899255	Gadolinium
gadoversetamide	19089496	gadoversetamide
galantamine	757627	Galantamine
Galvus	19122137	vildagliptin
ganciclovir	1757803	Ganciclovir
gatifloxacin	1789276	gatifloxacin
Gattex	43013171	teduglutide
Gazyvaro	44507676	obinutuzumab
gefitinib	1319193	gefitinib
gemcitabine	1314924	gemcitabine
gemfibrozil	1558242	Gemfibrozil
gemifloxacin	1716721	gemifloxacin
gentamicin	45892419	Gentamicin
Genvoya	42874220	cobicistat
Genvoya	42874212	elvitegravir
Genvoya	1703069	emtricitabine
Gilenya	40226579	fingolimod
gliclazide	19059796	Gliclazide
Glidipion	1525215	pioglitazone
glimepiride	1597756	glimepiride
Gliolan	904351	Aminolevulinic Acid
Glivec	1304107	imatinib
Glubrava	1503297	Metformin
Glubrava	1525215	pioglitazone
Glustin	1525215	pioglitazone
goserelin	1366310	Goserelin
granisetron	1000772	Granisetron
Granupas	1726228	aminosalicylic acid
Grepid	1322184	clopidogrel
guanfacine	1344965	Guanfacine
Halaven	40230712	eribulin
halofantrine	1766340	halofantrine
HBVaxPro	40045673	HEPATITIS B VACCINE (RECOMBINANT)
Hemangiol	1353766	Propranolol
hemin	19067303	Hemin
heparin	1367571	Heparin
Hepsera	1729323	adefovir
Herceptin	1387104	trastuzumab
hetastarch	19077117	Hetastarch
histrelin	1366773	histrelin
Hizentra	19096039	Human normal immunoglobulin
Humira	1119119	adalimumab
hydrochlorothiazide	974166	Hydrochlorothiazide
hydroflumethiazide	1376289	Hydroflumethiazide
hydromorphone	1126658	Hydromorphone
hydroxyurea	1377141	hydroxyurea
Hypaque	19022596	Diatrizoate
HyQvia	19096039	Human normal immunoglobulin
Iasibon	19011068	ibandronic acid
ibandronate	1512480	Ibandronate
Ibandronic acid Accord	19011068	ibandronic acid
Ibandronic acid Sandoz	19011068	ibandronic acid
Ibandronic acid Teva	19011068	ibandronic acid
ibrutinib	44507848	Ibrutinib
ibuprofen	1177480	Ibuprofen
Icandra	1503297	Metformin
Icandra	19122137	vildagliptin
Iclusig	43013182	ponatinib
idarubicin	19078097	Idarubicin
Ifirmacombi	974166	Hydrochlorothiazide
Ifirmacombi	1347384	irbesartan
Ifirmasta	1347384	irbesartan
ifosfamide	19078187	Ifosfamide
Ilaris	40161669	canakinumab
iloperidone	19017241	iloperidone
iloprost	1344992	Iloprost
imatinib	1304107	imatinib
Imatinib Accord	1304107	imatinib
Imatinib Actavis	1304107	imatinib
Imatinib Medac	1304107	imatinib
Imatinib Teva	1304107	imatinib
imiquimod	981691	imiquimod
Imnovid	43014237	pomalidomide
Imprida	1332418	Amlodipine
Imprida	1308842	valsartan
Incivo	40239330	telaprevir
indapamide	978555	Indapamide
indinavir	1711523	Indinavir
indomethacin	1178663	Indomethacin
Inflectra	937368	infliximab
Inlyta	42709322	axitinib
Inovelon	19006586	rufinamide
Insulin	19122121	Insulin
Intelence	1758536	etravirine
interferon alfa-2b	1380068	Interferon Alfa-2b
IntronA	1380068	Interferon Alfa-2b
Invanz	1717963	ertapenem
Invirase	1746244	Saquinavir
iodixanol	19003201	iodixanol
iohexol	19080985	Iohexol
iopromide	19003206	iopromide
irbesartan	1347384	irbesartan
Irbesartan Hydrochlorothiazide Zentiva	974166	Hydrochlorothiazide
Irbesartan Hydrochlorothiazide Zentiva	1347384	irbesartan
Irbesartan Teva	1347384	irbesartan
Irbesartan Zentiva	1347384	irbesartan
Irbesartan/Hydrochlorothiazide Teva	974166	Hydrochlorothiazide
Irbesartan/Hydrochlorothiazide Teva	1347384	irbesartan
irinotecan	1367268	irinotecan
Iscover	1322184	clopidogrel
Isentress	1712889	raltegravir
itraconazole	1703653	Itraconazole
ivabradine	46234437	ivabradine
ivacaftor	42709323	ivacaftor
Ivemend	19022131	Fosaprepitant dimeglumine
Ixiaro	19047598	JAPANESE ENCEPHALITIS VIRUS (INACTIVATED)
Izba	904501	travoprost
Jalra	19122137	vildagliptin
Jevtana	40222431	cabazitaxel
Jinarc	19036797	tolvaptan
Kadcyla	43525787	TRASTUZUMAB EMTANSINE
Kaletra	1738170	lopinavir
Kaletra	1748921	Ritonavir
Kalydeco	42709323	ivacaftor
Karvea	1347384	irbesartan
Karvezide	974166	Hydrochlorothiazide
Karvezide	1347384	irbesartan
Kengrexal	46275677	cangrelor
Ketek	1702911	telithromycin
ketoconazole	985708	Ketoconazole
Ketoconazole HRA	985708	Ketoconazole
ketorolac	1136980	Ketorolac
ketorolac tromethamine	1136980	Ketorolac
Kineret	1114375	anakinra
Kinzalkomb	974166	Hydrochlorothiazide
Kinzalkomb	1317640	telmisartan
Kinzalmono	1317640	telmisartan
Kiovig	19096039	Human normal immunoglobulin
Kivexa	1736971	abacavir
Kivexa	1704183	Lamivudine
Kolbam	44506782	Cholic Acid
Komboglyze	1503297	Metformin
Komboglyze	40166035	saxagliptin
Kyprolis	42873638	carfilzomib
lamivudine	1704183	Lamivudine
Lamivudine Teva	1704183	Lamivudine
Lamivudine Teva Pharma B.V.	1704183	Lamivudine
Lamivudine/Zidovudine Teva	1704183	Lamivudine
Lamivudine/Zidovudine Teva	1710612	Zidovudine
lamotrigine	705103	lamotrigine
lanreotide	1503501	lanreotide
lansoprazole	929887	lansoprazole
lapatinib	1359548	lapatinib
Latuda	40230761	lurasidone
leflunomide	1101898	leflunomide
Leflunomide medac	1101898	leflunomide
Leflunomide ratiopharm	1101898	leflunomide
Leflunomide Winthrop	1101898	leflunomide
Leganto	786426	Rotigotine
lenalidomide	19026972	lenalidomide
Lenvima	46221433	lenvatinib
lercanidipine	19015802	lercanidipine
leucovorin	1388796	Leucovorin
Levemir	1516976	insulin detemir
levetiracetam	711584	Levetiracetam
Levitra	1311276	vardenafil
levofloxacin	1742253	Levofloxacin
levonorgestrel	1589505	Levonorgestrel
levosimendan	40173184	Levosimendan
Libertek	40236897	Roflumilast
linaclotide	42900505	linaclotide
linagliptin	40239216	Linagliptin
linezolid	1736887	linezolid
lisinopril	1308216	Lisinopril
Litak	19054825	Cladribine
lithium	19124477	Lithium
Lixiana	45892847	edoxaban
Lojuxta	43013119	lomitapide
lomefloxacin	1707800	lomefloxacin
lomitapide	43013119	lomitapide
Lonquex	44506753	lipegfilgrastim
Lonsurf	905078	Trifluridine
Lopinavir/Ritonavir Mylan	1738170	lopinavir
Lopinavir/Ritonavir Mylan	1748921	Ritonavir
lorazepam	791967	Lorazepam
losartan	1367500	Losartan
lovastatin	1592085	Lovastatin
Lovaza	1560305	Omega-3 Acid Ethyl Esters (USP)
lubiprostone	987366	lubiprostone
Luminity	19071160	Perflutren
Lupron	1351541	Leuprolide
lurasidone	40230761	lurasidone
lymecycline	19092353	Lymecycline
Lynparza	45892579	olaparib
Lysodren	1309161	Mitotane
MabThera	1314273	rituximab
mannitol	994058	Mannitol
maraviroc	1787101	maraviroc
Marixino	701322	Memantine
mefloquine	19000498	Mefloquine
megestrol	1300978	Megestrol
Mekinist	43532497	trametinib
melatonin	1301152	Melatonin
meloxicam	1150345	meloxicam
melphalan	1301267	Melphalan
memantine	701322	Memantine
Memantine Accord	701322	Memantine
Memantine LEK	701322	Memantine
Memantine Merz	701322	Memantine
Memantine Mylan	701322	Memantine
Memantine ratiopharm	701322	Memantine
meropenem	1709170	meropenem
mesalazine	968426	mesalamine
mesna	1354698	Mesna
metformin	1503297	Metformin
methotrexate	1305058	Methotrexate
methyclothiazide	905273	Methyclothiazide
methylene blue	905518	Methylene blue
methylphenidate	705944	Methylphenidate
methylprednisolone	1506270	Methylprednisolone
methysergide	1106740	Methysergide
metolazone	907013	Metolazone
metoprolol	1307046	Metoprolol
metronidazole	1707164	Metronidazole
metyrapone	19007490	Metyrapone
micafungin	19018013	micafungin
Micardis	1317640	telmisartan
MicardisPlus	974166	Hydrochlorothiazide
MicardisPlus	1317640	telmisartan
mifepristone	1508439	Mifepristone
milnacipran	19080226	milnacipran
minocycline	1708880	Minocycline
minoxidil	1309068	Minoxidil
mipomersen	43014182	mipomersen
mirabegron	42873636	mirabegron
mirtazapine	725131	Mirtazapine
misoprostol	1150871	Misoprostol
mitotane	1309161	Mitotane
mitoxantrone	1309188	Mitoxantrone
modafinil	710650	modafinil
Modigraf	950637	Tacrolimus
montelukast	1154161	montelukast
morphine	1110410	Morphine
moxifloxacin	1716903	moxifloxacin
Mycamine	19018013	micafungin
mycophenolate mofetil	19068900	MYCOPHENOLATE
mycophenolate mofetil	19003999	mycophenolate mofetil
mycophenolic acid	19012565	Mycophenolic Acid
Myocet	1338512	Doxorubicin
Myozyme	19088328	alglucosidase alfa
Mysimba	750982	Bupropion
Mysimba	1714319	Naltrexone
nabumetone	1113648	nabumetone
nadolol	1313200	Nadolol
nafarelin	1507558	Nafarelin
nafcillin	1713930	Nafcillin
nalmefene	19014158	nalmefene
naltrexone	1714319	Naltrexone
nandrolone decanoate	1514412	Nandrolone
naproxen	1115008	Naproxen
Natrecor	1338985	Nesiritide
nebivolol	1314577	nebivolol
nefazodone	714684	nefazodone
nelarabine	19002912	nelarabine
nelfinavir	1715472	Nelfinavir
Nemdatine	701322	Memantine
Neoclarityn	1103006	desloratadine
Neofordex	1518254	Dexamethasone
Neulasta	1325608	pegfilgrastim
Neupro	786426	Rotigotine
nevirapine	1769389	Nevirapine
Nevirapine Teva	1769389	Nevirapine
Nexavar	1363387	sorafenib
Nexium Control	904453	Esomeprazole
niacin	1517824	Niacin
nifedipine	1318853	Nifedipine
nilotinib	1394023	nilotinib
nilutamide	1315286	nilutamide
nimodipine	1319133	Nimodipine
Nimvastid	733523	rivastigmine
nitazoxanide	1715315	nitazoxanide
nitrofurantoin	920293	Nitrofurantoin
nitroprusside	19020994	Nitroprusside
Nivestim	1304850	Filgrastim
nizatidine	950696	Nizatidine
norfloxacin	1721543	Norfloxacin
Norvir	1748921	Ritonavir
NovoNorm	1516766	repaglinide
Noxafil	1704139	posaconazole
Nplate	19032407	romiplostim
Nulojix	40239665	belatacept
Numient	740560	Carbidopa
Numient	789578	Levodopa
NutropinAq	1584910	Somatropin
octreotide	1522957	Octreotide
Odefsey	1703069	emtricitabine
Odefsey	40238930	Rilpivirine
Odomzo	46275491	sonidegib
Ofev	45775396	nintedanib
olanzapine	785788	olanzapine
Olanzapine Apotex	785788	olanzapine
Olanzapine Cipla	785788	olanzapine
Olanzapine Glenmark	785788	olanzapine
Olanzapine Glenmark Europe	785788	olanzapine
Olanzapine Mylan	785788	olanzapine
Olanzapine Teva	785788	olanzapine
Olazax	785788	olanzapine
Olazax Disperzi	785788	olanzapine
olmesartan	40226742	olmesartan
olmesartan medoxomil	40226742	olmesartan
olsalazine	916282	olsalazine
Olysio	44785086	simeprevir
omeprazole	923645	Omeprazole
Omnitrope	1584910	Somatropin
Oncaspar	1326481	pegaspargase
ondansetron	1000560	Ondansetron
Onglyza	40166035	saxagliptin
Opdivo	45892628	nivolumab
Optimark	19089496	gadoversetamide
Orencia	40128163	Abatacept
Orkambi	42709323	ivacaftor
Orkambi	46275580	lumacaftor
orlistat	741530	orlistat
Orphacol	44506782	Cholic Acid
Osseor	19000815	STRONTIUM
oxacillin	1724703	Oxacillin
oxandrolone	1524769	Oxandrolone
oxcarbazepine	718122	oxcarbazepine
oxybutynin	918906	oxybutynin
paclitaxel	1378382	Paclitaxel
paliperidone	703244	paliperidone
palonosetron	911354	palonosetron
Palonosetron Accord	911354	palonosetron
Palonosetron Hospira	911354	palonosetron
pamidronate	1511646	pamidronate
PANTECTA Control	948078	pantoprazole
PANTOLOC Control	948078	pantoprazole
pantoprazole	948078	pantoprazole
PANTOZOL Control	948078	pantoprazole
paracetamol	1125315	Acetaminophen
parecoxib	19003570	parecoxib
paricalcitol	1517740	paricalcitol
paroxetine	722031	Paroxetine
pasireotide	43012417	pasireotide
pazopanib	40167554	pazopanib
Pedea	1177480	Ibuprofen
Pegasys	1714165	peginterferon alfa-2a
pegfilgrastim	1325608	pegfilgrastim
PegIntron	1797155	peginterferon alfa-2b
pemetrexed	1304919	pemetrexed
Pemetrexed Accord	1304919	pemetrexed
Pemetrexed Hospira	1304919	pemetrexed
Pemetrexed Lilly	1304919	pemetrexed
Pemetrexed medac	1304919	pemetrexed
Pemetrexed Sandoz	1304919	pemetrexed
penicillin	19126544	Penicillin
pentamidine	1730370	Pentamidine
pentosan polysulfate	924151	Pentosan Polysulfate
pentostatin	19031224	Pentostatin
pentoxifylline	1331247	Pentoxifylline
pergolide	732309	Pergolide
perhexiline	19032359	Perhexiline
perindopril	1373225	Perindopril
perindopril erbumine	1373225	Perindopril
Pheburane	19048721	Sodium phenylbutyrate
phenelzine	733896	Phenelzine
pioglitazone	1525215	pioglitazone
Pioglitazone Accord	1525215	pioglitazone
Pioglitazone Actavis	1525215	pioglitazone
Pioglitazone Teva	1525215	pioglitazone
Pioglitazone Teva Pharma	1525215	pioglitazone
piperacillin	1746114	Piperacillin
pirfenidone	45775206	pirfenidone
platinum	42900468	Platinum
Plavix	1322184	clopidogrel
Plenadren	975125	Hydrocortisone
plerixafor	19017581	Plerixafor
pomalidomide	43014237	pomalidomide
ponatinib	43013182	ponatinib
porfimer sodium	19089602	Dihematoporphyrin Ether
posaconazole	1704139	posaconazole
Pradaxa	45775372	dabigatran
Praluent	46275447	alirocumab
pramipexole	720810	Pramipexole
Prandin	1516766	repaglinide
Pravafenix	1551803	Fenofibrate
Pravafenix	1551860	Pravastatin
pravastatin	1551860	Pravastatin
prednisolone phosphate	1550557	prednisolone
prednisone	1551099	Prednisone
pregabalin	734354	pregabalin
Prezista	1756831	darunavir
prilocaine	951279	Prilocaine
Pritor	1317640	telmisartan
PritorPlus	974166	Hydrochlorothiazide
PritorPlus	1317640	telmisartan
procainamide	1351461	Procainamide
progesterone	1552310	Progesterone
proguanil	1792429	Proguanil
Prometax	733523	rivastigmine
propafenone	1353256	Propafenone
propofol	753626	Propofol
propranolol	1353766	Propranolol
Protelos	19000815	STRONTIUM
pyrazinamide	1759455	Pyrazinamide
quetiapine	766814	quetiapine
rabeprazole	911735	rabeprazole
raloxifene	1513103	Raloxifene
raltegravir	1712889	raltegravir
ramipril	1334456	Ramipril
Ranexa	1337107	ranolazine
ranitidine	961047	Ranitidine
ranolazine	1337107	ranolazine
Rapamune	19034726	Sirolimus
rasburicase	1304565	Rasburicase
Rasilez	1317967	aliskiren
Rasilez HCT	1317967	aliskiren
Rasilez HCT	974166	Hydrochlorothiazide
Ratiograstim	1304850	Filgrastim
Ravicti	46274595	glycerol phenylbutyrate
Rebetol	1762711	Ribavirin
Rebif	722424	Interferon beta-1a
reboxetine	19084693	reboxetine
refludan	19092139	lepirudin
regorafenib	42903460	regorafenib
Remicade	937368	infliximab
remifentanil	19016749	remifentanil
Remsima	937368	infliximab
Renagel	952004	sevelamer
Repaglinide Accord	1516766	repaglinide
Repaglinide Krka	1516766	repaglinide
Repaglinide Teva	1516766	repaglinide
Replagal	19009965	agalsidase alfa
Repso	1101898	leflunomide
Revlimid	19026972	lenalidomide
Revolade	19012346	eltrombopag
Reyataz	1727223	Atazanavir
Rezolsta	42874220	cobicistat
Rezolsta	1756831	darunavir
ribavirin	1762711	Ribavirin
Ribavirin Mylan	1762711	Ribavirin
Ribavirin Teva	1762711	Ribavirin
Ribavirin Teva Pharma B.V.	1762711	Ribavirin
rifabutin	1777417	Rifabutin
rifampicin	1763204	Rifampin
rifapentine	19035953	rifapentine
rifaximin	1735947	rifaximin
rilpivirine	40238930	Rilpivirine
riluzole	735951	Riluzole
risperidone	735979	Risperidone
Ristempa	1325608	pegfilgrastim
ritonavir	1748921	Ritonavir
rivaroxaban	40241331	rivaroxaban
rivastigmine	733523	rivastigmine
Rivastigmine 1 A Pharma	733523	rivastigmine
Rivastigmine Actavis	733523	rivastigmine
Rivastigmine Hexal	733523	rivastigmine
Rivastigmine Sandoz	733523	rivastigmine
RoActemra	40171288	tocilizumab
romiplostim	19032407	romiplostim
ropinirole	713823	ropinirole
ropivacaine	1136487	ropivacaine
rosiglitazone	1547504	rosiglitazone
rosuvastatin	1510813	rosuvastatin
rotigotine	786426	Rotigotine
ruxolitinib	40244464	ruxolitinib
Sabervel	1347384	irbesartan
salsalate	1137460	Salsalate
samarium	1365720	Samarium
Samsca	19036797	tolvaptan
Sancuso	1000772	Granisetron
saquinavir	1746244	Saquinavir
Savene	1353011	Dexrazoxane
saxagliptin	40166035	saxagliptin
Sebivo	1758392	telbivudine
selegiline	766209	Selegiline
sertraline	739138	Sertraline
sibutramine	739363	sibutramine
Signifor	43012417	pasireotide
sildenafil	1316262	sildenafil
simeprevir	44785086	simeprevir
Simponi	19041065	golimumab
Simulect	19038440	basiliximab
simvastatin	1539403	Simvastatin
Sirturo	43012518	bedaquiline
sitagliptin	1580747	sitagliptin
Sivextro	46274848	tedizolid phosphate
sodium	19136048	Sodium
sodium nitroprusside	19020994	Nitroprusside
sofosbuvir	44785094	sofosbuvir
Soliris	19080458	eculizumab
Solu-Medrol	1506270	Methylprednisolone
SOMAC Control	948078	pantoprazole
Somatropin Biopartners	1584910	Somatropin
Somavert	1503432	pegvisomant
sorafenib	1363387	sorafenib
Sovaldi	44785094	sofosbuvir
sparfloxacin	1733765	sparfloxacin
Spectrila	19012585	ASPARAGINASE
Spedra	42800040	avanafil
Sprycel	1358436	dasatinib
Stalevo 50	740560	Carbidopa
Stalevo 50	789578	levodopa
Stalevo 50	782211	entacapone
Starlix	1502826	nateglinide
stavudine	1781406	Stavudine
Stivarga	42903460	regorafenib
Stocrin	1738135	efavirenz
streptase	19136187	Streptokinase
Stribild	42874220	cobicistat
Stribild	42874212	elvitegravir
Stribild	1703069	emtricitabine
strontium ranelate	19135850	85 Strontium
Suboxone	1133201	Buprenorphine
Suboxone	1114220	Naloxone
sulindac	1236607	Sulindac
sumatriptan	1140643	Sumatriptan
sunitinib	1336539	sunitinib
Sustiva	1738135	efavirenz
Sutent	1336539	sunitinib
tacrolimus	950637	Tacrolimus
Tafinlar	43532299	dabrafenib
Tamiflu	1799139	Oseltamivir
tamoxifen	1436678	Tamoxifen
Tandemact	1597756	glimepiride
Tandemact	1525215	pioglitazone
tapentadol	19026459	tapentadol
Tarceva	1325363	erlotinib
Targretin	1389888	bexarotene
Tasermity	952004	sevelamer
Tasigna	1394023	nilotinib
Taxespira	1315942	docetaxel
Taxotere	1315942	docetaxel
tazarotene	947416	tazarotene
Tecfidera	43526424	dimethyl fumarate
telaprevir	40239330	telaprevir
telavancin	40166675	telavancin
telithromycin	1702911	telithromycin
telmisartan	1317640	telmisartan
Telmisartan Actavis	1317640	telmisartan
Telmisartan Teva	1317640	telmisartan
Telmisartan Teva Pharma	1317640	telmisartan
Telzir	1736829	fosamprenavir
temazepam	836715	Temazepam
Temodal	1341149	temozolomide
Temomedac	1341149	temozolomide
temozolomide	1341149	temozolomide
Temozolomide Accord	1341149	temozolomide
Temozolomide Hexal	1341149	temozolomide
Temozolomide Sandoz	1341149	temozolomide
Temozolomide SUN	1341149	temozolomide
Temozolomide Teva	1341149	temozolomide
temsirolimus	19092845	temsirolimus
tenofovir	19011093	Tenofovir
tenofovir	1710281	tenofovir disoproxil
tenofovir disoproxil fumarate	19011093	Tenofovir
tenofovir disoproxil fumarate	1710281	tenofovir disoproxil
Tepadina	19137385	Thiotepa
terbinafine	1741309	terbinafine
teriflunomide	42900584	teriflunomide
terlipressin	19119253	terlipressin
testosterone	1636780	Testosterone
testosterone enanthate	1636780	Testosterone
testosterone undecanoate	1636780	Testosterone
Tevagrastim	1304850	Filgrastim
Teysuno	19056756	Tegafur
thalidomide	19137042	Thalidomide
theophylline	1237049	Theophylline
thiotepa	19137385	Thiotepa
thymidine	43525869	Thymidine
ticagrelor	40241186	Ticagrelor
ticlopidine	1302398	Ticlopidine
tigecycline	1742432	tigecycline
tinidazole	1702559	Tinidazole
tipranavir	1736999	tipranavir
tirofiban	19017067	tirofiban
Tivicay	43560385	dolutegravir
tizanidine	778474	tizanidine
tobramycin	902722	Tobramycin
tofacitinib	42904205	tofacitinib
tolcapone	715727	tolcapone
Tolucombi	974166	Hydrochlorothiazide
Tolucombi	1317640	telmisartan
Tolura	1317640	telmisartan
tolvaptan	19036797	tolvaptan
topiramate	742267	topiramate
topotecan	1378509	Topotecan
torasemide	942350	torsemide
Torisel	19092845	temsirolimus
Toviaz	19027958	fesoterodine
Tracleer	1321636	bosentan
tramadol	1103314	Tramadol
trametinib	43532497	trametinib
trandolapril	1342439	trandolapril
Travatan	904501	travoprost
trazodone	703547	Trazodone
triamcinolone acetonide	903963	Triamcinolone
trimetrexate	1750928	Trimetrexate
triptorelin	1343039	Triptorelin
Triumeq	1736971	abacavir
Triumeq	43560385	dolutegravir
Triumeq	1704183	Lamivudine
Trizivir	1736971	abacavir
Trizivir	1704183	Lamivudine
Trizivir	1710612	Zidovudine
troglitazone	1515249	troglitazone
trospium	991825	Trospium
trovafloxacin	1712549	trovafloxacin
Truvada	1703069	emtricitabine
Twynsta	1332418	Amlodipine
Twynsta	1317640	telmisartan
Tygacil	1742432	tigecycline
Tysabri	735843	natalizumab
Unituxin	46221699	dinutuximab
valdecoxib	1103374	valdecoxib
valganciclovir	1703063	valganciclovir
valproate	745466	Valproate
valsartan	1308842	valsartan
vancomycin	1707687	Vancomycin
vandetanib	40238052	Vandetanib
vardenafil	1311276	vardenafil
varenicline	780442	varenicline
Vectibix	40137018	Panitumumab
Velcade	1336825	bortezomib
venlafaxine	743670	venlafaxine
Vfend	1714277	voriconazole
Vibativ	40166675	telavancin
victoza	40170911	liraglutide
Victrelis	40238770	boceprevir
Vidaza	1314865	Azacitidine
Viekirax	45892552	ombitasvir
Viekirax	45892554	paritaprevir
Viekirax	1748921	Ritonavir
vildagliptin	19122137	vildagliptin
Vimpat	19087394	lacosamide
vincristine	1308290	Vincristine
vinorelbine	1343346	vinorelbine
ViraferonPeg	1797155	peginterferon alfa-2b
Viramune	1769389	Nevirapine
vismodegib	42709321	vismodegib
Visudyne	912803	Verteporfin
Vitekta	42874212	elvitegravir
Vivanza	1311276	vardenafil
Vizamyl	46274876	Flutemetamol F-18
Volibris	1337068	ambrisentan
voriconazole	1714277	voriconazole
Voriconazole Accord	1714277	voriconazole
Voriconazole Hikma	1714277	voriconazole
vorinostat	1337651	Vorinostat
Votrient	40167554	pazopanib
Votubia	19011440	everolimus
warfarin	1310149	Warfarin
Wilzin	979096	Zinc Acetate
Xagrid	1381253	anagrelide
XALKORI	40242675	crizotinib
Xarelto	40241331	rivaroxaban
Xeloda	1337620	capecitabine
Xenical	741530	orlistat
Xeristar	715259	duloxetine
Xgeva	40222444	denosumab
Xiliarx	19122137	vildagliptin
Xydalba	45774861	dalbavancin
Yentreve	715259	duloxetine
Yervoy	40238188	ipilimumab
Zalasta	785788	olanzapine
zalcitabine	1724827	Zalcitabine
zaleplon	720727	zaleplon
Zaltrap	40244266	aflibercept
Zebinix	44507780	eslicarbazepine
Zeffix	1704183	Lamivudine
Zelboraf	40241937	Vemurafenib
Zelnorm	916943	tegaserod
Zerbaxa	45892599	ceftolozane
Zerbaxa	1741122	tazobactam
Zerit	1781406	Stavudine
Ziagen	1736971	abacavir
ziconotide	19005061	ziconotide
zidovudine	1710612	Zidovudine
zileuton	1147878	zileuton
Zinforo	40230597	ceftaroline
ziprasidone	712615	ziprasidone
Zoely	1548195	Estradiol
Zoely	19113064	nomegestrol acetate
zoledronic acid	1524674	zoledronic acid
Zoledronic acid Accord	1524674	zoledronic acid
Zoledronic acid Actavis	1524674	zoledronic acid
Zoledronic acid Hospira	1524674	zoledronic acid
Zoledronic acid medac	1524674	zoledronic acid
Zoledronic acid Mylan	1524674	zoledronic acid
Zoledronic acid Teva	1524674	zoledronic acid
zolmitriptan	1116031	zolmitriptan
zolpidem	744740	zolpidem
Zomarist	1503297	Metformin
Zomarist	19122137	vildagliptin
Zometa	1524674	zoledronic acid
Zonegran	744798	zonisamide
zonisamide	744798	zonisamide
Zonisamide Mylan	744798	zonisamide
zopiclone	19044883	zopiclone
zuclopenthixol	19010886	Zuclopenthixol
Zyclara	981691	imiquimod
Zydelig	45776944	idelalisib
Zykadia	44818466	ceritinib
Zyllt	1322184	clopidogrel
Zypadhera	785788	olanzapine
Zyprexa	785788	olanzapine
Zyprexa Velotab	785788	olanzapine
