# Supplementary material for: Machine learning model combining features from algorithms with different analytical methodologies to detect laboratory-event-related adverse drug reaction signals
Source: PLoS One. 2018 Nov 21;13(11):e0207749. doi: 10.1371/journal.pone.0207749 (PMC6248973; doi:10.1371/journal.pone.0207749)
Supplement: S2 Table — (XLSX) [file pone.0207749.s002.xlsx]

## Sheet: list
Table S2. All feature values of drug–laboratory event pairs, excluding pairs containing missing values
Drug name	Laboratory test	Sign (0=decreased, 1=increased)	ADR (0=unknown, 1=known)	Average of laboratory test results before drug exposure	Median of laboratory test results before drug exposure	Standard deviation of laboratory test results before drug exposure	Kurtosis of laboratory test results before drug exposure	Skewness of laboratory test results before drug exposure	Number of patients whose laboratory results are within normal range before drug exposure	Number of patients whose laboratory results are out of normal range before drug exposure	Average of laboratory test results after drug exposure	Median of laboratory test results after drug exposure	Standard deviation of laboratory test results after drug exposure	Kurtosis of laboratory test results after drug exposure	Skewness of laboratory test results after drug exposure	Number of patients whose laboratory results are within normal range after drug exposure	number of patients whose laboratory results are out of normal range after drug exposure	p-value from paired t-test or Wilcoxon signed-rank test	p-value from McNemar’s test or McNemar’s exact test	Absolute percentage change in a lab value pre and post exposure	Percentage of patients whose lab results changed from normal to abnormal after exposure	Average of laboratory test results in a risk group	Median of laboratory test results in a risk group	Standard deviation of laboratory test results in a risk group	Kurtosis of laboratory test results in a risk group	Skewness of laboratory test results in a risk group	Number of patients in a risk group whose laboratory test results were within normal range	Number of patients in a risk group whose laboratory test results were out of normal range	Absolute percentage change in average of laboratory test results pre and post exposure in a risk group	Percentage of patients whose lab results changed from normal to abnormal after exposure	Average of laboratory test results in a control group	Median of laboratory test results in a control group	Standard deviation of laboratory test results in a control group	Kurtosis of laboratory test results in a control group	Skewness of laboratory test results in a control group	Number of patients in a control group whose laboratory results were within normal range	Number of patients in a control group whose laboratory results were out of normal range	Absolute percentage change in average of laboratory test results pre and post exposure in a control group	Percentage of patients whose lab results changed from normal to abnormal after exposure	p-value from conditional logistic regression	p-value from Fisher’s exact test	Yule’s Q – 1.96SE	PRR – 1.96SE	ROR – 1.96SE	IC – 2SD	EB05	The prescription counts on three days before the clinical event occurred	The prescription counts on two days before the clinical event occurred	The prescription counts on the date of the clinical event
Acyclovir	Amylase	1	0	0.00268223	0.00115626	0.00390346	13.65	3.10486	122	58	0.00156526	0.000942973	0.00184506	16.7668	3.29991	143	37	0.000451545	0.00700094	101.129	9.44444	0.00150216	0.000892456	0.00183879	23.2127	3.95056	52	12	182.805	0.1875	0.00179082	0.00110013	0.00335168	70.4422	7.75201	169	38	151.367	0.183575	0.965977	1	-0.346757	0.314408	0.306707	-0.953796	0.614801	10	12	12
Acetaminophen	Ferritin	1	0	0.0158823	0.00352552	0.0524235	109.15	9.13928	190	124	0.0312879	0.00568553	0.108035	54.2177	6.79701	160	154	0.0158043	0.000288961	1080.54	14.9682	0.0034314	0.00282901	0.00300777	4.06545	1.26421	25	6	154.554	0.193548	0.004456	0.00204801	0.00732952	17.4888	3.68871	37	11	149.953	0.229167	0.530516	0.784802	-0.658635	-0.247881	-0.309416	-1.51799	0.455404	96	92	84
Acyclovir	Lipase	1	0	0.00257204	0.000806662	0.00415902	10.0014	2.60257	62	30	0.00189516	0.000724547	0.0041978	51.0864	6.40309	66	26	0.246015	0.503445	157.731	8.69565	0.0010361	0.000536165	0.00112566	3.66793	1.38644	21	7	354.405	0.25	0.00124372	0.000444389	0.00337187	60.6469	7.26757	74	11	300.094	0.129412	0.228331	0.14445	-0.0708693	0.89238	1.17805	-0.805528	0.738575	4	5	3
Allopurinol	D.Bilirubin	1	0	0.0265524	0.00549451	0.0577026	22.4083	4.11928	133	78	0.0492509	0.010989	0.0923296	17.3457	3.46963	84	127	0.000121815	2.622e-09	467.846	27.0142	0.0127624	0.00732601	0.0152419	8.14978	2.37308	36	27	315.873	0.428571	0.00725418	0.00549451	0.0121159	98.8295	9.07015	119	34	107.68	0.222222	0.00192766	0.002849	0.197413	1.34431	1.9971	-0.111407	1.05662	85	64	53
adefovir	In. Phosphorus	1	0	0.122241	0.124528	0.0325019	5.29856	1.05322	17	16	0.128188	0.128302	0.0332671	2.47931	0.181618	10	23	0.378524	0.167068	25.5983	39.3939	0.120991	0.118868	0.0316462	2.69597	0.387483	4	12	21.4534	0.75	0.144492	0.143396	0.0388658	5.15029	0.983284	33	29	19.3632	0.467742	0.0564485	0.0532295	0.113458	0.734735	2.1771	-0.595012	0.815876	1	1	1
Acetaminophen	pH	1	0	0.541536	0.537815	0.0730018	2.14803	0.475486	8771	307	0.570015	0.579832	0.0748625	1.92588	0.0176526	8523	555	9.14266e-194	2.68559e-20	13.6703	5.30954	0.566099	0.579832	0.0725977	1.99087	0.0387754	2787	141	14.6292	0.0481557	0.555625	0.537815	0.0716472	2.01787	0.211776	4815	184	12.6186	0.0368074	0.0613077	0.0160134	0.0294243	1.08426	1.09964	-0.0607585	1.01626	420	419	571
Acyclovir	In. Phosphorus	1	0	0.153847	0.14717	0.0525184	14.531	1.9738	917	848	0.163677	0.158491	0.0516469	6.87938	1.27656	904	861	9.51551e-13	0.649914	30.0346	20.17	0.161415	0.154717	0.045616	6.91254	1.22673	433	265	25.2623	0.379656	0.15735	0.150943	0.048575	18.2662	2.36514	1228	644	22.7518	0.344017	0.120525	0.0951368	-0.0124867	0.936212	0.986826	-0.103358	0.967497	93	94	92
Acetaminophen	Lactate Dehydrogenase	1	0	0.00696475	0.0041978	0.0116651	104.901	8.65781	1305	2410	0.00885622	0.00460299	0.0236374	284.184	14.0828	1027	2688	9.29764e-07	6.54317e-18	77.9937	17.6312	0.0042644	0.00346845	0.00330643	31.3297	4.74287	221	236	64.1295	0.516411	0.00373799	0.00306326	0.00475128	276.135	15.304	535	285	47.2155	0.347561	2.86887e-07	5.31015e-09	0.230849	1.27882	1.77154	0.117518	1.13208	839	820	862
Acyclovir	MPV	0	0	0.00163861	0.00159598	0.000225475	6.55368	1.21115	1465	170	0.00160194	0.00157411	0.000228041	9.80815	1.54647	1424	211	1.00797e-11	0.00687272	8.72964	7.95107	0.0016094	0.00157411	0.000227584	10.0873	1.61628	765	90	9.69828	0.105263	0.00163422	0.00161784	0.000203167	4.87374	0.827225	2229	141	6.65146	0.0594937	8.68407e-05	1.85514e-05	0.17472	1.49356	1.58292	0.184417	1.21816	42	44	40
adefovir	Calcium	0	0	0.13981	0.139456	0.0209148	1.88492	0.0229702	16	16	0.126346	0.124717	0.0198121	3.11301	-0.00017592	9	23	0.00361667	0.0922852	15.111	31.25	0.127891	0.129252	0.0148892	1.83901	0.0487655	4	11	18.2615	0.733333	0.135223	0.138322	0.0195152	2.26398	-0.201431	31	29	12.6986	0.483333	0.0909889	0.146509	0.0183071	0.621787	1.68824	-0.690203	0.770985	19	19	19
Acyclovir	T.Protein	1	0	0.393609	0.394904	0.0611141	8.53347	0.838156	1330	598	0.399876	0.401274	0.0603187	5.97607	0.660936	1384	544	3.74943e-06	0.0266887	11.9371	13.4336	0.399464	0.401274	0.0563128	4.45845	0.157163	698	189	11.8727	0.213078	0.387732	0.388535	0.0497152	4.11881	0.315805	1986	497	10.322	0.200161	0.615206	0.409364	-0.0546651	0.880321	0.893608	-0.174696	0.925354	29	28	22
adefovir	In. Phosphorus	0	1	0.107947	0.10566	0.0339877	5.6464	1.05661	17	16	0.0808462	0.0830189	0.0318811	2.81938	0.535332	10	23	0.00122297	0.167068	34.068	39.3939	0.0742925	0.0735849	0.025397	1.67683	0.0696684	4	12	37.9778	0.75	0.1028	0.101887	0.0395581	5.43406	0.720882	32	30	30.1858	0.483871	0.0636449	0.0902295	0.0752361	0.683831	1.96362	-0.623525	0.799205	28	27	29
Acyclovir	Platelet	0	1	0.0329179	0.0301705	0.0259927	7.44738	1.4508	1199	1693	0.0342496	0.0312637	0.0295253	3.84818	0.948199	1024	1868	0.00339018	8.2352e-10	79.1716	16.9087	0.0437469	0.0435068	0.0289189	3.87877	0.624825	500	518	45.127	0.508841	0.0458293	0.0435068	0.0187683	6.36611	0.933354	2022	786	20.9971	0.279915	0	1.61831e-38	0.395614	1.68576	2.51719	0.423368	1.38498	468	480	490
adefovir	ALT(GPT)	1	1	0.0189488	0.0040411	0.042036	14.9628	3.51471	23	46	0.0163679	0.00678082	0.030531	15.7187	3.53622	16	53	0.366788	0.167068	156.28	18.8406	0.00881164	0.0025	0.0167195	11.9815	3.12266	10	10	300.192	0.5	0.00355498	0.00215753	0.00433358	14.794	3.13254	45	27	140.421	0.375	0.320635	0.439893	-0.217805	0.454768	0.668684	-0.836372	0.692055	36	35	32
adefovir	Uric acid	1	0	0.142051	0.126074	0.0664223	9.38378	2.17768	27	6	0.126943	0.103152	0.0762263	6.47667	1.75334	19	14	0.181284	0.0385742	31.3174	30.303	0.120214	0.0988539	0.0652466	3.24421	1.07217	13	9	37.588	0.409091	0.126216	0.120344	0.0480037	4.26905	0.95443	55	26	25.1772	0.320988	0.362492	0.455907	-0.279061	0.381927	0.494985	-0.929258	0.653358	4	4	4
Allopurinol	T.Bilirubin	1	0	0.013895	0.00711744	0.0268983	94.1805	8.3695	1350	11	0.0245232	0.0118624	0.0469757	38.1506	5.34173	1321	40	4.73853e-21	2.21374e-06	151.097	2.35121	0.020816	0.0106762	0.0357321	37.9579	5.34748	758	14	151.506	0.0181347	0.0202726	0.0106762	0.0445579	145.958	10.0733	1985	31	85.3037	0.015377	0.522095	0.615596	-0.232413	0.542785	0.546002	-0.758934	0.69776	12	12	8
Allopurinol	Albumin	1	0	0.405884	0.418605	0.069762	2.80202	-0.3925	853	381	0.391919	0.395349	0.0612349	3.02698	-0.375631	572	662	4.2923e-20	5.25869e-44	10.6086	27.7958	0.405833	0.406977	0.0520301	3.15534	-0.208099	318	221	9.93792	0.410019	0.402093	0.406977	0.0466094	3.12664	0.061409	868	482	8.74142	0.357037	0.0301927	0.03497	0.0106902	0.960441	1.04692	-0.0865461	0.98284	1	1	1
Acyclovir	RBC	0	0	0.0220063	0.021742	0.00548082	2.65376	0.138823	606	1029	0.02116	0.0205452	0.00494064	2.51074	0.311802	490	1145	1.33636e-16	1.67095e-10	15.4064	13.4557	0.0238479	0.0241356	0.00473649	2.77893	-0.180328	250	229	15.9497	0.478079	0.025348	0.0254654	0.00390991	3.22988	-0.337443	921	431	10.9132	0.318787	4.12622e-10	7.00483e-10	0.22854	1.3085	1.74473	0.177568	1.1837	301	306	305
Allopurinol	RBC	1	0	0.0228051	0.0227394	0.00513872	3.99433	0.260596	262	553	0.0230979	0.0227394	0.00408674	4.93392	0.681521	122	693	0.0429566	2.15345e-24	15.7685	20	0.0254578	0.025	0.00354692	3.92467	0.711709	58	116	10.3084	0.666667	0.0270566	0.0271277	0.00309452	2.82485	0.021782	312	163	6.93596	0.343158	9.04868e-11	2.05557e-13	0.464989	1.64804	3.46048	0.295087	1.31423	1	1	2
Acyclovir	AST(GOT)	1	1	0.00184104	0.000619469	0.00669832	276.258	14.819	1151	1243	0.00183408	0.000663717	0.00639558	193.853	12.4226	1093	1301	0.968423	0.0513887	191.917	19.0894	0.00156366	0.000501475	0.00730763	206.728	13.5065	500	358	388.022	0.417249	0.000934297	0.00039823	0.00714181	1451.37	35.4683	1766	629	185.16	0.26263	8.21565e-15	1.00386e-16	0.263112	1.43734	1.84687	0.276237	1.25634	542	560	542
Acyclovir	Creatinine	1	1	0.0424673	0.0304569	0.0433044	34.024	4.84189	2000	475	0.0415704	0.0304569	0.0392223	26.6334	4.33947	1957	518	0.0861386	0.031865	24.0447	8.60606	0.0327076	0.0279188	0.0197503	66.8118	6.49029	1083	151	25.8501	0.122366	0.0312743	0.0281726	0.0141578	59.0091	6.15086	3122	235	16.3581	0.070003	6.67224e-08	5.45087e-08	0.200552	1.53343	1.63652	0.257656	1.26189	112	112	105
Allopurinol	Creatinine	1	1	0.0514388	0.0329949	0.0594537	19.2887	3.75306	1340	445	0.0539182	0.0329949	0.0602533	13.9677	3.27126	1242	543	2.60579e-05	5.30559e-10	21.7483	9.57983	0.03342	0.0304569	0.0148598	30.4643	4.02611	662	116	22.2619	0.1491	0.0319748	0.0304569	0.0147125	104.341	7.73366	1894	148	15.801	0.072478	8.42199e-09	2.05942e-09	0.272837	1.80048	1.98377	0.3389	1.34971	203	200	206
Amiloride	Uric acid	1	1	0.156565	0.148997	0.0727178	17.745	2.45888	170	53	0.158518	0.148997	0.073175	10.3777	1.74101	161	62	0.667541	0.335504	36.2073	17.4888	0.151493	0.144699	0.0628686	4.30364	0.884864	99	25	35.946	0.201613	0.12647	0.114613	0.0557825	4.75906	1.12971	293	91	27.9386	0.236979	0.477263	0.461568	-0.349347	0.364075	0.315286	-0.835017	0.629004	15	11	8
Allopurinol	Magnesium	0	0	0.11358	0.111888	0.0225338	5.88953	0.63304	962	220	0.103422	0.104895	0.023865	4.00806	0.304615	758	424	3.32605e-52	3.44975e-28	16.0073	23.0118	0.10672	0.104895	0.0221828	3.49054	0.0534083	412	155	15.4516	0.273369	0.109407	0.104895	0.0202527	5.57744	0.625527	1130	347	12.733	0.234936	0.141603	0.0752561	-0.00789788	0.950912	1.00473	-0.115379	0.97043	231	216	213
Acyclovir	ALT(GPT)	1	1	0.00738651	0.00280822	0.0209474	250.944	13.2355	1109	1286	0.00745117	0.00328767	0.018535	318.016	14.7765	942	1453	0.898869	6.89592e-09	198.792	20.6263	0.00637111	0.00246575	0.0238034	298.562	16.1285	445	436	381.056	0.494892	0.00394567	0.00164384	0.0160742	387.132	17.6702	1692	734	205.024	0.302556	0	8.1522e-24	0.319037	1.49432	2.10061	0.317088	1.28833	545	534	542
Amiloride	MPV	0	0	0.00166165	0.0016397	0.000190577	6.07953	0.945723	734	60	0.00161302	0.00159598	0.000181026	6.09079	1.16642	712	82	5.01672e-17	0.0338949	7.25503	7.55668	0.00160976	0.00159598	0.000173836	6.19111	1.12391	435	33	8.64031	0.0705128	0.00166107	0.0016397	0.00020609	3.78667	0.751987	1171	74	6.4035	0.0594378	0.499215	0.432782	-0.119525	0.762515	0.775687	-0.419176	0.830684	5	4	3
Alprazolam	Ionized Calcium	1	0	0.282286	0.278689	0.0335448	19.3852	2.40457	4600	2401	0.288435	0.286885	0.0355071	33.6893	3.21813	5002	1999	5.34939e-47	2.56477e-16	8.46673	14.2408	0.288248	0.286885	0.0297293	16.3501	2.14503	1930	596	9.11545	0.235946	0.283487	0.278689	0.0264338	13.1757	1.33225	4052	1298	7.97058	0.242617	0.389097	0.534378	-0.073855	0.864597	0.852912	-0.161843	0.916285	86	85	71
Amiloride	T.Protein	0	0	0.271481	0.261146	0.0635456	3.5991	0.609401	238	607	0.302928	0.299363	0.0514166	4.10052	0.300553	403	442	1.35762e-43	2.61474e-22	22.5099	7.10059	0.329213	0.33121	0.0513423	4.17449	-0.0647316	239	99	19.5913	0.292899	0.343929	0.350318	0.0582548	3.69903	-0.362457	730	209	13.2671	0.222577	0.00634114	0.0116134	0.047176	1.04642	1.1666	-0.0640205	1.01986	43	58	119
Acyclovir	Creatinine	0	0	0.0313504	0.0253807	0.0274007	107.736	8.04436	2000	475	0.0292402	0.0253807	0.0233035	51.5362	6.14544	1957	518	2.43956e-15	0.031865	15.4647	8.60606	0.0250251	0.0253807	0.00935329	307.187	12.8432	1078	153	17.3305	0.124289	0.0264548	0.0253807	0.00637118	15.2646	1.50462	3124	234	11.3109	0.0696843	1.42836e-08	1.37712e-08	0.211783	1.56962	1.6796	0.277073	1.27911	45	48	45
Alprazolam	Calcium	0	0	0.134955	0.133787	0.0217413	5.52465	0.381339	3690	4636	0.137473	0.138322	0.0182947	4.83621	-0.117891	4248	4078	3.63119e-22	1.11887e-22	14.0571	16.0461	0.141165	0.142857	0.0175495	4.06461	-0.132264	1347	870	11.1397	0.392422	0.140451	0.14059	0.0162974	4.77182	-0.443697	2882	1875	9.85033	0.394156	0.903586	0.895336	-0.0552304	0.900707	0.889564	-0.115776	0.941885	1085	1118	1014
Alprazolam	T.Protein	1	0	0.389566	0.394904	0.0579963	5.50424	0.228812	6707	2990	0.390856	0.388535	0.0546855	6.05027	0.334067	7255	2442	0.0281654	1.64484e-22	11.7631	13.365	0.391696	0.394904	0.0511615	3.5436	0.0886235	2797	800	12.2491	0.222408	0.386395	0.382166	0.0477385	3.57219	0.215591	6115	1415	10.2215	0.187915	0.000114001	2.49456e-05	0.0573293	1.08819	1.13849	0.0418828	1.05299	27	25	28
Acetaminophen	AST(GOT)	1	1	0.00153184	0.000501475	0.00659707	859.931	22.5209	23310	16587	0.00181373	0.000530973	0.00987053	464.497	18.9643	22067	17830	1.57137e-07	4.73301e-32	186.097	15.4799	0.00137531	0.000427729	0.0106909	630.74	22.8921	5422	2499	326.699	0.31549	0.000861678	0.00039823	0.00629278	1825.12	37.815	9706	3010	160.198	0.23671	0	4.18084e-35	0.165464	1.27281	1.42362	0.173606	1.14313	6651	6531	6554
Allopurinol	Albumin	0	0	0.382807	0.383721	0.0803679	2.51879	-0.314642	853	381	0.33116	0.337209	0.0688036	3.1015	-0.447107	572	662	2.34449e-109	5.25869e-44	17.3324	27.7958	0.348994	0.348837	0.0589175	3.5355	-0.498803	298	221	18.3745	0.425819	0.358933	0.360465	0.0604689	3.7875	-0.547851	857	494	14.3712	0.365655	0.0525667	0.0168943	0.0238251	0.976376	1.08032	-0.0716467	0.993388	380	352	329
Amiloride	Potassium	1	1	0.289788	0.283333	0.0489923	6.14614	0.791539	566	361	0.329027	0.325	0.0589456	5.03436	0.927707	522	405	2.01116e-64	0.0182783	21.1831	20.2805	0.328707	0.316667	0.0614777	5.5276	1.11161	319	189	29.1935	0.372047	0.280581	0.275	0.0510604	6.09292	1.26098	974	425	16.9525	0.303788	0.00228597	0.00554711	0.0477301	1.02551	1.14486	-0.0379848	1.02052	109	103	25
Alprazolam	Hemoglobin	0	0	0.414452	0.412	0.0925095	2.6156	0.144826	7321	9075	0.400945	0.4	0.0832915	2.7891	0.129687	6269	10127	3.91321e-112	8.08462e-66	14.1828	14.6804	0.428305	0.432	0.0799665	2.8594	-0.184997	2311	2004	16.3217	0.464426	0.451178	0.452	0.0737629	3.23353	-0.212363	5857	3080	11.7837	0.344635	0	7.116e-40	0.2102	1.28063	1.57496	0.200394	1.1663	2339	2431	2471
Acetaminophen	Platelet	1	0	0.0530975	0.0487538	0.0283161	11.7192	1.87257	33861	20201	0.0631116	0.0566244	0.0344232	6.72987	1.358	28229	25833	0	0	49.5665	18.0552	0.0672104	0.0609969	0.0306204	7.53048	1.51114	6464	4001	49.0014	0.382322	0.0606198	0.055094	0.0252189	10.2532	1.92137	12479	4148	30.6371	0.249474	0	1.0124e-117	0.277211	1.48267	1.80932	0.292323	1.23807	6094	5848	5948
Amphotericin B	Fibrinogen	1	1	0.060193	0.0547718	0.0316327	3.04905	0.695579	147	235	0.0561067	0.0520731	0.0288343	2.94963	0.621994	132	250	0.00298402	0.244977	39.7945	20.9424	0.0443036	0.0426889	0.0237227	3.23226	0.624224	23	20	54.4841	0.465116	0.0415381	0.0398675	0.0167073	5.08493	1.04209	62	35	30.8976	0.360825	0.28796	0.264801	-0.135092	0.632695	0.811794	-0.53882	0.791894	24	29	39
Amiodarone	AntithrombinIII	0	0	0.178809	0.172535	0.0805661	3.55095	0.541861	46	64	0.172727	0.172535	0.0856313	2.84084	0.498241	45	65	0.377236	1	34.3073	16.3636	0.203684	0.200704	0.0941843	3.04277	0.752384	8	5	27.2919	0.384615	0.237823	0.21831	0.0550799	4.02423	1.14958	21	3	24.2864	0.125	0.0818389	0.0998872	0.129143	1.49438	2.72819	-1.00015	0.690798	11	12	14
Amphotericin B	Lactate Dehydrogenase	1	1	0.0156761	0.00579426	0.0382842	49.461	6.22489	59	315	0.0150108	0.00565649	0.0494996	109.771	9.43315	66	308	0.825752	0.499642	152.565	9.62567	0.00754317	0.00395468	0.0191788	29.4082	5.29911	11	21	217.787	0.65625	0.00432746	0.00325775	0.00435449	27.8117	4.79393	42	43	84.4104	0.505882	0.0559854	0.21098	-0.0818786	0.635787	1.02031	-0.509612	0.797342	68	67	76
aprepitant	pH	1	0	0.553709	0.537815	0.0727202	1.94562	0.199294	258	9	0.596985	0.621849	0.068282	2.38139	-0.417316	244	23	1.96305e-15	0.00434351	13.8327	6.74157	0.60084	0.621849	0.0651867	2.69563	-0.581411	121	9	16.8622	0.0692308	0.577594	0.579832	0.0755319	1.93771	-0.13503	315	23	14.4324	0.0680473	0.717715	1	-0.390026	0.220656	0.220052	-1.11842	0.568514	13	13	9
Amiodarone	Amylase	1	0	0.00433073	0.00169511	0.00784921	23.4991	4.17278	97	63	0.00238374	0.0013471	0.0027392	11.6812	2.66081	109	51	0.00115447	0.148635	133.918	14.375	0.00198698	0.0011282	0.00206659	6.30165	1.87808	33	13	282.78	0.282609	0.00205046	0.000808262	0.00767957	120.611	10.6185	124	18	163.115	0.126761	0.0120491	0.0209027	0.142661	1.44239	1.90367	-0.300064	0.984726	14	15	21
Amphotericin B	pH	1	0	0.584565	0.579832	0.0748631	1.95528	-0.199434	335	29	0.582487	0.579832	0.0700701	2.15573	-0.332166	349	15	0.656727	0.0302603	11.9782	3.02198	0.578535	0.579832	0.0693691	2.19257	-0.291243	156	6	16.2079	0.037037	0.561258	0.579832	0.0725122	1.89233	0.121853	450	16	13.2014	0.0343348	0.953259	0.808656	-0.437896	0.123547	0.125944	-1.31996	0.518129	3	3	5
Amphotericin B	Creatine Kinase	1	1	0.00159405	0.00026207	0.00483897	39.1306	5.69175	107	228	0.000979626	0.000132051	0.00301307	57.4849	6.65372	81	254	0.015733	0.0236114	672.259	22.0896	0.000897346	0.000132051	0.00215117	22.8504	4.26461	19	59	825.504	0.75641	0.000506473	0.000202139	0.000878258	26.285	4.36374	148	76	234.975	0.339286	1.84243e-08	1.86372e-10	0.5734	1.80273	5.46074	0.266984	1.3268	6	15	41
aprepitant	aPTT	1	0	0.220471	0.161058	0.179241	11.0763	2.9232	128	34	0.236497	0.168269	0.176211	10.196	2.65199	102	60	0.27356	0.000114513	38.7461	20.9877	0.211599	0.163462	0.13919	13.4401	2.92823	51	29	45.8857	0.3625	0.204	0.158654	0.143459	17.7617	3.71885	165	48	36.9736	0.225352	0.0212088	0.0248839	0.0733306	1.08081	1.39688	-0.20575	0.980768	14	12	15
Amphotericin B	T.Protein	0	0	0.298717	0.299363	0.0766934	3.72146	0.101274	514	560	0.285907	0.286624	0.067965	3.63666	-0.0218806	427	647	6.29862e-07	4.155e-06	23.5309	20.298	0.300673	0.305732	0.0599413	3.36587	-0.14092	233	224	21.9307	0.490153	0.346665	0.350318	0.0575659	4.09162	-0.315176	1006	258	12.936	0.204114	0	1.27463e-29	0.502755	2.19284	3.51982	0.563163	1.55551	162	173	234
Arginine	Lactate Dehydrogenase	0	0	0.00643166	0.00385744	0.010115	77.9652	7.46451	879	1877	0.00539272	0.00350087	0.0125709	600.402	21.5906	684	2072	0.000161494	4.90827e-14	43.4523	15.566	0.00278995	0.00254461	0.00121344	14.5152	2.49867	181	162	30.2422	0.472303	0.00287397	0.0027391	0.000952927	9.28358	1.72701	406	214	22.1335	0.345161	8.0346e-05	0.000144555	0.133233	1.12533	1.42906	0.00706376	1.05672	122	119	127
Amphotericin B	RBC	1	0	0.025161	0.025	0.00505738	2.82548	0.0544976	83	626	0.0241219	0.0236702	0.00467499	3.15047	0.49462	33	676	3.19589e-09	2.4037e-07	14.8314	9.87306	0.0258152	0.0252992	0.00486349	3.16672	0.667259	14	128	16.0182	0.901408	0.0275962	0.0274601	0.00319111	2.87545	0.272236	260	172	7.34168	0.398148	6.87228e-14	5.77075e-28	0.791511	1.96686	13.2362	0.452469	1.46908	1	1	2
Amphotericin B	Uric acid	1	1	0.142358	0.126074	0.0845819	7.31433	1.61399	357	580	0.140227	0.126074	0.0784941	4.34909	1.07462	352	585	0.479186	0.827512	57.1446	18.2497	0.141364	0.123209	0.0803101	4.52167	1.19352	153	234	61.2359	0.604651	0.125396	0.117479	0.053225	8.78345	1.597	806	297	26.9249	0.269266	0	2.26661e-31	0.535537	2.03877	3.90716	0.523763	1.5125	29	28	23
Amiodarone	AST(GOT)	1	1	0.00485294	0.000980826	0.016095	82.5454	7.82434	298	690	0.00855165	0.00118732	0.0265591	70.3135	6.78703	265	723	8.1809e-05	0.0615588	775.461	16.498	0.00670651	0.000781711	0.0288376	123.563	9.84249	123	192	1810.93	0.609524	0.000835563	0.000427729	0.00239184	261.446	14.5642	666	280	153.169	0.295983	0	1.33778e-22	0.486719	1.83575	3.44694	0.440597	1.43397	211	219	263
Amiloride	Magnesium	0	0	0.109895	0.104895	0.0199607	6.79641	1.16716	551	193	0.104359	0.104895	0.0140345	4.5895	0.0381804	588	156	1.41028e-11	0.0163951	14.305	12.6344	0.107396	0.104895	0.0140354	7.03094	0.569198	333	64	16.6593	0.161209	0.111278	0.111888	0.0191062	4.84118	0.658132	843	212	12.3245	0.200948	0.0642946	0.0985893	-0.284386	0.499814	0.457252	-0.642005	0.687282	41	47	66
aprepitant	CRP	1	0	0.0746723	0.0289184	0.10012	5.33429	1.70211	109	179	0.101049	0.0445922	0.123855	6.4597	1.73732	64	224	8.29419e-05	1.8198e-06	2588.45	22.5694	0.0540725	0.0207056	0.0790352	11.0231	2.64498	23	47	5885.45	0.671429	0.0450777	0.00740312	0.0788392	7.82591	2.33617	84	71	5679.7	0.458065	0.00100117	0.0038239	0.170381	1.00157	1.82721	-0.154826	0.986309	40	38	40
Amphotericin B	Creatinine	1	1	0.0445097	0.0329949	0.0431533	34.294	4.88387	877	318	0.0496986	0.0380711	0.0371432	18.0185	3.17933	660	535	1.16616e-07	3.98576e-27	48.2018	25.8577	0.042453	0.035533	0.0249513	11.9222	2.47163	381	227	62.5221	0.373355	0.0324259	0.0304569	0.0162759	75.1887	6.75153	1562	169	19.4297	0.0976314	0	8.55765e-49	0.633195	3.6046	5.27828	0.888039	1.95683	164	173	163
Amiodarone	ALT(GPT)	1	1	0.0123753	0.00273973	0.0329178	35.127	5.28899	451	537	0.0179922	0.00424658	0.0457395	62.668	6.4601	312	676	0.000314012	1.75962e-13	548.199	24.7976	0.014898	0.00328767	0.0494659	85.1125	8.05374	149	227	1093.42	0.603723	0.00407519	0.00178082	0.0172284	382.388	17.7795	740	363	224.923	0.329102	0	1.29419e-20	0.423769	1.63146	2.86391	0.359832	1.34817	204	215	227
Amphotericin B	Alk.Phosphatase	1	1	0.0115861	0.00692636	0.0155697	112.324	7.85869	961	83	0.0160612	0.00978767	0.020511	29.8587	4.37409	915	129	1.99538e-15	0.000127803	109.885	8.81226	0.0144	0.00887994	0.0168568	17.0825	3.35124	511	60	203.246	0.105079	0.00756251	0.0048149	0.00868776	34.4043	4.55232	1549	33	64.3089	0.0208597	2.32792e-12	4.18457e-15	0.579397	4.60199	5.07508	0.761339	1.88978	44	43	44
Amphotericin B	Potassium	0	1	0.178857	0.175	0.0447356	3.26752	0.306877	306	917	0.155778	0.15	0.0502076	5.16677	0.975003	127	1096	1.59731e-35	2.69369e-21	30.0107	21.7498	0.15973	0.15	0.0522313	5.32569	1.09359	55	470	39.0439	0.895238	0.223084	0.225	0.047844	4.35872	0.398678	943	566	18.2596	0.375083	0	1.1605e-103	0.832181	2.22922	13.9393	0.642426	1.62222	416	450	462
Amiodarone	Potassium	1	0	0.303595	0.291667	0.0678261	5.85086	1.1257	587	651	0.332263	0.325	0.074379	7.45491	1.28098	491	747	2.35453e-30	8.25079e-06	23.6544	22.2132	0.325216	0.316667	0.0644833	4.59191	0.80162	271	308	29.723	0.531952	0.282794	0.275	0.0552144	9.42654	1.51755	1042	518	16.9849	0.332051	1.11022e-16	7.08718e-17	0.309133	1.43176	2.09193	0.262802	1.2492	82	86	120
Amiodarone	Platelet	1	0	0.0526768	0.0476607	0.0282821	9.28871	1.75137	475	711	0.0633687	0.0574989	0.0367184	4.44242	1.01961	338	848	2.71797e-23	2.64636e-14	63.5785	19.2243	0.0714906	0.0642763	0.0368454	3.39618	0.850267	166	307	69.3752	0.649049	0.0610147	0.0561871	0.0253066	6.88156	1.62402	968	365	32.6384	0.273818	0	1.80105e-46	0.598282	2.18586	4.68076	0.593264	1.57867	154	152	159
Amlodipine	Magnesium	1	0	0.135922	0.125874	0.0429922	23.3655	3.47549	5796	2359	0.135459	0.125874	0.0383003	15.6897	2.75955	5557	2598	0.240571	3.25665e-07	16.2084	14.7762	0.132089	0.125874	0.0263982	6.55774	1.14061	2245	784	16.5481	0.258831	0.131121	0.125874	0.0264351	9.54675	1.54161	4778	1458	14.7282	0.233804	0.00637599	0.00900544	0.0174526	1.00999	1.04418	-0.0214842	1.0076	132	126	116
Amphotericin B	AST(GOT)	1	1	0.00323249	0.000943953	0.0105407	102.785	9.10853	359	826	0.00539644	0.00117994	0.0236404	107.637	9.69667	295	890	0.00243015	0.000928946	523.399	17.9747	0.00406469	0.000899705	0.0226438	149.953	11.7135	131	258	1338.23	0.663239	0.00121431	0.000442478	0.0074046	704.274	24.7016	726	361	233.254	0.332107	0	1.06274e-29	0.517891	1.79973	3.7155	0.436228	1.41883	230	256	266
Amphotericin B	Magnesium	0	0	0.0946601	0.0944056	0.0186791	3.96951	0.100759	500	544	0.093153	0.0909091	0.0207323	3.95526	0.455475	451	593	0.034045	0.0173469	19.7435	21.8391	0.0949741	0.0979021	0.0206309	3.21468	0.326079	225	224	21.85	0.498886	0.107982	0.104895	0.020229	7.06227	0.711266	935	336	13.4335	0.264359	2.88658e-15	4.05349e-19	0.382599	1.68675	2.54729	0.377269	1.36379	167	164	194
Amphotericin B	ALT(GPT)	1	1	0.0108595	0.0040411	0.0256976	69.2108	7.18188	349	835	0.0149644	0.00589041	0.035981	73.2968	7.50855	240	944	0.000652243	2.05768e-08	350.983	20.2703	0.0142801	0.00513699	0.0352465	74.1023	7.47997	99	332	945.264	0.770302	0.00418098	0.00178082	0.0132374	148.638	11.1461	829	398	208.746	0.324368	0	4.82664e-59	0.693821	2.19238	6.73084	0.604247	1.58924	250	260	268
Amiodarone	Platelet	0	0	0.0308675	0.0277656	0.0202972	4.72355	1.08002	475	711	0.0288073	0.0247049	0.0217489	4.61766	1.12894	338	848	0.000176846	2.64636e-14	56.1682	19.2243	0.0337023	0.0306078	0.0211918	3.75028	0.791623	171	308	41.9004	0.643006	0.0438447	0.042195	0.0153968	3.81753	0.491565	975	366	18.3071	0.272931	0	6.36698e-46	0.591638	2.17194	4.57599	0.587243	1.57169	190	200	243
aprepitant	WBC	1	1	0.0149597	0.00930626	0.0310689	252.567	13.6397	404	436	0.0161445	0.0123519	0.0167655	78.934	6.88815	380	460	0.267748	0.161593	89.4799	17.5	0.0166744	0.0128596	0.0137903	13.742	2.93986	135	129	72.0932	0.488636	0.0154335	0.0133164	0.00820817	4.73088	1.31333	393	299	56.8424	0.432081	0.111461	0.126685	-0.0268874	0.880429	0.971607	-0.172084	0.938718	29	34	36
aripiprazole	WBC	0	1	0.0115115	0.0105753	0.00574992	10.7121	1.88204	93	41	0.0104969	0.00998308	0.00394514	4.00607	0.72178	93	41	0.0214908	1	27.0406	14.1791	0.0105863	0.00989848	0.0032976	3.80283	0.749596	58	14	19.9029	0.194444	0.0105803	0.0100254	0.00406988	6.09536	0.914948	131	45	25.9011	0.255682	0.35969	0.329281	-0.50172	0.100985	0.0279016	-1.16023	0.524089	8	7	9
aprepitant	Creatinine	1	1	0.0332501	0.0304569	0.016687	72.8473	7.11247	658	73	0.0323279	0.0304569	0.0159894	159.745	10.0585	664	67	0.0520035	0.57615	14.0276	5.06156	0.0307415	0.0279188	0.00950977	20.5846	3.32375	324	22	14.9526	0.0635838	0.031894	0.0279188	0.0162793	80.1645	7.24167	811	63	18.095	0.0720824	0.661748	0.708305	-0.317142	0.381006	0.371909	-0.836493	0.634406	7	7	7
aprepitant	Sodium	0	1	0.255824	0.257485	0.0256689	8.84069	-1.74368	606	126	0.242392	0.245509	0.0264333	7.51328	-1.49337	484	248	5.59383e-46	5.48245e-18	8.0982	21.7213	0.241988	0.245509	0.0222299	3.97537	-0.795049	211	124	9.52792	0.370149	0.249251	0.251497	0.0222804	3.86287	-0.712257	646	247	7.6985	0.276596	0.000722372	0.00169019	0.0846891	1.08863	1.27113	-0.0155308	1.04885	65	56	39
aprepitant	Sodium	1	0	0.268218	0.269461	0.0214687	13.2453	-1.77343	606	126	0.265886	0.263473	0.0237321	7.89577	0.461326	484	248	0.0094658	5.48245e-18	6.56636	21.7213	0.264681	0.263473	0.0198662	4.51134	0.694332	211	126	5.97764	0.373887	0.272293	0.269461	0.0196187	6.53463	0.679465	655	233	6.19933	0.262387	4.18831e-05	0.000187937	0.128651	1.17454	1.41215	0.0431971	1.09288	6	4	2
aripiprazole	RBC	0	1	0.0262082	0.026629	0.00436639	3.9038	-0.410531	63	13	0.0261609	0.0261968	0.00381575	3.61019	-0.00751418	58	18	0.876668	0.266846	8.09802	11.8421	0.0272224	0.0272606	0.00345888	3.48239	0.432895	40	7	7.06946	0.148936	0.0262314	0.0261303	0.0035524	2.63441	0.0293835	94	29	8.46269	0.235772	0.610773	0.294169	-0.69391	-0.259505	-0.33729	-1.69507	0.387603	6	8	8
aripiprazole	Hemoglobin	0	1	0.463545	0.472	0.0886536	2.89353	-0.388713	89	43	0.468788	0.476	0.0844032	2.83316	-0.353035	94	38	0.307467	0.38331	9.82496	6.06061	0.500877	0.5	0.0670795	3.11482	-0.131882	62	11	8.12957	0.150685	0.482452	0.484	0.0716991	2.94358	-0.247348	148	38	8.73801	0.204301	0.472601	0.380285	-0.53731	0.0139544	-0.042653	-1.30339	0.483763	15	16	17
aripiprazole	AST(GOT)	1	1	0.00131916	0.00039823	0.00336563	31.7593	5.21719	69	38	0.000632151	0.00039823	0.00082001	28.4453	4.63051	81	26	0.0298231	0.0446097	71.8318	8.41121	0.000557334	0.000324484	0.000985593	29.477	5.10613	42	5	111.276	0.106383	0.000453782	0.000339233	0.000343032	13.5396	2.84883	111	26	61.2182	0.189781	0.1656	0.259128	-0.782214	-0.452287	-0.512615	-2.02362	0.32362	13	13	12
aprepitant	AST(GOT)	1	1	0.000841239	0.00039823	0.00187074	131.298	9.52178	464	203	0.0010876	0.000486726	0.00299624	337.781	16.1959	392	275	0.0489119	5.34163e-09	107.895	16.4918	0.000742033	0.00039823	0.00112641	32.0743	4.86281	180	75	157.763	0.294118	0.000801594	0.000376106	0.0024064	223.836	13.2885	476	156	147.804	0.246835	0.171115	0.151406	-0.0404301	0.88012	0.94693	-0.217237	0.924539	58	62	58
aripiprazole	Hematocrit	0	1	0.436027	0.446565	0.0816237	3.06644	-0.43876	84	47	0.441757	0.447837	0.0786883	2.89824	-0.384382	92	39	0.24005	0.133801	9.88557	5.34351	0.475451	0.474555	0.060861	3.2926	-0.192209	63	8	6.90017	0.112676	0.450685	0.453562	0.0658543	3.48959	-0.50346	131	37	9.35785	0.220238	0.0828414	0.0692175	-0.731091	-0.301409	-0.371584	-1.82256	0.347788	11	13	15
Amlodipine	Hemoglobin	0	0	0.413084	0.412	0.0953435	2.47135	0.149431	7795	9640	0.399876	0.396	0.0862376	2.75559	0.170783	6577	10858	3.88914e-136	2.61292e-95	13.2778	13.3926	0.437582	0.44	0.0802947	2.95073	-0.127294	2360	1774	14.9326	0.429124	0.448319	0.448	0.0741463	3.35111	-0.232342	5363	3033	12.0918	0.361243	5.71543e-13	2.65045e-13	0.104079	1.11849	1.25316	0.0825511	1.07518	3946	3961	4051
Amiodarone	WBC	1	0	0.026345	0.0226734	0.0235197	296.506	13.5227	363	822	0.0301953	0.0256176	0.0224352	96.2072	6.352	290	895	5.39502e-08	2.28253e-05	58.2155	15.2743	0.0259426	0.0209898	0.016971	7.69676	1.8212	150	260	121.398	0.634146	0.0164613	0.0143824	0.00820198	9.72726	2.10739	810	349	45.4171	0.301122	0	5.55566e-32	0.526267	1.90982	3.78599	0.483058	1.46601	332	337	387
Arginine	T.Bilirubin	1	0	0.0251156	0.0106762	0.0464189	39.5052	5.16545	22950	718	0.0327704	0.0118624	0.0638895	32.5777	4.70786	22463	1205	1.08581e-139	2.41598e-59	102.451	2.91955	0.0279491	0.0106762	0.0555932	44.673	5.36887	7516	290	143.814	0.0371509	0.0212264	0.0106762	0.0394504	66.6608	6.4289	13383	268	79.2597	0.0196323	1.42109e-14	3.06101e-14	0.240868	1.72395	1.75831	0.304518	1.29118	867	875	862
aprepitant	Potassium	0	1	0.240893	0.241667	0.0461442	3.94216	0.0449342	575	157	0.227573	0.229167	0.0510475	3.44452	-0.0252404	496	236	3.48583e-13	1.1708e-08	15.8284	18.1694	0.230956	0.233333	0.0525191	3.01399	-0.0516663	241	106	16.929	0.305476	0.225084	0.225	0.044761	3.83545	-0.185407	620	268	16.9278	0.301802	0.748977	0.890682	-0.126129	0.755321	0.747874	-0.310595	0.854898	41	50	41
aprepitant	Hemoglobin	0	1	0.409027	0.412	0.0768316	2.77369	-0.0176181	360	489	0.388137	0.392	0.0745862	2.73015	0.220774	262	587	1.05081e-19	2.17693e-11	12.4122	18.139	0.413394	0.42	0.0729601	2.7882	-0.159078	102	116	16.1546	0.53211	0.440487	0.444	0.076594	3.08351	-0.15352	357	243	12.496	0.405	0.00262706	0.00141621	0.104992	1.04376	1.35877	-0.0434784	1.03232	83	89	57
Arginine	Platelet	0	1	0.0433205	0.0413205	0.0250487	6.99875	1.14855	19313	12907	0.0380354	0.0358548	0.0247863	7.25445	1.17409	13931	18289	0	0	39.7627	22.7654	0.0422225	0.040446	0.0216291	5.0273	0.836257	4134	3525	33.143	0.460243	0.0450018	0.0435068	0.0165946	5.01687	0.617342	9900	3549	19.0774	0.263886	0	7.91679e-183	0.383417	1.6897	2.31951	0.399849	1.33528	6489	6628	6791
Arginine	In. Phosphorus	1	0	0.142529	0.135849	0.0507805	13.1826	1.9775	10743	7276	0.155897	0.14717	0.0558041	10.5171	1.81916	7819	10200	4.77465e-204	2.96389e-250	33.6671	28.8806	0.156047	0.14717	0.0522546	15.581	2.2708	2536	2285	27.6045	0.473968	0.151262	0.143396	0.043534	9.73519	1.64822	5657	3165	21.9507	0.358762	0	4.53172e-39	0.200133	1.25688	1.53912	0.176594	1.14586	894	847	884
Arginine	WBC	1	0	0.0201091	0.0164129	0.0234497	355.348	14.9649	15719	16469	0.0224712	0.0184433	0.0209258	269.496	11.451	12643	19545	6.37448e-100	1.92105e-184	72.6725	22.2878	0.019398	0.0163113	0.0120817	13.3631	2.42052	3523	3542	77.8688	0.501345	0.015986	0.014044	0.00849963	17.8559	2.72691	8604	3966	47.8305	0.315513	0	1.51428e-144	0.345466	1.53511	2.12122	0.333679	1.27494	9358	9192	9366
Aspirin	AntithrombinIII	0	0	0.220274	0.221831	0.0940469	2.69306	0.0950964	126	82	0.237676	0.235915	0.0839823	2.60532	0.12987	138	70	0.0100228	0.200994	64.6814	14.9038	0.269692	0.288732	0.074696	2.09519	-0.182585	20	7	17.8122	0.259259	0.253686	0.244718	0.0853169	3.06291	0.271885	49	15	21.5931	0.234375	0.857289	0.794273	-0.449311	0.102573	0.106325	-1.21075	0.550074	35	41	35
Aspirin	Amylase	1	0	0.00307289	0.00150427	0.00475931	61.6098	5.85812	363	211	0.00163997	0.000942973	0.0027124	70.229	7.03109	480	94	4.25871e-13	1.02919e-19	70.6275	4.00697	0.00148795	0.000886843	0.00241723	43.4437	5.77291	185	29	118.042	0.135514	0.00170148	0.000993489	0.00270341	66.3934	6.91703	487	103	145.936	0.174576	0.24904	0.197776	-0.366453	0.335532	0.295727	-0.877193	0.604324	42	41	48
Atropine	Fibrinogen	1	0	0.0611039	0.0572866	0.0288025	3.84354	0.745332	209	288	0.0570982	0.0545878	0.0255289	3.71806	0.662084	255	242	0.0033963	0.00123439	44.2869	14.8893	0.0538246	0.0513984	0.0170802	3.44447	0.478191	27	18	56.281	0.4	0.048006	0.048209	0.0185698	4.89302	0.910723	75	38	39.2814	0.336283	0.474248	0.466065	-0.213387	0.530776	0.603034	-0.644949	0.740717	1	3	14
aripiprazole	Cholesterol	0	1	0.0929811	0.0930626	0.0237854	3.36796	-0.128608	59	24	0.0911191	0.0919346	0.0225543	3.07162	-0.0587681	62	21	0.353904	0.663624	15.2682	10.8434	0.0930444	0.0953187	0.0198698	2.35183	-0.206304	24	7	14.8444	0.225806	0.0909305	0.0879865	0.0188943	3.79161	-0.256248	78	13	12.8753	0.142857	0.192519	0.276537	-0.20233	0.575436	0.723537	-0.938333	0.66947	14	16	15
Atenolol	Ionized Calcium	1	0	0.279355	0.278689	0.0369853	13.619	1.6366	374	167	0.287249	0.286885	0.0375073	17.5227	2.42874	384	157	2.75583e-07	0.511572	9.36048	16.451	0.285928	0.286885	0.0274524	14.2304	1.94907	208	66	8.08422	0.240876	0.284212	0.278689	0.0278249	7.56699	1.13511	608	220	8.09921	0.2657	0.362971	0.428015	-0.223366	0.599441	0.559976	-0.511839	0.75315	19	18	17
Atenolol	Uric acid	1	0	0.15731	0.146132	0.0738318	7.07458	1.53013	520	157	0.149882	0.13467	0.0702356	5.00272	1.13037	499	178	0.00178643	0.114975	30.3204	13.4417	0.136787	0.123209	0.0569951	4.24248	1.05983	285	71	30.7995	0.199438	0.124777	0.114613	0.0522037	5.98956	1.28017	806	236	23.0618	0.226488	0.254199	0.300057	-0.228491	0.589258	0.553109	-0.526233	0.742766	72	71	70
aripiprazole	Glucose(AC)	1	1	0.0619349	0.0490476	0.03011	6.80628	1.95782	43	36	0.0572634	0.05	0.0236402	9.72581	2.41137	43	36	0.0866274	1	22.9238	16.4557	0.0492381	0.0445238	0.0123256	6.49127	1.96778	22	8	17.6407	0.266667	0.0527671	0.0483333	0.01556	8.28942	2.13175	47	27	23.1429	0.364865	0.466315	0.369942	-0.669798	-0.164931	-0.304466	-1.4752	0.445206	16	16	18
Azithromycin	Lactate Dehydrogenase	1	1	0.00739535	0.00541338	0.00704466	14.4339	3.06856	20	43	0.0114393	0.00560787	0.0253879	40.1342	5.85203	16	47	0.155762	0.34375	61.0122	11.1111	0.00367915	0.00343604	0.00132365	1.90344	0.180228	6	5	33.3463	0.454545	0.00341172	0.00337121	0.00113099	3.9485	1.04312	13	11	27.2674	0.458333	1	1	-0.724064	-0.283748	-0.448096	-1.5056	0.462063	12	10	6
aripiprazole	ALT(GPT)	1	1	0.00564681	0.00164384	0.0148029	51.3869	6.4212	60	46	0.00390734	0.00160959	0.00625156	13.2744	3.18534	63	43	0.182858	0.727724	118.957	14.1509	0.00336706	0.00157534	0.0067466	18.0231	4.02623	30	14	267.549	0.318182	0.00296493	0.00164384	0.00409279	25.4723	4.17784	82	43	135.755	0.344	0.994883	0.85364	-0.423961	0.230842	0.156	-0.980575	0.596966	17	18	18
aripiprazole	Potassium	0	1	0.220748	0.216667	0.0435115	2.97085	0.31205	58	40	0.234354	0.241667	0.0410394	3.04776	-0.400855	74	24	0.00357194	0.00458639	18.3827	6.12245	0.242199	0.241667	0.0399049	3.83627	-0.293174	38	9	15.344	0.191489	0.235242	0.233333	0.0408453	3.82054	-0.100282	108	23	12.9965	0.175573	0.784106	0.826416	-0.373065	0.251055	0.257414	-1.05805	0.593287	10	11	15
aripiprazole	Glucose(AC)	0	1	0.0471007	0.0438095	0.0146536	8.64402	1.84908	43	36	0.0464919	0.0438095	0.0126849	8.47256	1.89387	43	36	0.704623	1	22.1656	16.4557	0.0446305	0.0428571	0.0102051	7.78396	2.03944	22	7	14.9766	0.241379	0.0452903	0.0442857	0.0105306	4.37471	0.188026	42	31	17.0646	0.424658	0.0864784	0.112582	-0.805438	-0.357774	-0.537836	-1.79307	0.361805	3	3	3
Aspirin	T.Protein	1	0	0.382458	0.388535	0.0625803	3.6538	-0.415031	3434	2058	0.388187	0.388535	0.0548016	3.76758	0.0873436	3731	1761	5.05243e-11	4.31102e-13	14.081	12.4909	0.391174	0.388535	0.0519463	3.62688	0.104633	1665	524	12.5425	0.239379	0.387583	0.388535	0.0488701	3.41405	0.227475	3986	969	10.1635	0.19556	1.22212e-05	3.50908e-05	0.0690307	1.10648	1.17389	0.0494569	1.0642	42	43	45
atorvastatin	In. Phosphorus	1	0	0.140339	0.135849	0.0444716	7.66235	1.52695	1005	628	0.148256	0.143396	0.0460438	11.6519	1.92753	1003	630	3.69975e-10	0.967809	26.6337	18.861	0.147557	0.143396	0.0440954	16.2145	2.31411	470	241	24.2425	0.338959	0.147888	0.143396	0.0427824	15.0795	2.26245	1180	716	22.1056	0.377637	0.0564177	0.0682744	-0.173801	0.728066	0.664134	-0.325959	0.828868	112	110	111
Atropine	Calcium	1	0	0.150882	0.14966	0.0233034	9.40197	1.38279	990	1665	0.153465	0.14966	0.0310778	23.018	2.80008	1021	1634	9.98265e-06	0.299758	13.4881	15.1789	0.15484	0.154195	0.0208366	10.3547	1.46034	393	278	9.64657	0.414307	0.152674	0.151927	0.016427	22.9316	1.2795	1104	689	7.51225	0.384272	0.265492	0.179149	-0.0274409	0.913048	0.952759	-0.122347	0.954039	3	7	16
aripiprazole	Cholesterol	1	1	0.100986	0.0981387	0.0226278	3.28187	0.285503	59	24	0.0998104	0.0987028	0.0204901	2.92897	0.0508395	62	21	0.573001	0.663624	13.7348	10.8434	0.100978	0.0978567	0.0198779	2.50477	0.362239	23	7	15.5932	0.233333	0.0950088	0.0958827	0.0154586	2.88677	-0.0377815	78	13	11.1049	0.142857	0.15222	0.264505	-0.178619	0.626071	0.79624	-0.911669	0.682136	3	4	5
Aspirin	In. Phosphorus	0	0	0.112452	0.109434	0.0459012	6.86557	1.13867	2450	2056	0.113436	0.113208	0.0404998	4.69978	0.522221	2656	1850	0.190695	6.04976e-07	42.7409	16.4447	0.118053	0.116981	0.0396163	6.89578	0.651604	1069	568	25.5341	0.346976	0.116164	0.113208	0.0383445	6.25548	0.779507	2377	1383	23.7092	0.367819	0.183424	0.147532	-0.105957	0.829713	0.791771	-0.19658	0.894911	1232	1269	1372
Atropine	T.Protein	0	0	0.317827	0.318471	0.0828793	2.66076	-0.111358	1860	1460	0.305955	0.312102	0.0765702	2.96835	-0.244644	1741	1579	1.2517e-17	0.000177971	21.5377	16.7169	0.330273	0.33121	0.068878	3.34033	-0.429925	799	404	17.9918	0.335827	0.344956	0.343949	0.0569303	3.80344	-0.330948	2486	658	13.0593	0.209288	2.22045e-16	2.15258e-17	0.246345	1.46404	1.76303	0.287202	1.26268	74	71	139
Atropine	MPV	0	0	0.00165453	0.00161784	0.000223721	6.01968	1.06801	2147	366	0.00171369	0.00166157	0.000304853	7.16804	1.37582	2066	447	2.75044e-25	0.000144163	11.59	10.4258	0.00164596	0.00161784	0.000237995	9.13558	1.00942	944	122	9.66944	0.114447	0.00163451	0.00161784	0.000191499	4.17986	0.725465	2684	169	6.68904	0.0592359	1.32344e-09	2.14119e-08	0.237137	1.6888	1.80812	0.303366	1.31276	2	1	5
Atenolol	Magnesium	0	0	0.118849	0.111888	0.0458142	19.8213	3.65705	472	177	0.111123	0.104895	0.0359245	28.4755	4.17536	436	213	4.74903e-08	0.00627526	14.8761	15.4083	0.108381	0.104895	0.0196406	6.8641	0.952688	235	86	14.3528	0.267913	0.109358	0.104895	0.0185462	6.46511	0.815011	734	214	12.7582	0.225738	0.321991	0.128903	-0.0300695	0.906398	0.965024	-0.184337	0.940534	175	176	143
Azithromycin	ESR	1	0	0.061966	0.0573366	0.0388475	3.0498	0.608335	81	261	0.0698401	0.0690506	0.0406959	2.17264	0.181257	73	269	3.84967e-05	0.302028	90.3169	7.89474	0.0484939	0.0376079	0.0418861	3.43159	1.00445	33	37	402.101	0.528571	0.031437	0.0240444	0.026621	4.01638	1.13706	129	87	261.17	0.402778	0.0530695	0.0721281	-0.00557697	0.842583	1.12011	-0.294748	0.909312	58	61	44
Atenolol	AST(GOT)	1	1	0.00125402	0.000442478	0.00598134	725.59	24.7661	707	404	0.00121138	0.000471976	0.0038487	212.84	12.8945	682	429	0.837022	0.160887	126.298	14.3114	0.000838138	0.00039823	0.00334569	281.959	15.6936	379	126	170.514	0.249505	0.00141466	0.00039823	0.0140023	773.337	26.163	1040	396	299.034	0.275766	0.309466	0.267835	-0.18342	0.68011	0.640689	-0.3996	0.79832	282	286	274
Atropine	MCV	1	0	0.618862	0.616356	0.0525968	8.55755	1.10041	2171	344	0.618938	0.617686	0.0428671	6.72451	0.480799	2260	255	0.907017	2.45021e-08	3.06089	3.18091	0.611306	0.612367	0.0316485	3.44713	-0.180662	938	31	2.69586	0.0319917	0.611753	0.612367	0.0332568	3.25924	-0.0755242	2512	82	1.65305	0.0316114	0.906584	1	-0.203814	0.59225	0.592434	-0.586644	0.739181	4	3	23
atorvastatin	Magnesium	0	1	0.116228	0.111888	0.0222493	8.15848	1.08378	1547	282	0.113609	0.111888	0.0203704	6.87688	0.772694	1535	294	4.39065e-09	0.539872	12.0612	9.13067	0.115338	0.111888	0.0197592	3.31593	0.38265	646	98	12.5086	0.13172	0.111107	0.111888	0.0191832	3.2999	0.359298	1581	388	12.2591	0.197054	0.000759333	6.4977e-05	-0.349177	0.431349	0.378405	-0.76308	0.621833	400	411	398
azelastine	ALT(GPT)	1	1	0.00993855	0.00246575	0.0527052	169.377	12.5205	182	178	0.00616553	0.00243151	0.0237057	268.578	15.4725	180	180	0.210294	0.92404	144.888	15.5556	0.0036803	0.00205479	0.00685155	89.9909	8.63874	82	60	196.098	0.422535	0.00333598	0.00171233	0.00705806	94.2019	8.64515	325	133	135.537	0.290393	0.00693759	0.00395732	0.103526	1.09678	1.39867	-0.0618328	1.04414	54	57	46
Azithromycin	Alk.Phosphatase	1	1	0.00641556	0.00370984	0.00895223	35.3421	5.13526	462	8	0.0075448	0.00449917	0.00920082	19.8859	3.70851	458	12	0.000246067	0.289062	63.333	1.2766	0.00749862	0.0047557	0.00812803	14.5611	3.02038	294	6	115.07	0.02	0.00581958	0.00359144	0.00783505	112.417	8.4739	931	11	44.7304	0.0116773	0.528138	0.265197	-0.19933	0.709539	0.72393	-0.9762	0.666537	6	5	4
azelastine	Hematocrit	0	0	0.397169	0.403308	0.0882336	2.40892	-0.134655	228	253	0.394714	0.40458	0.081928	2.6125	-0.216422	225	256	0.390469	0.839081	12.5192	10.395	0.433734	0.44402	0.0704785	2.77099	-0.276024	112	53	12.198	0.321212	0.433261	0.435115	0.0688323	4.11037	-0.446348	348	173	11.624	0.332054	0.76471	0.849441	-0.211631	0.613309	0.577696	-0.494704	0.770776	71	71	79
atorvastatin	T.Bilirubin	1	1	0.0142865	0.00948992	0.0217076	102.02	7.97482	1877	8	0.0139939	0.00830368	0.0257677	132.409	9.61244	1870	15	0.611028	0.143463	63.8331	0.636605	0.0135832	0.00830368	0.0256899	177.806	11.212	1056	7	83.9552	0.00658514	0.017399	0.00948992	0.0306446	98.2531	8.12414	2821	29	70.0493	0.0101754	0.33681	0.350512	-0.61083	-0.181231	-0.183592	-1.67166	0.393377	10	9	8
Aspirin	MPV	0	0	0.00165166	0.0016397	0.000200357	4.67172	0.822762	4460	349	0.00162117	0.00159598	0.000204127	4.68756	0.851383	4388	421	8.75083e-40	0.00105667	6.96314	5.63527	0.0016268	0.00159598	0.000198183	4.44501	0.839564	2002	155	8.36182	0.0718591	0.00164402	0.00161784	0.000198446	3.87006	0.713023	4703	248	6.51724	0.0500909	0.000304948	0.000348328	0.0897358	1.22762	1.26083	0.0658865	1.10328	102	106	123
Atropine	Platelet	1	0	0.0607304	0.0548754	0.0335107	50.1169	3.02507	2761	2919	0.059649	0.0540009	0.0374027	6.68738	1.23498	2368	3312	0.0141536	1.36389e-26	39.4574	15.3345	0.0654324	0.0596852	0.0317469	7.7706	1.49165	1020	783	43.0783	0.434276	0.0622932	0.0566244	0.0262979	9.65985	1.82176	3190	1326	32.9179	0.293623	0	3.64313e-26	0.245934	1.37518	1.73373	0.25743	1.22509	66	60	79
Atropine	Hemoglobin	0	1	0.397717	0.392	0.0995767	2.49524	0.190254	2250	3528	0.377787	0.376	0.0901631	2.99	0.13109	1689	4089	2.54769e-83	8.49022e-61	15.5499	14.884	0.418806	0.424	0.0857266	2.65378	-0.125986	782	816	18.1544	0.510638	0.451394	0.456	0.0748572	3.18686	-0.284223	2671	1381	12.072	0.340819	0	1.51278e-31	0.285225	1.39414	1.90055	0.272645	1.23793	167	127	210
atorvastatin	ALT(GPT)	1	1	0.00468121	0.00171233	0.0158508	235.813	13.5685	1468	765	0.00540415	0.00191781	0.0248217	773.1	23.8503	1321	912	0.190473	8.52789e-09	205.612	17.6892	0.00343347	0.00164384	0.0100284	304.941	15.0071	655	270	191.771	0.291892	0.00309249	0.00157534	0.0109988	648.774	22.726	1752	650	144.592	0.270608	0.50886	0.225882	-0.0311108	0.917747	0.943158	-0.124189	0.952456	787	800	814
Aspirin	Albumin	0	0	0.331262	0.325581	0.0834157	2.42987	0.0197117	2696	3484	0.325337	0.325581	0.0712379	2.78823	-0.229414	2603	3577	2.07593e-09	0.0327674	19.7199	15.7767	0.350946	0.348837	0.0652669	3.12083	-0.36554	1020	750	17.5579	0.423729	0.359218	0.360465	0.0602444	3.86572	-0.523865	2528	1424	13.6948	0.360324	4.11664e-05	5.64398e-06	0.0762181	1.07127	1.19087	0.0352754	1.0488	1641	1704	1916
atorvastatin	AST(GOT)	1	1	0.00118806	0.000442478	0.00477056	343.898	16.7919	1477	753	0.00160079	0.000471976	0.0109146	849.271	25.582	1428	802	0.0934742	0.0622985	235.25	15.9641	0.000971285	0.000412979	0.00501734	226.172	14.4852	713	240	217.985	0.251836	0.00103108	0.00039823	0.00692127	614.32	22.6058	1852	625	229.605	0.252321	0.808202	1	-0.0873319	0.831539	0.825339	-0.214597	0.895714	864	864	842
Aspirin	Creatinine	0	0	0.0429985	0.0304569	0.0431986	24.5432	4.27138	7222	2533	0.0400157	0.0304569	0.0378644	27.1557	4.46484	7200	2555	1.70469e-57	0.548995	14.0909	6.40697	0.0285748	0.0279188	0.00727935	35.7233	2.95734	2756	378	13.5706	0.120613	0.0275746	0.0279188	0.00631678	28.8554	1.98207	6211	519	11.2863	0.0771174	2.66516e-11	8.21971e-12	0.176983	1.42487	1.50145	0.230131	1.21499	18	18	17
aripiprazole	CO2	0	0	0.168896	0.174603	0.0315195	3.51191	-0.528825	34	55	0.175227	0.174603	0.0271055	3.12207	-0.607951	42	47	0.046672	0.185877	14.9523	11.236	0.180469	0.18254	0.0220901	2.0274	-0.474635	13	10	10.3457	0.434783	0.183761	0.18254	0.0173103	2.49057	0.0565195	39	26	8.27464	0.4	0.474508	0.808561	-0.407241	0.216301	0.191597	-1.00727	0.607071	25	25	25
Azithromycin	T.Bilirubin	1	1	0.0205793	0.00830368	0.0438727	39.2374	5.44339	522	12	0.0270991	0.00830368	0.0636027	28.5546	4.79086	510	24	0.00010839	0.00418091	83.7353	2.62172	0.0250421	0.00830368	0.0583347	30.3056	4.93961	340	13	153.81	0.0368272	0.0183862	0.00948992	0.0335728	55.0397	6.34837	1097	16	76.5687	0.0143756	0.0398423	0.0140028	0.151162	1.82021	1.87961	-0.191738	1.05756	5	7	7
azelastine	Potassium	1	0	0.279501	0.266667	0.0523048	4.49483	0.82205	251	160	0.282867	0.275	0.0570618	5.93212	1.13787	287	124	0.247855	0.00268896	15.5763	12.1655	0.27904	0.266667	0.0584735	7.82796	1.66607	150	48	18.7433	0.242424	0.277496	0.266667	0.0514056	7.88614	1.2957	445	216	15.7897	0.326778	0.0100915	0.0279642	-0.379396	0.391103	0.295856	-0.80687	0.619877	10	10	8
atorvastatin	Platelet	0	0	0.0450957	0.043944	0.0182035	5.68427	0.830955	2957	925	0.0436801	0.042195	0.0186608	6.95557	1.045	2680	1202	3.73752e-08	1.16496e-20	29.8788	14.8635	0.0466791	0.0451465	0.0175018	5.30728	0.760847	1095	377	24.2107	0.256114	0.0441316	0.0426323	0.0158531	3.89099	0.474948	2685	974	19.237	0.266193	0.581333	0.483431	-0.0951196	0.828744	0.810996	-0.208673	0.89228	681	658	668
Azithromycin	Platelet	0	1	0.042172	0.0402274	0.0244558	4.50584	0.919164	510	373	0.0418278	0.0393529	0.0256488	3.83372	0.808335	405	478	0.580833	3.04628e-11	46.6892	19.8188	0.0472958	0.0450372	0.0228552	5.34113	0.948436	252	165	29.5811	0.395683	0.0448116	0.0435068	0.0163849	4.1181	0.389783	976	353	19.7268	0.265613	4.15564e-06	8.02137e-07	0.182459	1.2746	1.57937	0.144956	1.16531	126	115	85
Azithromycin	ALT(GPT)	1	1	0.00624361	0.0019863	0.017537	71.3035	7.6447	327	273	0.00958151	0.00260274	0.0326386	56.0137	7.05654	269	331	0.0180458	9.04881e-05	406.635	22.5	0.00893547	0.00226027	0.0354136	59.4503	7.42184	143	130	608.126	0.47619	0.00423815	0.00171233	0.0149225	198.553	12.4753	568	294	232.72	0.341067	2.29071e-05	7.57893e-05	0.146733	1.1489	1.48021	0.0446334	1.09462	130	116	88
Azithromycin	AST(GOT)	1	1	0.00195105	0.000560472	0.00704963	105.808	9.45459	320	281	0.00401784	0.000634218	0.0206369	123.39	10.0333	285	316	0.0195819	0.00932115	586.367	17.1381	0.00391052	0.000486726	0.025593	107.678	9.72616	148	100	1135.36	0.403226	0.00104613	0.00039823	0.0102295	723.878	26.607	573	188	327.297	0.247043	3.10856e-06	3.67102e-06	0.213153	1.35045	1.75687	0.144763	1.18379	125	117	100
aripiprazole	Sodium	0	1	0.255102	0.263473	0.0307831	5.35849	-1.33785	70	28	0.262679	0.263473	0.0216609	4.81977	-1.10852	84	14	0.00302703	0.00661075	7.88168	5.10204	0.265358	0.263473	0.0217252	7.22755	-1.54155	49	5	5.2908	0.0925926	0.25974	0.263473	0.0239137	10.875	-2.10591	137	17	6.10845	0.11039	0.985185	0.802921	-0.61709	-0.205434	-0.226831	-1.65554	0.421317	6	6	7
atorvastatin	Potassium	1	0	0.269925	0.266667	0.0531046	6.86317	1.17575	2743	1019	0.276249	0.266667	0.0546478	7.12086	1.27776	2588	1174	9.06115e-12	2.37058e-06	15.7839	16.2148	0.278963	0.275	0.0534436	6.17969	1.17857	1073	403	16.4943	0.273035	0.280979	0.275	0.0540256	9.14793	1.46633	2470	1239	17.0845	0.334052	1.50361e-05	1.95441e-05	-0.208954	0.689783	0.615441	-0.374811	0.793541	205	202	190
Azithromycin	Hematocrit	1	0	0.434636	0.43257	0.075477	4.1585	0.036447	361	529	0.433182	0.431934	0.0664217	3.50181	0.10516	241	649	0.440502	3.94336e-17	10.3705	17.9775	0.458867	0.452926	0.0572488	3.11445	0.373211	159	174	8.14336	0.522523	0.47751	0.473282	0.0536376	3.20598	0.371331	668	383	6.48703	0.364415	6.85648e-08	3.79883e-07	0.200032	1.21638	1.65963	0.111712	1.13877	1	1	0
Azithromycin	Hemoglobin	0	1	0.409874	0.412	0.0953706	2.85303	0.00336256	390	500	0.385933	0.384	0.0840201	2.76243	0.116567	280	610	6.75193e-24	9.46143e-15	14.1873	17.3034	0.428068	0.428	0.0797186	3.21928	-0.202038	181	171	15.691	0.485795	0.459234	0.464	0.0771105	2.92966	-0.2477	776	342	11.0763	0.305903	1.23377e-09	1.35193e-09	0.257643	1.36887	1.89896	0.207789	1.21863	253	219	169
Azithromycin	D.Bilirubin	1	0	0.0587472	0.0201465	0.0949572	10.2754	2.72343	20	59	0.097	0.025641	0.150422	6.43215	2.02792	20	59	0.00260856	1	238.378	6.32911	0.0854146	0.0128205	0.160806	5.60903	1.99707	5	6	1716.67	0.545455	0.00764178	0.00549451	0.0109461	22.9706	4.49645	23	6	80.7471	0.206897	0.998983	0.0563231	0.206155	1.30887	3.11142	-0.804208	0.762697	7	9	10
Baclofen	D.Bilirubin	1	0	0.0322014	0.010989	0.0642284	26.6137	4.4503	49	73	0.058578	0.010989	0.117917	12.6105	3.03944	58	64	0.00573472	0.150763	299.348	9.01639	0.0318522	0.003663	0.0668429	7.59543	2.43276	17	6	447.101	0.26087	0.0116371	0.00549451	0.0285694	27.8687	4.95065	53	12	206.41	0.184615	0.351196	0.548227	-0.315847	0.323765	0.436834	-1.13379	0.596733	18	18	16
Azithromycin	Magnesium	0	0	0.114244	0.111888	0.0293583	12.9509	1.93114	332	140	0.109725	0.111888	0.0237764	8.24528	1.24526	329	143	9.33403e-05	0.86232	14.6785	14.4068	0.113287	0.111888	0.0218976	8.14985	1.24456	205	55	14.9485	0.211538	0.110915	0.111888	0.0192916	3.34204	0.317124	674	167	12.2656	0.198573	0.700257	0.658777	-0.131209	0.730339	0.740334	-0.381132	0.83115	62	57	53
Bisoprolol	Uric acid	0	0	0.122949	0.106017	0.0765899	5.24926	1.24849	245	118	0.102686	0.0888252	0.060823	5.85937	1.41223	251	112	7.64675e-11	0.630428	40.2352	14.0496	0.0968004	0.0859599	0.0463361	3.6938	0.870175	142	38	34.3546	0.211111	0.0994815	0.0945559	0.04672	3.96324	0.862884	423	118	28.01	0.218115	0.848512	0.916871	-0.22671	0.565282	0.547247	-0.574276	0.738342	72	67	71
bicalutamide	Uric acid	1	0	0.149906	0.12894	0.0789278	3.04027	0.771322	30	11	0.137885	0.12894	0.082216	3.94253	0.936056	28	13	0.17465	0.753906	25.4144	14.6341	0.130229	0.10745	0.0811102	5.26178	1.49705	14	6	29.5825	0.3	0.130042	0.123209	0.0490457	6.41126	1.49183	57	8	30.2035	0.123077	0.0541687	0.0848847	0.0571643	1.26633	1.84433	-0.788896	0.770846	4	4	2
Betaxolol	Uric acid	1	1	0.169054	0.160458	0.0820786	2.62754	0.418256	15	11	0.171259	0.146132	0.109224	6.21415	1.78075	15	11	0.965812	1	29.7048	23.0769	0.149658	0.148997	0.0500156	1.83155	0.0228568	7	6	27.3837	0.461538	0.123209	0.114613	0.054931	7.04998	1.64781	33	10	30.6424	0.232558	0.0862865	0.160975	-0.0240609	0.797487	1.52871	-0.911151	0.705699	3	3	4
Baclofen	AST(GOT)	1	1	0.00155682	0.000619469	0.00308199	55.0556	6.09474	634	662	0.00143734	0.000545723	0.00586739	298.787	15.3134	710	586	0.492521	0.00036056	152.344	14.1204	0.00103649	0.000457227	0.00456048	254.993	14.8704	300	156	240.666	0.342105	0.000910484	0.00039823	0.00771301	1206.08	33.986	1011	330	174.423	0.246085	9.70315e-05	9.13654e-05	0.119764	1.17212	1.36315	0.0639771	1.10156	296	301	284
bortezomib	In. Phosphorus	1	1	0.164889	0.150943	0.0663378	4.08935	1.00638	12	11	0.159475	0.139623	0.0649652	4.62528	1.29652	11	12	0.770108	1	39.7311	21.7391	0.181971	0.169811	0.0707177	4.79235	1.59634	4	5	36.7528	0.555556	0.139937	0.139623	0.0344603	2.435	0.214347	17	19	19.2631	0.527778	0.88022	1	-0.676122	-0.173772	-0.350213	-1.51778	0.47864	0	1	0
Bisoprolol	Magnesium	0	0	0.11805	0.111888	0.0301253	22.9958	3.06126	415	98	0.114928	0.111888	0.0224993	4.46432	0.587884	402	111	0.00586474	0.237049	12.9348	11.306	0.117541	0.118881	0.0206739	4.19779	0.242173	224	37	13.1991	0.141762	0.111698	0.111888	0.019879	3.68949	0.463842	583	153	12.7083	0.20788	0.017064	0.0216232	-0.412703	0.2961	0.23867	-0.94926	0.566418	89	86	90
Baclofen	MCV	1	0	0.615993	0.615691	0.0379254	4.96555	-0.223831	884	87	0.615568	0.615691	0.0359364	5.50739	0.0182853	896	75	0.568308	0.148635	2.40361	2.36869	0.61416	0.614362	0.0285336	3.29369	0.0142055	431	10	2.6262	0.0226757	0.611178	0.611702	0.0303376	3.34335	-0.116656	1213	23	1.43389	0.0186084	0.601226	0.555706	-0.270883	0.468238	0.473135	-0.899813	0.653219	37	40	38
bortezomib	WBC	0	0	0.00875966	0.00796108	0.0042184	2.95192	0.689184	24	22	0.00813249	0.00598139	0.00563042	8.45072	2.07418	17	29	0.439507	0.118469	36.798	23.913	0.00802178	0.00626058	0.00480372	2.7584	0.94202	9	14	39.2587	0.608696	0.0103361	0.00964467	0.0047912	8.54793	1.58155	44	36	31.4094	0.45	0.227776	0.237629	-0.116802	0.580545	0.95505	-0.649217	0.764746	4	3	5
bortezomib	In. Phosphorus	0	1	0.117637	0.109434	0.0452637	3.2375	0.6186	12	11	0.125185	0.109434	0.055689	4.09363	1.26266	11	12	0.963603	1	54.6914	21.7391	0.108176	0.090566	0.0391254	3.32332	1.18255	4	5	33.9766	0.555556	0.103564	0.0981132	0.035347	2.43316	0.189275	17	19	29.2491	0.527778	0.885268	1	-0.676122	-0.173772	-0.350213	-1.51778	0.47864	1	2	1
Bisoprolol	Sodium	1	0	0.271036	0.269461	0.0282018	7.41997	0.819566	652	295	0.272142	0.269461	0.0249064	7.62645	1.09261	628	319	0.248836	0.127706	7.18104	13.3052	0.273101	0.269461	0.0221219	8.5124	1.19988	317	114	6.66521	0.264501	0.275208	0.275449	0.0253625	22.8965	2.75318	963	351	6.54013	0.267123	0.967394	0.949977	-0.129951	0.752529	0.740177	-0.320269	0.84661	64	60	56
Betaxolol	Sodium	0	0	0.239926	0.245509	0.0333963	3.68616	-0.919642	44	30	0.235556	0.239521	0.0343096	4.28182	-0.893122	38	36	0.315889	0.263176	12.2673	17.5676	0.239382	0.251497	0.0356536	5.71273	-1.49136	25	18	12.0227	0.418605	0.248058	0.251497	0.0231346	3.57341	-0.618153	104	44	8.31635	0.297297	0.238834	0.143018	-0.0670702	0.763032	1.00087	-0.48207	0.836365	18	19	17
Bisoprolol	ALT(GPT)	0	0	0.00426271	0.00123288	0.0184576	218.748	13.1819	309	264	0.00198546	0.00109589	0.0037525	128.058	9.47912	291	282	0.00164961	0.210112	56.1897	17.6265	0.00129466	0.0010274	0.00115865	42.1039	4.98837	156	89	49.3068	0.363265	0.00159616	0.0010274	0.00721335	711.977	26.2153	542	228	68.3212	0.296104	0.0405238	0.0573303	0.00321162	0.942771	1.05336	-0.144345	0.809263	82	88	90
Betaxolol	ALT(GPT)	1	1	0.00363014	0.00212329	0.00412096	15.7323	3.2612	27	20	0.00815651	0.00308219	0.0189959	28.4372	4.89341	20	27	0.119468	0.167068	300.38	27.6596	0.00890166	0.00239726	0.0232453	21.0404	4.3075	13	15	523.192	0.535714	0.00202214	0.0014726	0.00174828	13.6415	2.84908	66	20	78.1947	0.232558	0.00723321	0.00423956	0.288961	1.50981	2.9122	-0.211894	1.03665	16	16	17
Betaxolol	AST(GOT)	1	1	0.00108988	0.000589971	0.0012232	6.72236	2.116	24	23	0.00549269	0.000501475	0.0282669	44.5799	6.58493	25	22	0.292708	1	846.064	17.0213	0.00876844	0.000464602	0.0380017	23.8363	4.76772	16	10	1538.04	0.384615	0.00106105	0.000383481	0.00409911	71.5159	8.22972	63	19	336.016	0.231707	0.151617	0.13568	-0.0645981	0.776204	1.13033	-0.663552	0.781975	11	13	14
bosentan	RBC	1	0	0.0271866	0.0270944	0.00384272	3.02498	0.456226	14	48	0.0273261	0.0269282	0.00418263	3.05376	0.248181	14	48	0.787835	1	11.5776	12.9032	0.0293784	0.0300532	0.00386557	2.82061	0.536314	11	16	13.1643	0.592593	0.0277284	0.0274601	0.00331261	2.58167	0.228975	45	40	8.79615	0.470588	0.274969	0.377149	-0.172006	0.535646	0.758443	-0.648492	0.752312	1	0	0
bicalutamide	ALT(GPT)	1	1	0.00239446	0.00123288	0.00377026	24.8224	4.46887	35	14	0.00404389	0.00136986	0.0126188	43.0979	6.36472	32	17	0.376741	0.581055	160.775	16.3265	0.0058847	0.00143836	0.0179221	20.6921	4.37517	19	5	255.477	0.208333	0.00234649	0.00157534	0.00257483	21.5199	3.87674	66	19	89.9403	0.223529	0.797129	1	-0.598477	-0.152312	-0.195334	-1.5715	0.446789	9	9	11
Bisoprolol	AST(GOT)	1	0	0.00362621	0.000560472	0.0212272	154.24	11.651	296	277	0.00176448	0.000545723	0.00754897	186.925	12.4542	311	262	0.0363682	0.295372	241.392	14.3106	0.00195605	0.000442478	0.0107833	106.883	9.84784	162	75	477.621	0.316456	0.000853009	0.00039823	0.00390763	455.166	20.063	556	203	160.007	0.267457	0.244399	0.158414	-0.0383314	0.88085	0.950576	-0.211318	0.927915	184	190	184
bicalutamide	Hemoglobin	0	1	0.395747	0.4	0.0841838	2.46637	0.0290949	32	47	0.388101	0.388	0.0704418	2.65888	0.364007	22	57	0.359947	0.0413895	14.9997	18.9873	0.424444	0.416	0.0783313	2.34063	0.484924	11	16	14.6158	0.592593	0.440255	0.444	0.0688906	2.89532	-0.265912	57	37	13.3752	0.393617	0.166301	0.0802235	0.0107344	0.779505	1.36869	-0.48903	0.845678	30	30	32
Bisoprolol	Hemoglobin	0	0	0.429424	0.432	0.0995552	2.23131	0.0242612	502	467	0.414687	0.408	0.089279	2.48942	0.234188	425	544	1.28137e-11	7.55161e-09	12.1954	12.8999	0.443863	0.444	0.0789698	2.94449	-0.164302	212	139	14.565	0.396011	0.451211	0.452	0.0734028	2.90871	-0.199966	692	357	12.0721	0.340324	0.0399878	0.0617461	-0.00349869	0.933402	1.02178	-0.126853	0.966728	320	321	344
Baclofen	Hematocrit	0	0	0.383612	0.377226	0.083065	2.45214	0.306858	574	974	0.381035	0.381679	0.0756171	2.72448	0.138205	543	1005	0.148606	0.115351	14.4663	12.7261	0.411568	0.411578	0.0711005	2.96822	0.0158208	262	262	15.7379	0.5	0.431329	0.43257	0.0708006	3.24611	-0.201394	978	581	12.0977	0.372675	9.13687e-07	3.39183e-07	0.161293	1.16539	1.48364	0.0922011	1.11176	457	479	470
bortezomib	Platelet	0	1	0.0309833	0.0282029	0.0196056	3.58393	0.905779	19	27	0.0225804	0.020223	0.0155097	3.82737	1.07893	11	35	0.00177659	0.115318	50.2676	30.4348	0.0214254	0.0228465	0.0111313	2.59931	0.306534	2	12	51.9195	0.857143	0.0462417	0.045693	0.0163655	2.5029	0.266677	36	17	18.0522	0.320755	0.00524125	0.000498749	0.637061	1.72729	11.1016	-0.229289	1.06426	6	10	9
bicalutamide	Platelet	0	0	0.0424931	0.0371666	0.0216755	3.03216	0.657557	51	26	0.0424676	0.0400087	0.0218193	3.25007	0.575607	50	27	0.990703	1	34.7216	10.3896	0.0429436	0.0397901	0.0175373	2.31699	0.0973506	25	8	27.9444	0.242424	0.0428238	0.042195	0.0151289	3.16117	0.142107	79	34	21.908	0.300885	0.363006	0.662747	-0.583398	-0.0566165	-0.148367	-1.40354	0.469234	11	11	13
Azithromycin	Potassium	0	1	0.219657	0.216667	0.0553003	3.55245	0.0671612	467	330	0.210048	0.208333	0.0533072	2.87514	0.231724	391	406	6.90077e-06	9.89673e-06	23.2842	22.8356	0.219963	0.216667	0.0550394	2.93225	0.242321	248	197	22.0027	0.442697	0.224882	0.225	0.0470354	4.04611	0.0407639	936	471	17.668	0.334755	3.19572e-05	4.45025e-05	0.121168	1.12492	1.36122	0.0505569	1.08619	258	232	184
bosentan	Hemoglobin	0	1	0.397672	0.388	0.08694	3.38237	0.71618	46	88	0.374776	0.356	0.0726838	4.41127	1.06748	24	110	0.00230302	0.000898913	16.7262	23.1343	0.400677	0.392	0.0832633	3.24646	0.803052	18	47	21.8631	0.723077	0.444953	0.452	0.0741671	2.97687	-0.461869	139	75	13.6431	0.350467	1.96333e-06	1.55112e-07	0.483895	1.60491	4.22769	0.171972	1.25714	57	59	71
bosentan	Hematocrit	0	1	0.375356	0.36514	0.0838581	3.5113	0.756523	40	94	0.355835	0.340967	0.0690379	4.42721	1.03307	23	111	0.00606576	0.00684086	16.9886	19.403	0.383656	0.368321	0.0809624	3.29593	0.81742	16	40	22.1257	0.714286	0.425553	0.430025	0.0753844	3.29312	-0.181262	121	75	12.6674	0.382653	2.46918e-05	1.51599e-05	0.396516	1.38142	3.38595	0.0495255	1.16379	51	52	62
Azithromycin	Sodium	0	1	0.240047	0.245509	0.032932	5.75976	-1.12798	459	338	0.238725	0.245509	0.0297105	3.60442	-0.568603	410	387	0.236814	0.0015143	10.3089	17.4404	0.245769	0.251497	0.0292666	4.52868	-0.889237	243	148	9.63763	0.378517	0.250648	0.257485	0.0261552	9.41751	-1.27849	947	329	7.81079	0.257837	1.67402e-05	7.02936e-06	0.162626	1.24339	1.51332	0.118457	1.14687	151	143	101
Budesonide	ESR	1	1	0.0472201	0.0406905	0.0376803	2.80899	0.736729	435	587	0.0520352	0.0456227	0.0396282	2.75217	0.685855	379	643	5.03131e-06	0.000343338	150.568	14.2857	0.0362226	0.02836	0.0330668	4.00852	1.17848	137	110	441.465	0.445344	0.0280092	0.0197287	0.0264129	5.99949	1.61486	416	192	242.841	0.315789	3.44665e-05	0.000381423	0.129221	1.13312	1.436	0.00390002	1.06796	222	225	226
Budesonide	Amylase	1	0	0.00272378	0.00124046	0.00751832	79.0841	8.39524	79	25	0.00183791	0.00104401	0.00360257	60.6123	7.02596	84	20	0.259625	0.424356	84.9552	9.61538	0.00127659	0.000791423	0.00117189	2.68253	1.00033	25	7	99.9107	0.21875	0.00148576	0.000909295	0.00144731	10.9194	2.51927	75	16	139.55	0.175824	0.598228	0.604197	-0.354206	0.268864	0.315612	-1.11202	0.589748	10	10	9
bosentan	Uric acid	0	0	0.0938395	0.0744986	0.0762231	8.09754	2.05425	43	37	0.0710244	0.0544413	0.0557563	6.2057	1.91871	31	49	0.0020564	0.0518299	48.849	27.5	0.0591935	0.0544413	0.0340215	10.0523	2.21769	18	23	48.1204	0.560976	0.0949511	0.0916905	0.0475798	6.15755	1.19604	83	33	32.5684	0.284483	0.00160703	0.00225241	0.258586	1.3314	2.47682	-0.133098	1.05574	26	28	27
Bupivacaine	Uric acid	0	0	0.105431	0.0988539	0.0496892	2.50691	0.432367	105	27	0.100178	0.0931232	0.047876	2.7599	0.55019	101	31	0.179817	0.635256	44.8855	16.6667	0.103119	0.0988539	0.0475856	2.56112	0.409636	69	19	29.5665	0.215909	0.0977126	0.0916905	0.048379	4.13151	0.99628	223	72	26.645	0.244068	0.478221	0.669301	-0.364158	0.325859	0.279755	-0.895445	0.614755	4	4	0
Budesonide	CRP	1	1	0.09409	0.0522846	0.105954	3.90197	1.30413	451	1412	0.0829947	0.0344708	0.105802	5.02886	1.57388	584	1279	4.36305e-06	1.50466e-09	1125.92	9.23242	0.0402566	0.00740312	0.0734715	15.0396	3.11698	142	129	7780.05	0.476015	0.0314329	0.00451128	0.0659582	16.0452	3.35827	384	225	5623.76	0.369458	0.000763776	0.00364352	0.077725	1.02892	1.26075	-0.057972	1.01665	391	407	438
Bupivacaine	AST(GOT)	1	1	0.000823049	0.000427729	0.0027675	281.96	15.9478	257	108	0.00128476	0.000486726	0.00646327	128.484	11.0508	242	123	0.206326	0.217713	178.272	19.726	0.00105274	0.000471976	0.00521883	193.418	13.6228	146	67	222.229	0.314554	0.000980554	0.00039823	0.00522226	251.504	14.9542	498	154	198.274	0.236196	0.0535975	0.0296315	0.0307963	1.00585	1.14295	-0.12174	0.993294	7	13	11
candesartan	Creatine Kinase	1	1	0.00193714	0.000251912	0.0100006	261.613	14.5303	435	319	0.00106342	0.000162524	0.0089623	561.614	22.5927	454	300	0.0128073	0.24626	174.641	14.7215	0.000323001	0.000136114	0.000600896	30.9497	4.85368	172	86	142.071	0.333333	0.000442667	0.000200108	0.000776695	40.7258	5.33989	479	205	175.54	0.299708	0.45738	0.342843	-0.0745671	0.822513	0.862083	-0.253938	0.896413	69	65	45
bosentan	In. Phosphorus	1	0	0.175517	0.177358	0.0682207	2.73069	0.339112	29	55	0.193576	0.188679	0.0793778	9.45851	1.58813	31	53	0.0400063	0.83882	38.1023	13.0952	0.185556	0.154717	0.093859	14.2388	3.08478	19	10	31.306	0.344828	0.173234	0.173585	0.0545545	4.01064	0.97362	53	33	25.3001	0.383721	0.868112	0.825475	-0.520983	0.0754096	-0.0351847	-1.17592	0.537314	15	13	12
Calcitriol	Uric acid	0	0	0.122196	0.103152	0.0894538	3.73824	1.04368	301	310	0.111241	0.0945559	0.0711081	3.45692	0.927585	352	259	1.28125e-05	0.000218931	44.4675	10.802	0.0986319	0.0830946	0.0576838	2.81977	0.811635	135	78	37.7574	0.366197	0.0936895	0.0859599	0.0500308	3.88721	0.897406	415	177	32.0768	0.298986	0.388659	0.0720781	-0.0104584	0.915797	1.02503	-0.178157	0.949662	73	72	77
bosentan	Calcium	1	0	0.157957	0.156463	0.0224265	4.94394	0.869435	37	51	0.164605	0.163265	0.0242979	2.32577	0.250661	35	53	0.0088021	0.855132	11.0081	18.1818	0.165079	0.163265	0.0206571	2.69793	-0.0203582	20	15	8.98428	0.428571	0.163197	0.163265	0.0172014	3.67138	0.503865	74	26	8.49479	0.26	0.0175687	0.0866747	0.0122438	0.90536	1.32972	-0.456624	0.86654	7	7	6
Calcitriol	Creatinine	1	1	0.144683	0.107741	0.130573	5.55189	1.39121	316	696	0.126999	0.102538	0.113002	4.62347	1.16051	343	669	3.64071e-22	0.00829305	26.5602	3.4585	0.0296056	0.0253807	0.0196212	76.6196	7.35005	187	39	30.0958	0.172566	0.030418	0.0279188	0.0102297	18.2625	3.14168	610	44	15.2916	0.0672783	0.000104005	9.74936e-06	0.309937	2.10814	2.4302	0.264672	1.34687	161	171	175
brinzolamide	RBC	0	1	0.0199063	0.0200133	0.00476598	2.76058	-0.0424819	6	17	0.020895	0.0200798	0.00474394	3.25866	-0.0590332	6	17	0.21234	1	14.638	4.34783	0.0191379	0.0189495	0.00650651	2.6954	-0.0682726	1	5	32.7069	0.833333	0.0261599	0.0258644	0.00339645	4.03803	0.939096	14	4	9.33197	0.222222	0.0552145	0.0146661	0.644659	2.14301	15.0824	-0.823238	0.786632	7	4	5
Calcitriol	Alk.Phosphatase	1	1	0.0154708	0.00513063	0.0231764	30.2913	3.82705	555	106	0.0141478	0.00544637	0.0203351	23.9379	3.73079	575	86	0.0188291	0.0141714	45.4852	3.02572	0.0113249	0.00485437	0.0160031	32.5816	4.32099	324	25	96.7556	0.0716332	0.00683182	0.00378878	0.00968246	37.5545	5.11068	941	23	46.4728	0.0238589	0.00732256	0.000160166	0.306872	2.42299	2.57667	0.183866	1.31553	29	29	36
candesartan	Alk.Phosphatase	1	0	0.00662532	0.00398611	0.00819416	35.2074	4.73832	1125	27	0.00646218	0.00418344	0.00711394	37.176	4.70885	1139	13	0.318652	0.00434351	40.503	0.347222	0.00590878	0.00410451	0.00558233	15.2538	3.08176	690	5	51.7412	0.00719424	0.00565706	0.00359144	0.00697919	64.3757	6.25995	1958	18	49.6593	0.00910931	0.543639	0.812604	-0.608752	-0.204824	-0.206377	-1.70347	0.406183	5	5	5
Bupropion	ALT(GPT)	1	1	0.00536005	0.00171233	0.0139267	34.6646	5.45596	42	32	0.00361625	0.0019863	0.00564853	17.1134	3.71535	49	25	0.197739	0.21004	95.4026	10.8108	0.00303732	0.00157534	0.00583828	24.7902	4.76632	21	8	138.538	0.275862	0.00304866	0.0015411	0.00431431	19.897	3.83244	67	29	135.771	0.302083	0.817057	1	-0.523652	0.0271091	-0.0434159	-1.28599	0.510678	11	11	12
Bupivacaine	Platelet	1	0	0.0638228	0.0572803	0.0282564	5.8564	1.4383	293	122	0.075136	0.0695234	0.0337175	3.39644	0.854526	215	200	3.04687e-15	7.63163e-11	36.7935	26.2651	0.0729038	0.0667906	0.0312172	3.84451	0.93247	154	110	49.9382	0.416667	0.0640807	0.0590293	0.028343	13.7773	2.20827	574	245	35.3294	0.299145	0.000123949	0.000513773	0.117618	1.12857	1.38669	0.0150364	1.07637	9	17	11
Bupivacaine	BUN	1	0	0.0554412	0.0455814	0.0427946	59.1592	6.04448	313	73	0.0570117	0.0485271	0.0383763	17.6169	3.28684	308	78	0.535946	0.678302	42.952	12.6943	0.0524137	0.0471318	0.0301788	17.0582	3.10899	217	46	49.3693	0.174905	0.05309	0.0412403	0.0468136	39.3313	4.97727	638	175	56.3883	0.215252	0.131314	0.187616	-0.304907	0.459292	0.413395	-0.708856	0.664185	9	6	2
Calcitriol	Calcium	1	1	0.148885	0.145125	0.0341971	10.0432	1.79149	457	863	0.15004	0.147392	0.0265587	7.30953	1.11411	366	954	0.149272	2.55345e-05	13.5483	20.7576	0.150313	0.147392	0.0197147	9.51688	1.23467	137	172	10.2397	0.556634	0.152191	0.14966	0.0163736	6.76886	1.015	475	343	7.77663	0.419315	6.94211e-05	4.21938e-05	0.147339	1.1024	1.47469	0.02158	1.06845	27	27	26
Calcitriol	In. Phosphorus	1	0	0.181655	0.162264	0.0747805	6.58495	1.45798	755	537	0.189804	0.184906	0.0647955	8.05734	1.05783	651	641	9.12341e-05	2.98421e-07	33.1389	19.6594	0.184099	0.181132	0.0515354	3.26551	0.205991	283	180	36.5495	0.388769	0.159593	0.150943	0.0499276	9.31255	1.67667	738	426	23.7685	0.365979	0.344322	0.39453	-0.0621082	0.857434	0.880201	-0.18716	0.919859	254	268	293
candesartan	T.Bilirubin	1	1	0.017393	0.00948992	0.0276171	30.3095	4.75925	1345	17	0.0161823	0.00830368	0.0295973	119.613	8.91122	1348	14	0.12034	0.647606	66.4584	0.587372	0.0152556	0.00830368	0.0275544	129.453	9.35595	818	6	90.332	0.00728155	0.0208784	0.0106762	0.0422117	76.3414	7.22823	2252	46	90.6305	0.0200174	0.0405447	0.0161076	-0.80381	-0.490706	-0.495413	-2.3652	0.245435	8	6	6
Bupivacaine	ALT(GPT)	1	1	0.00303223	0.00167808	0.00520112	98.4383	8.25869	240	126	0.00446628	0.00202055	0.0147044	103.484	9.77961	221	145	0.0733801	0.0903988	182.609	18.0328	0.00381687	0.00184932	0.0115865	145.778	11.3791	133	68	217.002	0.338308	0.00349058	0.00171233	0.0060727	33.6444	5.08625	416	198	163.26	0.322476	0.997572	0.728925	-0.132841	0.730876	0.73654	-0.355913	0.84158	4	5	12
brinzolamide	Chloride	1	1	0.069328	0.0695088	0.00612737	3.59366	0.0264307	26	15	0.0676552	0.0676552	0.00561451	2.83196	-0.107922	26	15	0.104881	1	6.68903	19.5122	0.0685379	0.0676552	0.00580611	3.04233	-0.143124	15	6	5.99447	0.285714	0.0688951	0.068582	0.00490474	5.72728	1.23738	68	6	4.55616	0.0810811	0.0262267	0.0222834	0.264788	2.2928	3.27114	-0.594918	0.892711	3	3	3
Caffeine	Sodium	1	1	0.276572	0.275449	0.0255757	4.01621	0.684685	145	79	0.283308	0.281437	0.0251318	9.41937	1.7551	100	124	0.00562997	2.10323e-05	9.93993	33.9286	0.284986	0.281437	0.0302792	9.17543	2.03945	34	47	10.6425	0.580247	0.281007	0.275449	0.0297015	14.6776	2.54163	120	75	9.00434	0.384615	0.0300047	0.00341158	0.151204	1.06133	1.68455	-0.124107	1.01043	10	6	4
candesartan	Uric acid	1	1	0.16492	0.148997	0.0821586	5.1228	1.23231	659	294	0.157539	0.146132	0.0753202	4.87638	1.04502	671	282	0.00175891	0.506348	35.0943	13.7461	0.143331	0.13467	0.0637394	5.03851	0.991374	351	94	38.5669	0.211236	0.130994	0.123209	0.0563534	6.4948	1.34887	1009	284	26.2449	0.219644	0.57006	0.739378	-0.156268	0.704816	0.688509	-0.381421	0.815131	114	109	114
Bupropion	Platelet	1	0	0.0650161	0.0557499	0.0368516	4.05028	1.04497	46	40	0.067027	0.0603411	0.0356327	5.15566	1.20066	49	37	0.45331	0.629059	62.4351	8.13953	0.0684418	0.062418	0.0236286	3.02591	0.878312	29	9	45.6753	0.236842	0.0593763	0.0565151	0.0234669	5.41854	1.3642	94	32	31.1645	0.253968	0.710152	1	-0.469649	0.108868	0.0629734	-1.19528	0.535172	10	12	17
Caffeine	Creatinine	1	1	0.035068	0.0314721	0.0160268	43.006	5.30806	117	26	0.0298765	0.0279188	0.0150033	38.5763	5.11091	100	43	1.5819e-06	0.00684086	22.6216	18.1818	0.0303456	0.0279188	0.0186697	30.9591	4.96979	54	19	28.3352	0.260274	0.0309388	0.0279188	0.0139424	19.4619	3.23226	132	26	20.246	0.164557	0.141036	0.107706	-0.0265531	0.928303	1.11536	-0.415118	0.874177	8	7	5
candesartan	Creatinine	0	0	0.0538792	0.0329949	0.0590287	18.0045	3.50925	1364	869	0.0499968	0.0329949	0.0525311	19.5269	3.59428	1388	845	1.60215e-11	0.164687	15.2415	5.59785	0.0287696	0.0279188	0.00631101	4.53296	0.658499	713	105	13.4746	0.128362	0.0279977	0.0279188	0.00598114	4.6285	0.63215	2065	170	11.4212	0.0760626	4.55117e-05	1.65678e-05	0.164293	1.43146	1.53109	0.169902	1.19949	2	3	3
Caffeine	WBC	0	0	0.0184436	0.0124365	0.0489619	173.631	12.7447	89	111	0.0115066	0.0104907	0.00754121	35.786	4.04647	45	155	0.0502485	5.77335e-07	128.85	29.5	0.0122917	0.0100677	0.0117715	37.1445	5.31475	21	43	53.5558	0.671875	0.0105093	0.00981387	0.00495921	6.89566	1.36733	91	66	32.4605	0.420382	0.00726561	0.00101908	0.241056	1.11654	2.21275	-0.100385	1.03218	9	7	9
Bromazepam	Hemoglobin	0	1	0.416114	0.424	0.0899385	3.43285	0.150527	16	19	0.405714	0.404	0.0706293	3.34508	0.265469	12	23	0.373284	0.387695	12.9533	22.8571	0.45	0.452	0.0632961	2.84688	0.596896	9	7	12.1234	0.4375	0.448727	0.456	0.0744604	3.21279	-0.574336	39	16	11.6822	0.290909	0.339876	0.363598	-0.208996	0.455647	0.749427	-0.970424	0.657549	6	7	13
candesartan	In. Phosphorus	1	0	0.154246	0.139623	0.0615515	7.30118	1.69928	553	560	0.157253	0.150943	0.0560332	10.1351	1.86616	616	497	0.120074	0.00263457	31.5234	16.2624	0.153862	0.150943	0.0472352	22.7198	2.78108	296	154	26.0772	0.342222	0.147575	0.139623	0.0425589	7.33864	1.40737	783	520	21.2683	0.399079	0.00297741	0.0328664	-0.231843	0.648202	0.559314	-0.431604	0.777482	82	80	65
Bupivacaine	Creatinine	1	1	0.0354676	0.0304569	0.0207417	48.9483	6.1418	348	36	0.0355859	0.0304569	0.0214489	66.2175	7.04113	337	47	0.906977	0.100178	17.1715	6.25	0.0329056	0.0304569	0.0157905	133.016	10.0161	246	21	18.7847	0.0786517	0.0328154	0.0304569	0.0130272	60.7543	5.89076	759	61	16.7865	0.0743902	0.805395	0.79092	-0.227776	0.54252	0.545853	-0.672254	0.711986	5	4	1
Caffeine	Hemoglobin	0	1	0.492736	0.508	0.129537	2.36178	-0.230755	126	75	0.389811	0.364	0.0839961	4.39716	1.20078	50	151	1.34426e-24	6.38178e-14	25.4815	43.7811	0.387899	0.368	0.0816069	4.09571	1.07878	22	57	30.4514	0.721519	0.441688	0.436	0.0968154	2.63508	0.283796	95	97	18.9855	0.505208	0.0030406	0.00117496	0.204478	1.00907	1.96999	-0.121225	1.0027	75	73	71
Calcitriol	ALT(GPT)	1	0	0.00391223	0.00143836	0.011375	134.283	10.2129	432	361	0.00415727	0.00164384	0.0101128	140.314	9.93877	420	373	0.612734	0.473967	163.017	15.6368	0.00317236	0.00150685	0.00736487	83.4466	8.16684	191	106	225.598	0.356902	0.00366036	0.00150685	0.0153894	262.657	15.1602	622	237	240.106	0.275902	0.0304457	0.00986147	0.0503802	1.02928	1.17591	-0.0665195	1.01651	181	188	193
capecitabine	RBC	0	0	0.021761	0.0218085	0.00410173	3.3454	0.409114	14	35	0.0218234	0.0220745	0.00424054	2.60208	-0.0576487	16	33	0.917633	0.790527	13.3156	12.2449	0.0233655	0.0233378	0.00348148	4.71831	-0.271819	5	7	14.393	0.583333	0.0248179	0.0245013	0.00284379	3.94224	-0.219385	27	15	9.66365	0.357143	0.201673	0.194224	-0.100954	0.53038	1.21023	-0.922111	0.68535	17	20	27
Bupropion	Sodium	1	0	0.27994	0.275449	0.0279006	9.16729	1.88247	51	25	0.272691	0.275449	0.0281448	10.3946	0.815064	52	24	0.0607786	1	7.46723	10.5263	0.274451	0.272455	0.0316281	9.44946	1.29583	31	11	7.81828	0.261905	0.278556	0.269461	0.0359629	24.4844	3.83401	97	36	7.70868	0.270677	0.635719	1	-0.415781	0.208449	0.169026	-1.05404	0.580388	4	4	3
Budesonide	ALT(GPT)	1	0	0.00608149	0.00184932	0.0201529	158.796	10.9378	1085	1003	0.00727428	0.00246575	0.0283308	315.432	15.6921	942	1146	0.0957639	6.5926e-08	295.118	19.9713	0.00655466	0.00219178	0.0305164	251.933	14.7675	399	346	531.219	0.46443	0.00360585	0.00157534	0.0114442	197.044	12.3868	1393	587	187.968	0.296465	4.44089e-15	5.3696e-16	0.269668	1.40926	1.88456	0.253154	1.23726	443	456	449
candesartan	Creatinine	1	1	0.0685861	0.0380711	0.0765483	15.5243	3.12283	1364	869	0.0665774	0.0380711	0.0724757	16.8804	3.11615	1388	845	0.00490923	0.164687	20.7369	5.59785	0.0351564	0.0322335	0.0153676	31.21	4.41888	725	100	22.0918	0.121212	0.033034	0.0304569	0.0128652	53.1712	5.68011	2073	166	16.2823	0.0741402	0.000135053	6.59282e-05	0.143542	1.37427	1.46035	0.133008	1.09537	323	328	298
Calcitriol	AST(GOT)	1	1	0.00121564	0.000486726	0.0034623	160.236	10.7832	478	312	0.00145661	0.000471976	0.00612921	265.607	15.1612	479	311	0.316244	1	139.327	13.5443	0.000683293	0.00039823	0.00106473	42.8938	5.69828	234	96	135.4	0.290909	0.00113357	0.000383481	0.006985	332.775	17.234	723	229	315.959	0.240546	0.0731936	0.0779406	-0.00915053	0.940169	1.01504	-0.147672	0.962025	253	252	252
Calcitriol	Hematocrit	1	1	0.416732	0.402036	0.102411	3.74265	0.748276	172	938	0.401852	0.395674	0.0746623	3.08345	0.298209	147	963	3.43548e-11	0.029123	12.5393	6.57658	0.443776	0.446565	0.0639408	3.37479	0.23437	71	148	12.2293	0.675799	0.478376	0.469466	0.0603849	3.7377	0.731578	342	293	7.63954	0.461417	8.59101e-06	5.1843e-08	0.28403	1.2143	2.10999	0.0977453	1.13444	1	0	1
Caffeine	Hematocrit	0	0	0.468978	0.480916	0.1247	2.36041	-0.226409	114	87	0.367457	0.342239	0.0776299	4.53891	1.20385	45	156	3.536e-25	1.3216e-11	26.2989	42.2886	0.360773	0.342239	0.0653179	3.47167	0.817038	16	58	31.4828	0.783784	0.414172	0.421756	0.0939574	2.33506	0.0820526	92	88	21.2943	0.488889	3.14036e-05	1.30309e-05	0.37566	1.17524	3.16388	-0.0214283	1.07562	63	58	60
carvedilol	HDL-Cholesterol	0	1	0.228744	0.216667	0.0832401	3.11692	0.382853	43	49	0.220652	0.211111	0.078344	5.66958	1.24657	41	51	0.33771	0.855132	33.9695	17.3913	0.230808	0.216667	0.0678307	3.34598	0.964665	5	6	19.5435	0.545455	0.269923	0.244444	0.0887464	5.30124	1.49875	20	9	12.8583	0.310345	0.251716	0.273249	-0.11031	0.513061	1.24276	-1.00624	0.652986	17	17	25
Captopril	ESR	1	1	0.0535069	0.0437731	0.0443169	2.36188	0.681609	67	103	0.0618554	0.0536375	0.0449747	2.52398	0.625318	59	111	0.00827781	0.302028	190.038	15.8824	0.0314427	0.0209618	0.0275326	3.30798	1.16001	21	11	378.133	0.34375	0.0277747	0.0197287	0.0229585	5.41495	1.50116	67	32	343.885	0.323232	0.93746	0.831511	-0.374148	0.270923	0.254374	-0.971946	0.617409	32	34	35
Carbamazepine	aPTT	1	0	0.204385	0.168269	0.118512	17.3815	3.35151	177	73	0.207173	0.163462	0.125156	12.1436	2.84765	187	63	0.725545	0.288844	27.3224	12.4	0.182381	0.158654	0.0899564	14.9641	3.43652	90	18	28.3165	0.166667	0.205448	0.163462	0.131755	18.1909	3.59191	253	88	39.1576	0.258065	0.0337317	0.0522512	-0.53001	0.0945504	0.0138	-1.24664	0.479851	51	50	49
Cefaclor	Creatine Kinase	1	1	0.00179508	0.000272228	0.00482378	13.6712	3.45872	25	20	0.000554433	0.000123925	0.00214056	40.6865	6.21804	27	18	0.0324587	0.844519	75.0182	26.6667	0.000122816	7.71989e-05	9.76301e-05	2.50251	0.939661	6	5	50.3714	0.454545	0.000378489	0.000279338	0.000363835	5.68165	1.71517	27	9	119.858	0.25	0.203131	0.262809	-0.145433	0.533226	1.09369	-1.11817	0.628026	1	1	0
carvedilol	Lactic acid	1	0	0.0905048	0.0726909	0.0746163	10.7011	2.42583	40	111	0.0655782	0.0463488	0.0631628	16.3315	3.34809	68	83	0.000771572	0.00169707	62.8103	15.2318	0.0637435	0.0405135	0.0554965	4.72866	1.64869	9	15	80.5661	0.625	0.0667685	0.0563521	0.0373454	6.54881	1.79879	37	30	65.1742	0.447761	0.155937	0.158969	-0.0757077	0.620228	1.09909	-0.594068	0.779461	58	51	23
capecitabine	Platelet	0	1	0.0447566	0.0393529	0.0271231	6.00973	1.47892	66	61	0.0442401	0.0400087	0.0308897	3.96354	1.04636	58	69	0.83959	0.280087	48.8966	19.685	0.044798	0.0441627	0.022825	2.6791	0.309049	41	23	32.2224	0.359375	0.0431067	0.0426323	0.0146046	3.15757	0.168458	141	65	19.7413	0.315534	0.374307	0.543043	-0.193911	0.586854	0.627759	-0.579134	0.762976	25	32	31
Carbamazepine	Magnesium	0	0	0.107143	0.104895	0.0228119	8.84416	1.20739	173	79	0.103424	0.104895	0.0225062	6.91695	0.672486	172	80	0.00608702	1	14.4823	15.0794	0.107778	0.104895	0.0225558	8.50744	1.41154	84	30	16.6185	0.263158	0.111279	0.111888	0.0202447	3.45282	-0.0161414	268	65	12.8063	0.195195	0.222955	0.144482	-0.0484163	0.86611	0.975313	-0.330601	0.892245	74	73	66
Captopril	Glucose(AC)	1	0	0.0870996	0.0742857	0.0480785	11.5262	2.41404	79	427	0.0844325	0.067619	0.0521993	13.4041	2.7583	118	388	0.328217	0.000551221	45.9248	8.10277	0.0665942	0.0578571	0.0338222	16.9146	3.14553	37	55	53.4172	0.597826	0.0612496	0.0514286	0.0306673	18.9558	3.50093	141	133	43.0286	0.485401	0.187982	0.0707916	-0.00413648	0.838536	1.09652	-0.252041	0.918741	79	79	84
Carbidopa	WBC	0	1	0.0135428	0.0123519	0.00652471	8.50127	1.74306	247	213	0.011431	0.010753	0.00454837	4.59059	0.88143	239	221	5.28225e-12	0.579991	34.9477	18.2609	0.0112677	0.0104907	0.00434019	3.86709	0.864649	128	69	28.6003	0.350254	0.010355	0.00986464	0.00354106	5.72913	0.989979	398	185	25.8693	0.317324	0.390198	0.428795	-0.0954886	0.783569	0.81897	-0.302172	0.873805	39	38	38
Captopril	Albumin	0	0	0.314299	0.302326	0.0851872	2.42211	0.10045	246	427	0.305954	0.313953	0.0698085	3.3621	-0.160436	195	478	0.00442541	0.000143864	19.6082	16.6419	0.330411	0.325581	0.0637617	3.6255	-0.246614	88	107	20.5305	0.548718	0.358727	0.360465	0.0626174	3.55873	-0.429183	380	222	14.5038	0.368771	5.76885e-06	1.24581e-05	0.207526	1.20638	1.75422	0.0689802	1.12198	92	86	88
capecitabine	AST(GOT)	1	1	0.00136079	0.000486726	0.00341427	36.1204	5.70759	49	39	0.00146202	0.000575221	0.00279889	23.0339	4.25158	44	44	0.718035	0.266846	106.218	10.2273	0.000846824	0.000427729	0.0015668	31.2651	5.23928	29	12	225.884	0.292683	0.000626224	0.000412979	0.000893595	47.4591	6.19509	101	30	99.0453	0.229008	0.28462	0.411251	-0.218408	0.522265	0.606534	-0.760263	0.709797	24	25	37
Carbidopa	Chloride	1	0	0.067436	0.0676552	0.0061517	4.948	-0.305141	270	140	0.0676439	0.0676552	0.00553135	7.41464	0.0889161	259	151	0.495773	0.34254	6.81528	14.878	0.067624	0.0676552	0.00465258	5.05362	0.478978	141	67	5.40455	0.322115	0.0686033	0.068582	0.0048517	18.5731	2.07933	461	149	4.95174	0.244262	0.0618185	0.0292302	0.0243201	0.990266	1.12565	-0.134825	0.984586	18	22	18
Captopril	RBC	1	0	0.0267011	0.026363	0.0048043	4.13568	0.185201	286	394	0.0262929	0.0259309	0.00428048	3.48035	0.308206	215	465	0.00788988	3.54772e-07	11.3847	19.1176	0.0273029	0.0269282	0.00376733	3.30674	0.254115	107	129	10.3497	0.54661	0.0274275	0.0272274	0.00344353	3.49124	0.177239	431	247	7.73597	0.364307	5.18807e-06	1.21176e-06	0.224471	1.24103	1.80346	0.100335	1.13946	4	3	4
Carbamazepine	Cholesterol	1	1	0.0990818	0.0964467	0.0275585	3.8878	0.492443	234	199	0.105419	0.103215	0.0290978	4.64689	0.57765	242	191	3.95584e-08	0.551256	20.6405	15.0115	0.106131	0.103215	0.0254549	9.3493	1.51814	115	50	21.4805	0.30303	0.094894	0.0924986	0.0183201	3.73156	0.384687	400	118	12.8494	0.227799	0.0568073	0.0613988	0.00351074	0.95597	1.08346	-0.189143	0.959231	100	97	100
Carbidopa	Creatinine	1	1	0.0436151	0.0329949	0.0392194	26.9576	4.35895	321	88	0.0433427	0.0304569	0.0393688	32.4396	4.79529	311	98	0.810028	0.237302	20.0024	8.31296	0.0326476	0.0304569	0.0125751	14.2725	2.87931	189	20	18.6735	0.0956938	0.0328607	0.0304569	0.0108034	47.3268	4.69449	572	48	16.2691	0.0774194	0.386731	0.386144	-0.154386	0.691352	0.714072	-0.549177	0.781975	69	74	69
Cefaclor	Glucose(AC)	0	0	0.0489898	0.0457143	0.0161617	13.5287	2.24718	204	521	0.0469274	0.0442857	0.0131378	20.7734	3.24625	434	291	0.000546033	1.20123e-36	23.3966	6.75862	0.0446477	0.0428571	0.0114376	32.4489	4.62811	106	40	15.2015	0.273973	0.044437	0.0433333	0.00919771	7.4604	0.858915	256	194	14.9623	0.431111	0.000147458	0.0008737	-0.516577	0.247314	0.0891914	-1.02166	0.538083	9	8	10
carvedilol	Glucose(AC)	0	0	0.0631959	0.0542857	0.0350147	70.5776	5.32229	383	1914	0.0533383	0.0471429	0.0245727	34.1062	3.90582	510	1787	2.9706e-36	1.21315e-07	32.8556	9.57771	0.0488175	0.0447619	0.0179037	35.4204	4.27875	98	202	24.1279	0.673333	0.047598	0.0447619	0.0130913	18.4837	2.74184	338	475	19.3892	0.584256	0.00475142	0.00699137	0.054849	0.941191	1.18803	-0.0941055	0.982049	107	108	100
carvedilol	Alk.Phosphatase	1	1	0.00533617	0.00347304	0.00650996	81.4881	6.90477	2283	26	0.00614439	0.00390717	0.00900803	174.108	10.2482	2275	34	3.87507e-06	0.291293	53.4003	1.12603	0.00583488	0.00374931	0.00823131	139.285	9.42485	1233	19	75.4456	0.0151757	0.00552755	0.00357171	0.00606171	49.2655	5.06636	3147	23	41.6838	0.00725552	0.0126834	0.023615	0.0898521	1.48047	1.49724	-0.190793	1.02719	21	19	19
capecitabine	ALT(GPT)	0	0	0.00178861	0.00109589	0.00214481	24.4178	4.05449	50	38	0.00170299	0.00113014	0.00175226	9.2664	2.51642	52	36	0.738755	0.831812	73.576	11.3636	0.00122603	0.000958904	0.00135039	28.5885	4.93692	28	12	62.3395	0.3	0.0013484	0.00119863	0.000878523	12.2122	2.612	106	28	36.3457	0.208955	0.44778	0.284004	-0.137381	0.672798	0.828236	-0.658682	0.763628	3	3	4
Carbidopa	AST(GOT)	1	1	0.00106669	0.000486726	0.00183657	29.5425	4.73568	195	150	0.000786114	0.000471976	0.00106844	34.969	5.08371	209	136	0.00223373	0.210962	69.9248	13.6232	0.000543724	0.00039823	0.000471213	24.9635	3.85754	110	45	82.9743	0.290323	0.000817917	0.00039823	0.00381321	340.675	17.7437	324	96	127.598	0.228571	0.12561	0.127958	-0.0422552	0.871016	0.965753	-0.270957	0.910266	118	115	117
Carbamazepine	Calcium	0	1	0.136874	0.138322	0.0251346	11.4787	1.10518	225	229	0.141109	0.142857	0.0205388	21.8285	1.94262	275	179	9.67077e-05	0.000156556	14.3497	12.9956	0.144475	0.145125	0.0159923	3.59911	0.0558438	119	45	9.94625	0.27439	0.145508	0.145125	0.0192883	4.91514	-0.313599	350	147	8.86162	0.295775	0.674464	0.621464	-0.248589	0.550002	0.506964	-0.575979	0.732358	155	152	150
Carbidopa	ALT(GPT)	1	1	0.00429909	0.00164384	0.00692511	19.5017	3.57197	180	163	0.00319222	0.00164384	0.00512098	47.8526	5.79605	135	208	0.00224585	0.000258185	99.3013	27.6968	0.00225096	0.00143836	0.00257518	37.2478	4.64531	60	87	133.155	0.591837	0.00282678	0.00164384	0.00507782	81.3254	7.80979	290	127	124.74	0.304556	1.83856e-08	1.15124e-09	0.397304	1.61199	2.92156	0.249736	1.28577	75	77	77
carvedilol	Uric acid	1	1	0.164904	0.154728	0.078206	4.77632	1.01952	1413	649	0.163132	0.154728	0.0731658	4.79735	0.980212	1413	649	0.243175	1	36.2769	14.743	0.150618	0.143266	0.0609949	3.80338	0.757743	682	202	36.8702	0.228507	0.134182	0.126074	0.0549333	5.78803	1.11693	1779	464	25.5084	0.206866	0.235474	0.190423	-0.0297887	0.921979	0.948277	-0.132778	0.952176	388	396	402
Cefaclor	Albumin	0	1	0.356985	0.360465	0.0693144	2.78494	-0.194005	512	350	0.384962	0.395349	0.0593864	4.72417	-0.852234	681	181	9.6957e-33	1.64514e-25	17.1788	5.22042	0.395149	0.395349	0.0541748	4.01059	-0.548352	244	47	11.1035	0.161512	0.375733	0.383721	0.0578215	3.41334	-0.394868	611	226	12.5085	0.270012	2.8474e-05	0.00017794	-0.471631	0.256808	0.17325	-1.0406	0.524834	30	25	17
capecitabine	Creatinine	1	1	0.0370412	0.0304569	0.0367179	50.4329	6.52372	90	14	0.037051	0.0304569	0.0350068	56.6817	6.85508	89	15	0.996315	1	20.4281	4.80769	0.0325167	0.0279188	0.016116	35.482	5.14178	64	5	22.6095	0.0724638	0.0324365	0.0304569	0.0128509	24.164	3.96308	200	15	16.4976	0.0697674	0.803432	1	-0.504649	-0.00919326	-0.00888541	-1.47567	0.476871	4	4	4
carvedilol	Creatinine	1	1	0.0848268	0.0406091	0.0937494	9.97605	2.41896	2544	2156	0.0816936	0.0406091	0.0868567	9.2662	2.28065	2578	2122	1.7849e-07	0.166905	20.8745	5.70213	0.0373928	0.0329949	0.0218171	40.4168	5.30366	1095	193	26.7355	0.149845	0.0334746	0.0304569	0.0136807	94.9212	7.15938	3003	268	16.6481	0.0819321	5.50893e-13	4.12514e-11	0.239561	1.63294	1.77743	0.314985	1.30718	874	924	903
Carbidopa	Glucose(AC)	1	1	0.0668731	0.0566667	0.0305513	6.19861	1.70874	46	210	0.0655673	0.0528571	0.0307363	8.8469	2.31411	119	137	0.473861	8.46922e-11	27.7407	9.76562	0.069623	0.0552381	0.029043	4.06925	1.42319	10	14	59.6739	0.583333	0.0583365	0.0542857	0.0175824	6.5016	1.54282	30	45	35.2295	0.6	0.592544	1	-0.500828	0.216539	-0.00046655	-0.949018	0.61536	91	91	89
Captopril	Chloride	0	0	0.061917	0.0630213	0.00660077	3.9458	-0.696148	597	332	0.0600604	0.0611677	0.00676256	3.6971	-0.810083	513	416	1.68288e-17	2.93214e-07	8.36765	18.6222	0.0608202	0.0620945	0.00633281	3.82088	-0.834867	271	177	10.1193	0.395089	0.0636066	0.0639481	0.00531202	9.73678	0.118837	972	279	6.46276	0.223022	2.60548e-11	5.94527e-12	0.291189	1.55446	2.04392	0.292239	1.29092	140	130	139
carvedilol	ALT(GPT)	1	1	0.0068978	0.00191781	0.0228188	86.5851	8.32528	1780	1329	0.00523328	0.00219178	0.0137789	237.112	12.0585	1556	1553	8.27568e-05	1.51477e-12	162.117	19.5883	0.00356927	0.00178082	0.00736666	102.224	8.49252	724	452	194.11	0.384354	0.00365195	0.00171233	0.0137717	324.257	16.384	2105	859	190.292	0.289811	2.61183e-09	5.70066e-09	0.141669	1.19381	1.3881	0.119855	1.12091	770	775	842
Cefaclor	Platelet	0	1	0.0471757	0.0435068	0.0234284	6.54714	1.24287	777	474	0.0611895	0.0566244	0.0282779	5.61681	1.20754	853	398	3.21351e-69	3.85237e-05	73.7887	10.2318	0.0609105	0.0566244	0.0250958	7.94889	1.64647	322	108	37.4498	0.251163	0.0462423	0.0443813	0.0170549	4.20258	0.508965	908	339	19.114	0.271852	0.265345	0.41183	-0.178739	0.681165	0.647242	-0.401527	0.800718	9	12	8
capecitabine	Potassium	0	1	0.226453	0.233333	0.0551938	2.65995	-0.426228	74	35	0.221254	0.225	0.0564225	6.15317	0.646136	66	43	0.428691	0.256145	24.7801	21.1009	0.232011	0.233333	0.0594593	6.60165	0.968104	41	22	22.9394	0.349206	0.228636	0.233333	0.0452952	2.8537	-0.0775837	152	68	15.9671	0.309091	0.519891	0.543342	-0.202735	0.573411	0.607748	-0.601046	0.753523	33	27	26
Carbamazepine	Hemoglobin	0	0	0.423148	0.424	0.089322	2.59775	0.10311	402	410	0.414704	0.416	0.0853884	2.41903	0.0211711	371	441	0.00102478	0.0290963	13.7271	13.5468	0.439289	0.442	0.0775699	2.80662	-0.085296	188	144	14.5279	0.433735	0.460533	0.464	0.0746387	3.15884	-0.226023	699	307	10.8772	0.305169	3.47671e-05	2.36585e-05	0.15292	1.18767	1.4888	0.074491	1.11371	316	324	342
Cefaclor	ALT(GPT)	1	1	0.00364449	0.00178082	0.00886064	344.006	15.7223	574	323	0.00308716	0.00171233	0.00639436	165.328	11.1532	623	274	0.0468122	0.00296711	80.4243	11.8172	0.00261785	0.00171233	0.00379386	100.894	8.51568	236	104	124.823	0.305882	0.00298315	0.00143836	0.00832999	204.441	12.8298	698	237	139.671	0.253476	0.0304994	0.0632616	-0.00494088	0.944921	1.02413	-0.138924	0.965774	30	37	40
Captopril	Platelet	1	0	0.0619733	0.055094	0.0320642	7.79938	1.57384	551	406	0.0740115	0.0655881	0.0448196	82.5322	5.52754	473	484	5.08828e-20	1.63643e-06	50.1943	17.5549	0.0714905	0.0649322	0.0329291	7.02679	1.59376	241	164	52.1192	0.404938	0.0650579	0.0583734	0.0275867	6.47561	1.51524	790	356	37.0014	0.310646	4.40785e-05	0.000744118	0.0907803	1.08662	1.27553	0.00502567	1.05613	120	110	110
capecitabine	Sodium	0	1	0.238477	0.245509	0.0324399	7.80131	-1.53989	66	43	0.23573	0.239521	0.030562	3.75396	-0.809545	60	49	0.351334	0.391173	10.8118	18.3486	0.241935	0.245509	0.0267234	4.7646	-1.07264	43	19	9.22095	0.306452	0.24719	0.251497	0.024133	4.13326	-0.676343	140	63	8.626	0.310345	0.86172	1	-0.3173	0.400895	0.365514	-0.789154	0.665698	31	30	30
Carbidopa	Hemoglobin	0	1	0.419343	0.424	0.0856228	2.68697	0.00896693	230	251	0.403775	0.404	0.0807208	2.37151	0.0730906	194	287	1.7481e-06	0.000599076	13.398	14.553	0.433388	0.44	0.0779725	2.62073	-0.167639	109	87	14.5623	0.443878	0.443186	0.448	0.068278	3.01627	-0.272176	356	219	12.2143	0.38087	0.146466	0.128409	-0.0318835	0.86882	0.969247	-0.204822	0.929405	210	216	220
carvedilol	AST(GOT)	1	1	0.00222328	0.000516224	0.00968953	198.932	12.2751	1742	1369	0.00156132	0.000516224	0.00774204	713.346	22.2846	1772	1339	0.00183945	0.347271	168.286	14.8184	0.000905118	0.000412979	0.00322193	538.697	20.4835	807	351	175.662	0.303109	0.00112597	0.00039823	0.00999439	1073.53	30.2316	2132	737	238.035	0.256884	0.00275678	0.00326469	0.0399635	1.03568	1.10748	-0.0128398	1.02515	847	866	882
Captopril	Potassium	1	1	0.288144	0.275	0.0679837	4.46835	0.970243	533	470	0.309389	0.3	0.0663733	7.05414	1.24327	520	483	1.0067e-18	0.521839	21.4143	18.1456	0.30548	0.3	0.0665568	5.22968	1.03601	272	169	23.8691	0.38322	0.288124	0.275	0.0604562	11.6497	1.78709	836	432	18.0882	0.340694	0.144572	0.117984	-0.0193487	0.91658	0.978004	-0.135034	0.955901	38	38	40
Cefaclor	Hemoglobin	0	1	0.42865	0.428	0.0846239	3.10311	0.123422	759	719	0.438054	0.436	0.0716299	3.15026	0.151179	831	647	4.1367e-08	0.00031278	12.6771	10.6901	0.449309	0.448	0.0641073	3.2479	-0.14149	288	158	12.4199	0.35426	0.451441	0.452	0.0733555	3.15623	-0.170438	851	430	12.2265	0.335675	0.772329	0.486599	-0.0717291	0.843563	0.859684	-0.208488	0.909009	42	48	70
Cefazolin	Fibrinogen	0	0	0.0512514	0.0482704	0.0253015	3.10625	0.529349	83	93	0.0484774	0.0455716	0.0214649	3.38644	0.550485	72	104	0.145392	0.214847	52.1626	21.5909	0.0467597	0.0451423	0.0172818	3.84387	0.513663	17	10	30.5735	0.37037	0.0415428	0.0380275	0.0191276	3.79879	0.685025	37	30	31.6723	0.447761	0.642676	0.645305	-0.606286	-0.016541	-0.192125	-1.24075	0.511144	5	5	3
Cefazolin	Lactate Dehydrogenase	1	1	0.00753592	0.00434367	0.0123119	87.4983	8.15299	76	191	0.0124689	0.00463541	0.0436395	77.2404	8.25344	77	190	0.0531405	1	178.593	12.3596	0.00384393	0.00339552	0.00179295	11.2532	2.35988	18	18	45.6267	0.5	0.00366175	0.00312809	0.00267503	36.1348	5.1144	65	30	43.5152	0.315789	0.114534	0.0674187	0.0298098	0.884316	1.38309	-0.41133	0.879346	27	18	16
Cefaclor	Magnesium	0	0	0.0999769	0.0979021	0.0236422	9.70177	1.73229	148	125	0.109224	0.111888	0.0179813	5.1372	0.504012	220	53	3.88735e-11	2.06463e-12	19.6072	5.49451	0.112127	0.111888	0.0156709	4.03153	0.129755	79	9	14.0435	0.102273	0.111863	0.111888	0.0215787	3.05911	0.367028	206	69	14.4271	0.250909	0.00392899	0.00269706	-0.773254	-0.327336	-0.401361	-2.05343	0.289627	4	3	9
Cefaclor	Calcium	1	0	0.153089	0.151927	0.0201968	3.5311	0.20281	319	374	0.157474	0.156463	0.0160409	3.86051	0.334052	547	146	7.39073e-10	1.65818e-38	9.78242	5.62771	0.159672	0.15873	0.0155969	3.22323	0.257475	151	32	9.11389	0.174863	0.154258	0.154195	0.0163992	3.14071	0.160484	356	182	7.95183	0.33829	2.72899e-05	2.23051e-05	-0.588413	0.105455	-0.00665077	-1.30946	0.442644	2	2	1
Cefadroxil	CRP	1	0	0.114644	0.0905726	0.10227	4.47783	1.14463	55	347	0.0400416	0.0205899	0.0547691	15.3162	3.00803	131	271	1.03551e-37	8.61672e-13	221.266	4.22886	0.0142872	0.00451128	0.0286932	23.0776	4.26825	24	15	1328.12	0.384615	0.0393765	0.0100058	0.0714194	21.6204	3.64187	57	65	3242.98	0.532787	0.111174	0.140951	-0.628867	0.0546609	-0.188585	-1.20953	0.506487	14	15	19
Cefixime	Lactate Dehydrogenase	1	1	0.00832334	0.00430315	0.0133307	24.1069	4.42908	26	70	0.00509868	0.00410055	0.00348056	21.0779	3.64462	37	59	0.0124303	0.0633178	34.935	9.375	0.00405801	0.00400331	0.000967509	1.82209	-0.243558	3	5	41.8514	0.625	0.00380719	0.00333069	0.00152796	4.04232	1.40274	11	9	44.7428	0.45	0.250252	0.677617	-0.400928	0.0223442	0.356283	-1.28553	0.544579	8	9	8
Cefadroxil	Glucose(AC)	1	0	0.0717742	0.0602381	0.0381218	13.6869	2.83668	100	210	0.0591075	0.0504762	0.0267912	12.0433	2.48084	162	148	3.00828e-08	1.04003e-06	35.5955	15.1613	0.0598686	0.0516667	0.025461	6.76166	1.8959	28	30	38.5133	0.517241	0.0600238	0.0530952	0.0225386	7.82072	1.95916	71	89	38.9518	0.55625	0.955064	0.646066	-0.377524	0.418539	0.252635	-0.691485	0.69308	34	35	26
Cefadroxil	Creatinine	1	1	0.0517506	0.0329949	0.061777	16.7321	3.57553	587	163	0.046797	0.0304569	0.0533773	18.1665	3.63845	625	125	9.5669e-10	5.2539e-06	15.6076	1.86667	0.0303886	0.0299492	0.00865522	37.2015	4.36288	310	10	14.8844	0.03125	0.0315017	0.0304569	0.0112416	36.4961	4.26583	915	62	14.1853	0.0634596	0.0451393	0.0338439	-0.652216	-0.187309	-0.204163	-1.78137	0.34525	8	8	10
Cefaclor	Calcium	0	1	0.136303	0.136054	0.0217207	3.3411	-0.0460261	319	374	0.150249	0.14966	0.0175771	3.21466	-0.127239	547	146	4.2205e-54	1.65818e-38	16.0303	5.62771	0.151965	0.151927	0.0166199	3.52632	-0.223891	151	32	8.55815	0.174863	0.145801	0.145125	0.0178734	3.52325	-0.126743	378	165	9.60683	0.303867	0.000989876	0.000538401	-0.532488	0.161455	0.0624819	-1.18601	0.482831	16	19	16
cefditoren	Creatinine	1	1	0.03384	0.0279188	0.022423	29.165	4.62026	455	61	0.0307387	0.0253807	0.0192889	60.1403	6.59802	476	40	2.71413e-05	0.0051014	15.1344	2.90698	0.0285452	0.0253807	0.0102194	49.274	5.77419	226	9	14.5505	0.0382979	0.0297576	0.0279188	0.0097487	38.4757	4.75363	653	25	12.4826	0.0368732	0.825222	1	-0.368547	0.262416	0.263395	-1.09132	0.576011	2	3	5
Cefazolin	Creatinine	1	1	0.0586633	0.0329949	0.0742586	13.626	3.15319	2002	630	0.0583814	0.0329949	0.0706387	13.2207	3.03598	1955	677	0.633509	0.00801598	21.7165	6.61094	0.0345358	0.0304569	0.0220835	64.3568	6.87644	1135	132	24.7028	0.104183	0.0324302	0.0304569	0.0150332	88.5204	7.55915	3172	250	16.8024	0.0730567	0.00456129	0.000742438	0.0854524	1.20555	1.2541	0.0578791	1.09967	134	140	144
Cefadroxil	AST(GOT)	1	1	0.00123328	0.000530973	0.00368628	164.033	11.3335	358	262	0.000795532	0.000442478	0.00286881	435.71	19.6621	426	194	0.0144618	3.77429e-06	89.1175	11.4516	0.000547462	0.000368732	0.00048531	27.7703	4.09204	168	61	75.4393	0.266376	0.00101471	0.000427729	0.00646026	530.979	22.064	496	194	209.069	0.281159	0.71401	0.733422	-0.205304	0.623193	0.59159	-0.482589	0.771731	17	22	30
Cefazolin	AST(GOT)	1	1	0.0013876	0.000516224	0.00623199	837.302	26.1713	1357	1070	0.00216291	0.000560472	0.0135436	312.187	16.6658	1301	1126	0.00975634	0.0401132	233.413	15.9456	0.00136303	0.000457227	0.0119387	529.138	22.3044	655	296	261.309	0.311251	0.000812432	0.000383481	0.00353364	814.792	25.0658	1985	585	146.532	0.227626	7.12096e-08	5.62195e-07	0.131529	1.20901	1.36803	0.117165	1.12662	317	305	278
cefditoren	Glucose(AC)	1	1	0.0727466	0.0645238	0.0397519	30.0877	4.42077	55	169	0.0593622	0.0485714	0.0531597	141.157	10.8254	131	93	0.000515937	8.61672e-13	31.9487	7.58929	0.0489683	0.0452381	0.0139375	5.94112	1.65789	23	13	20.9786	0.361111	0.0583771	0.052619	0.0210287	4.01562	1.23617	43	55	40.3722	0.561224	0.0442822	0.051398	-0.722243	-0.0715944	-0.346595	-1.37305	0.453914	13	13	15
cefdinir	ALT(GPT)	1	0	0.00594402	0.00232877	0.0172907	287.491	14.454	400	387	0.00355103	0.00191781	0.00702539	76.6005	7.68874	495	292	7.98867e-05	8.68445e-10	70.9831	8.89454	0.00272921	0.00157534	0.00635932	124.318	10.1443	198	69	135.54	0.258427	0.0032929	0.00164384	0.00947895	262.958	14.4748	555	218	154.932	0.282018	0.405388	0.475779	-0.217023	0.611956	0.571569	-0.491072	0.763279	45	44	51
Cefixime	T.Bilirubin	1	1	0.0267214	0.0118624	0.0476335	26.8871	4.44775	1606	57	0.016872	0.00830368	0.0385642	79.2995	7.81457	1635	28	1.17069e-23	8.82613e-05	53.2881	0.661455	0.0175823	0.00830368	0.0439743	74.9701	7.80204	698	15	79.567	0.0210379	0.0226437	0.0106762	0.0376113	33.5513	4.68271	2045	42	90.2144	0.0201246	0.924938	0.87834	-0.275084	0.449729	0.450575	-0.822237	0.658108	6	4	3
Cefotetan	aPTT	1	0	0.216635	0.168269	0.136752	12.0211	2.82181	1080	451	0.233036	0.177885	0.143356	10.4693	2.55017	950	581	3.04682e-05	1.38085e-10	36.3982	17.4396	0.201405	0.168269	0.110853	17.0284	3.40032	515	181	36.0907	0.260057	0.207951	0.168269	0.134921	16.2662	3.42563	1357	464	39.6852	0.254805	0.957478	0.798647	-0.0859856	0.827915	0.828374	-0.224667	0.894911	183	200	199
cefditoren	ALT(GPT)	1	1	0.00528588	0.00171233	0.0122195	41.3163	5.60678	287	242	0.00419401	0.00184932	0.017115	384.723	18.5482	327	202	0.200283	0.00204773	112.401	11.3422	0.00422253	0.00164384	0.0266408	184.138	13.4987	129	59	270.91	0.31383	0.00325476	0.00150685	0.00758336	119.631	9.44944	367	170	172.289	0.316574	0.877594	1	-0.185204	0.651778	0.629658	-0.443959	0.794944	21	31	46
Cefixime	T.Protein	0	0	0.34269	0.350318	0.0712776	2.89502	-0.354521	1121	468	0.363883	0.369427	0.0544137	4.41561	-0.437649	1384	205	1.07418e-31	3.31673e-38	19.1975	4.65702	0.368793	0.375796	0.0559164	3.80017	-0.628542	510	63	12.7709	0.109948	0.343626	0.343949	0.0525572	3.82693	-0.380926	1334	323	12.4904	0.194931	3.94611e-06	1.93068e-06	-0.45346	0.277863	0.221591	-1.04569	0.516406	24	20	16
cefditoren	Albumin	0	1	0.296719	0.290698	0.0806203	3	0.221646	90	246	0.324958	0.313953	0.0649656	2.91491	0.121169	123	213	1.59493e-11	0.000518742	25.7985	7.7381	0.365902	0.372093	0.0632003	2.82419	-0.41085	53	24	13.8142	0.311688	0.352306	0.360465	0.0654462	4.42821	-0.601464	144	94	15.507	0.394958	0.14646	0.223273	-0.445795	0.27248	0.145888	-0.933182	0.59068	10	8	17
cefditoren	Calcium	0	1	0.126666	0.126984	0.0203141	2.72006	-0.0555732	104	195	0.13748	0.138322	0.0173599	3.88455	-0.446461	158	141	5.54233e-16	3.39784e-07	16.0905	9.0301	0.143178	0.145125	0.0179041	6.40968	-1.15916	61	31	9.77885	0.336957	0.138287	0.14059	0.0191208	12.0218	-1.60477	150	112	11.5892	0.427481	0.0572146	0.139567	-0.429466	0.324943	0.183821	-0.848767	0.61685	20	21	27
Cefaclor	Sodium	0	1	0.25069	0.257485	0.027902	6.88966	-1.3717	702	278	0.257846	0.263473	0.0227083	8.43528	-1.50804	839	141	2.44158e-16	6.77482e-18	8.645	5.71429	0.259003	0.263473	0.0198018	5.87052	-1.14266	372	50	6.55426	0.118483	0.253374	0.257485	0.0228052	7.5454	-1.38681	971	241	7.21477	0.198845	0.000148993	0.000156851	-0.446532	0.271752	0.214345	-1.02962	0.527023	19	28	30
Cefixime	Cholesterol	0	0	0.076015	0.0744501	0.0295668	6.49267	0.845629	681	659	0.0799189	0.0789622	0.0268887	7.93943	1.00032	803	537	6.65857e-10	1.9118e-09	30.1916	10.597	0.0832743	0.0823463	0.0240893	4.17078	0.239468	241	117	20.9628	0.326816	0.0800876	0.0789622	0.0202948	3.31211	-0.0857895	726	353	16.9572	0.327155	0.95853	1	-0.128196	0.758115	0.74361	-0.308426	0.853967	34	33	35
Cefaclor	Sodium	1	1	0.277178	0.275449	0.0217459	6.05198	0.542334	702	278	0.269999	0.269461	0.0206583	10.5389	0.397585	839	141	9.26113e-21	6.77482e-18	6.40541	5.71429	0.271	0.269461	0.0179629	9.29466	0.380513	378	54	5.86105	0.125	0.274149	0.275449	0.0217678	13.3313	2.08759	950	257	5.98887	0.212925	2.29856e-05	4.35742e-05	-0.452083	0.273751	0.211377	-1.02707	0.526557	3	2	4
Cefazolin	Hemoglobin	1	0	0.467085	0.468	0.0784346	3.14245	-0.0203219	1302	1733	0.46504	0.464	0.0688799	3.30808	0.143388	967	2068	0.067788	5.47937e-37	10.0925	16.9028	0.488233	0.488	0.0603801	3.25383	0.246515	559	541	8.3148	0.491818	0.502623	0.496	0.0568059	2.73637	0.254925	2024	956	6.40787	0.320805	0	3.05838e-23	0.281875	1.40697	1.90795	0.273938	1.24612	1	1	0
Cefaclor	BUN	1	0	0.0503752	0.0418605	0.0349526	30.1816	4.18771	643	192	0.0443938	0.0381395	0.0305469	25.8707	3.98502	709	126	2.03459e-08	1.65239e-06	35.6027	7.06587	0.044254	0.04	0.0242202	35.9884	4.11759	320	43	45.5023	0.118457	0.0447516	0.0393798	0.0312182	53.1209	5.46485	851	180	43.7128	0.174588	0.00768815	0.0123914	-0.392477	0.324957	0.278643	-0.916647	0.574987	14	12	10
Cefixime	Chloride	1	0	0.068159	0.0676552	0.00455708	5.57978	0.64725	1451	510	0.0664246	0.0667285	0.00407315	5.50147	0.32103	1629	332	3.21225e-54	1.296e-18	5.15876	5.76237	0.0665116	0.0667285	0.00400574	5.67631	0.438879	655	123	5.06086	0.158098	0.0680533	0.0676552	0.0042963	7.44491	1.01774	1868	365	4.53865	0.163457	0.835966	0.77763	-0.13126	0.747176	0.738166	-0.33092	0.837273	4	5	3
cefdinir	AST(GOT)	1	1	0.00132224	0.000560472	0.00399715	352.735	16.4004	412	374	0.000735793	0.00039823	0.00179764	162.998	11.5518	552	234	4.53603e-05	1.48061e-18	54.83	6.99746	0.000476874	0.000368732	0.000412559	25.0464	4.12368	210	52	70.5467	0.198473	0.000706497	0.000383481	0.003297	703.701	25.8744	597	187	116.275	0.23852	0.188349	0.202475	-0.287217	0.494488	0.445348	-0.653822	0.687352	33	37	45
Cefaclor	Creatinine	1	1	0.0313406	0.0279188	0.0259282	91.8917	8.63284	763	71	0.0298674	0.0279188	0.0226656	103.091	8.86019	790	44	8.62855e-05	0.000149144	10.8241	1.19904	0.0276282	0.0279188	0.00780314	18.1945	2.35929	376	11	11.597	0.0284238	0.0296305	0.0279188	0.00950017	45.9416	4.28001	1048	55	12.5844	0.049864	0.0718719	0.0852199	-0.586589	-0.0876162	-0.100555	-1.57097	0.397568	4	3	3
Cefotetan	Platelet	1	0	0.0558499	0.051596	0.0293006	5.9838	1.26617	3014	1752	0.062252	0.0557499	0.034304	6.84795	1.36153	2388	2378	2.35523e-64	5.71059e-74	35.7452	18.9467	0.0643051	0.058592	0.0275873	7.37142	1.49117	1176	676	36.6227	0.365011	0.0615673	0.0557499	0.0256373	8.55402	1.79194	3415	1296	33.3099	0.275101	3.21667e-11	1.54789e-12	0.149973	1.21942	1.40051	0.150605	1.13861	620	575	553
Cefotetan	Alk.Phosphatase	1	0	0.00713413	0.00418344	0.0129897	903.412	24.0094	2864	57	0.00763622	0.0044597	0.0153545	1141.22	28.0838	2856	65	0.000749556	0.428014	46.2585	1.4721	0.0066357	0.00430184	0.0067233	25.6225	3.78204	1590	19	55.7272	0.0118086	0.00617723	0.00390717	0.00690305	99.4894	6.47611	3933	41	43.7758	0.0103171	0.878787	0.667389	-0.2041	0.597538	0.599231	-0.654593	0.732382	25	21	22
Cefadroxil	ALT(GPT)	1	1	0.00436409	0.00184932	0.0108274	92.7419	8.68912	352	267	0.00312822	0.00164384	0.00787497	209.065	12.7508	396	223	0.00582022	0.00202038	86.5548	12.1163	0.00218376	0.00150685	0.00251315	45.1678	5.51194	163	76	88.8696	0.317992	0.00368522	0.00164384	0.0153542	438.869	19.2763	525	195	172.223	0.270833	0.253325	0.184552	-0.043766	0.871374	0.937294	-0.219247	0.922583	21	28	37
Cefotetan	Calcium	1	0	0.152535	0.151927	0.0196103	18.403	1.77836	1618	858	0.151542	0.14966	0.0193147	13.3819	1.72329	926	1550	0.0157156	1.27759e-97	9.34865	35.9047	0.151426	0.151927	0.01545	6.87699	0.86778	464	567	7.99083	0.549952	0.152315	0.151927	0.0165017	14.6729	1.54321	1498	1062	7.48638	0.414844	7.38966e-11	2.57017e-13	0.197975	1.20071	1.57794	0.134549	1.12939	20	18	19
cefditoren	WBC	0	1	0.0137163	0.0128596	0.00913739	277.992	12.0026	615	610	0.0133938	0.0126904	0.00754084	181.797	9.10573	893	332	0.0777234	1.82804e-33	59.3116	10.2041	0.0105533	0.00972927	0.00476983	5.37722	1.16844	146	72	32.8674	0.330275	0.0102782	0.00966159	0.00452067	4.85475	0.766069	427	224	29.1884	0.344086	0.743239	0.741621	-0.193382	0.653221	0.614777	-0.43629	0.793198	10	17	27
Cefaclor	Potassium	1	1	0.280789	0.275	0.0561233	5.35271	1.07341	639	347	0.286105	0.283333	0.0523603	4.92111	0.74821	809	177	0.00174325	7.98523e-24	14.5172	5.67951	0.291455	0.283333	0.0489178	5.66652	1.09104	328	65	18.3855	0.165394	0.279902	0.275	0.0504916	10.0584	1.61403	842	285	15.9573	0.252884	0.000449894	0.000373495	-0.400308	0.361177	0.287386	-0.869324	0.584999	13	12	22
cefditoren	Hemoglobin	0	1	0.405233	0.408	0.0720005	3.10783	-0.0561789	1479	2173	0.397939	0.396	0.0595288	3.5365	0.173905	1100	2552	3.02841e-15	1.8338e-39	11.1453	16.5115	0.434087	0.432	0.0660247	4.1037	0.448521	149	127	12.7353	0.460145	0.430344	0.432	0.0667914	3.79449	-0.129078	427	370	12.7816	0.464241	0.550046	0.944195	-0.145535	0.747517	0.709047	-0.306683	0.854596	41	43	172
Cefixime	Sodium	1	0	0.274509	0.275449	0.0238969	8.96348	0.855085	1303	717	0.26765	0.269461	0.0214801	7.66002	0.353001	1568	452	6.60832e-34	1.16559e-28	6.38018	7.42574	0.269365	0.269461	0.0191315	5.20113	0.28895	592	159	6.29773	0.211718	0.273662	0.269461	0.0228587	16.4425	2.05136	1640	548	6.19603	0.250457	0.00855915	0.0333755	-0.207601	0.650281	0.603776	-0.440761	0.770497	16	17	8
cefditoren	Sodium	0	1	0.248564	0.251497	0.0258465	4.88817	-0.992978	388	149	0.257206	0.257485	0.0223121	4.28069	-0.870203	446	91	4.23235e-15	5.48774e-08	8.13084	4.84171	0.25815	0.257485	0.0212311	9.67497	-0.0158919	207	27	6.36888	0.115385	0.252617	0.257485	0.0216082	5.40869	-0.846695	519	133	7.10789	0.203988	0.0297366	0.0021067	-0.52388	0.125787	0.065001	-1.24488	0.466975	14	14	23
Cefotetan	Hemoglobin	1	0	0.479146	0.48	0.0815226	3.28339	0.00319878	2854	2092	0.475882	0.476	0.0722403	3.3711	0.262034	1995	2951	0.000282823	3.28691e-123	10.1572	22.038	0.491634	0.488	0.0627236	3.88099	0.44058	1018	772	8.43082	0.431285	0.49944	0.496	0.0596195	3.24056	0.429143	2922	1589	6.64559	0.35225	1.22764e-08	6.44387e-09	0.110415	1.12243	1.2828	0.0817865	1.08356	2	2	2
Cefotetan	T.Bilirubin	1	1	0.0232568	0.00948992	0.0423237	30.2324	4.66993	3209	89	0.0288557	0.0118624	0.0555432	35.5373	5.06198	3177	121	6.22032e-13	0.00369116	108.497	2.21346	0.0245873	0.0118624	0.0456156	54.1444	5.95385	1767	47	132.506	0.0259096	0.022262	0.0106762	0.039581	45.1033	5.5585	4409	99	80.5103	0.021961	0.425027	0.354948	-0.0900245	0.828362	0.833038	-0.329879	0.869567	55	56	43
cefditoren	Potassium	1	1	0.263123	0.258333	0.0552265	4.60877	0.928503	271	277	0.264279	0.258333	0.0513133	5.61374	0.831962	413	135	0.662414	1.9772e-21	18.2439	7.11679	0.275202	0.275	0.0426624	3.33869	0.0819171	178	28	18.1372	0.135922	0.271891	0.266667	0.0507636	6.35262	1.08506	383	204	15.1091	0.34753	6.72157e-08	2.76728e-09	-0.696499	-0.0345947	-0.137849	-1.67308	0.344808	2	2	5
Cefixime	AST(GOT)	1	0	0.00145792	0.000575221	0.0044655	343.271	15.9305	1018	946	0.00111741	0.000442478	0.0073619	1431.08	35.5992	1264	700	0.0767646	2.90068e-23	101.114	9.21589	0.000675527	0.00039823	0.00151773	177.051	12.1977	410	147	117.769	0.263914	0.000743493	0.00039823	0.00220118	301.967	15.4213	1207	422	129.655	0.259055	0.848472	0.823133	-0.0967054	0.807826	0.806875	-0.252986	0.881535	65	74	98
Cefazolin	Sodium	0	0	0.244145	0.251497	0.0313031	4.91337	-1.08058	1677	970	0.237209	0.239521	0.0301295	4.98637	-0.958975	1427	1220	1.339e-29	1.95615e-18	10.1569	19.9849	0.244131	0.245509	0.0260772	4.85466	-0.902224	806	467	9.65796	0.36685	0.250371	0.251497	0.0234498	6.0688	-1.17476	2540	870	7.63814	0.255132	1.04361e-13	1.32899e-13	0.192711	1.30832	1.55404	0.20355	1.18793	366	408	405
cefprozil	Lactate Dehydrogenase	1	1	0.00927323	0.00513785	0.0151253	39.0211	5.43748	30	84	0.00771857	0.00457058	0.0119613	32.1203	5.12897	34	80	0.235413	0.541256	46.7056	8.77193	0.00372021	0.00348466	0.00147474	2.14991	0.623129	9	6	42.8799	0.4	0.00329889	0.00280394	0.00138739	5.80381	1.663	27	12	30.7554	0.307692	0.494854	0.535916	-0.393635	0.153261	0.26326	-1.19661	0.568607	7	5	4
cefpodoxime	Fibrinogen	1	0	0.0703638	0.0666094	0.0287049	3.34354	0.687847	82	126	0.0636789	0.0584519	0.0261256	3.21344	0.688471	96	112	0.0005962	0.135908	33.2044	14.9038	0.0547254	0.0526251	0.0219736	3.8433	0.83396	23	10	49.1961	0.30303	0.0486882	0.046369	0.0164103	6.83218	1.45526	63	22	37.1046	0.258824	0.676753	0.649253	-0.329064	0.322044	0.358052	-0.944925	0.636082	15	15	7
Ceftizoxime	Lactate Dehydrogenase	0	0	0.00655185	0.00367105	0.0176937	96.2111	9.26323	38	102	0.00501536	0.00352518	0.0076795	85.9025	8.50166	45	95	0.28946	0.360196	38.4925	12.8571	0.00329118	0.00290118	0.00158211	10.1822	2.72202	7	9	33.8883	0.5625	0.00289332	0.00270669	0.000677244	4.09571	1.15484	24	9	18.051	0.272727	0.029456	0.0634336	0.111335	0.962409	2.17855	-0.650611	0.78924	3	3	1
Ceftizoxime	Lipase	1	0	0.00248316	0.000763189	0.00524564	39.7423	5.43287	70	31	0.00217881	0.000821153	0.0050717	56.6367	6.74158	75	26	0.654497	0.486234	194.749	13.8614	0.00115308	0.000579637	0.00159734	15.3482	3.40984	33	6	202.587	0.153846	0.00131039	0.00047337	0.00237476	17.3062	3.72423	106	17	299.957	0.138211	0.787455	0.795809	-0.440064	0.115135	0.124286	-1.29336	0.527675	12	12	13
Ceftriaxone	Lactate Dehydrogenase	1	1	0.00945837	0.0048299	0.018874	113.474	8.76815	237	627	0.0115828	0.00536475	0.0290834	117.187	9.6147	190	674	0.0469843	0.000506541	81.7274	12.8472	0.00465547	0.00337121	0.0041823	21.3225	3.99306	58	47	76.3912	0.447619	0.00376337	0.0031443	0.00285118	56.8856	6.4468	174	91	48.8347	0.343396	0.0949704	0.0735997	-0.00414373	0.885134	1.08873	-0.243707	0.927496	197	198	186
Ceftriaxone	Lactic acid	1	0	0.111755	0.0803601	0.0926578	9.03807	2.13084	147	289	0.0861579	0.0583528	0.0887832	23.0708	3.7518	166	270	5.74093e-06	0.185707	76.1905	19.0367	0.0659121	0.0486829	0.0523932	9.5381	2.36425	33	55	84.3933	0.625	0.0690302	0.0496832	0.0687977	33.6415	4.6644	120	112	82.2851	0.482759	0.0351991	0.0245645	0.0507585	0.889229	1.28315	-0.210462	0.944306	100	103	96
Cefoxitin	Calcium	1	0	0.154778	0.154195	0.019259	27.8131	2.8897	469	165	0.150583	0.147392	0.0168385	11.7228	1.97301	184	450	7.80936e-09	8.67175e-51	8.52701	50.7886	0.149666	0.147392	0.0135523	4.49094	0.645059	104	250	8.0691	0.706215	0.149844	0.14966	0.0141245	6.53201	0.697209	521	474	7.19341	0.476382	2.64055e-12	6.28348e-14	0.34717	1.28705	2.38185	0.173471	1.18028	3	2	4
Cefuroxime	ESR	1	1	0.0470759	0.0382244	0.0364944	2.8852	0.778921	106	146	0.0541561	0.0474723	0.0363662	2.6047	0.614392	88	164	0.00152516	0.0421649	165.696	17.4603	0.0392495	0.0345253	0.0295773	3.68198	1.02786	39	44	488.178	0.53012	0.0302491	0.0234279	0.0254335	4.63695	1.18498	149	101	335.322	0.404	0.0558815	0.0551045	0.0150752	0.87975	1.16475	-0.246561	0.93164	95	80	51
Cefoxitin	Ionized Calcium	1	0	0.284353	0.278689	0.0411942	41.1484	4.7869	291	78	0.283376	0.278689	0.0304553	18.8631	2.7068	232	137	0.604598	1.45997e-06	7.61832	27.6423	0.279274	0.278689	0.0200692	4.99894	0.584049	148	76	7.14133	0.339286	0.281421	0.278689	0.023874	5.63304	0.107657	502	143	7.23931	0.221705	0.0019761	0.000666688	0.133464	1.2133	1.46949	0.0263442	1.09879	3	1	0
celecoxib	Creatine Kinase	1	1	0.00102182	0.000182839	0.0035265	47.532	6.35003	209	100	0.000711292	0.000237691	0.00211041	105.186	9.10134	167	142	0.0564159	0.000182002	228.423	26.2136	0.00042807	0.000259023	0.000604892	25.7165	4.27681	56	34	211.207	0.377778	0.00039559	0.000225502	0.000610178	57.8935	6.1628	176	59	132.323	0.251064	0.0165852	0.0282861	0.0510182	1.01775	1.29294	-0.209877	0.967497	25	41	26
Ceftazidime	In. Phosphorus	1	0	0.165417	0.154717	0.0613546	11.0795	1.81377	1051	1381	0.173964	0.166038	0.0606632	9.26276	1.36742	943	1489	6.92608e-10	0.000340159	35.0852	20.5592	0.165841	0.158491	0.0536288	7.87915	1.21226	411	451	30.2254	0.523202	0.156997	0.150943	0.0470022	9.84578	1.71964	1436	795	23.0072	0.356342	1.06581e-14	3.96543e-17	0.258322	1.32851	1.8228	0.214663	1.19892	117	107	112
Cefoxitin	Cholesterol	1	0	0.0948305	0.0908065	0.028429	20.5445	2.42851	417	200	0.0854488	0.0834743	0.0216643	4.18914	0.678851	250	367	7.98269e-20	8.11712e-23	19.3119	36.6288	0.0839701	0.0823463	0.0172514	3.00301	0.300512	137	177	17.5218	0.563694	0.0879086	0.0862944	0.0187412	3.97328	0.409733	573	333	12.6965	0.36755	1.24424e-07	1.89172e-09	0.267888	1.31069	1.96238	0.166924	1.18356	6	8	8
celecoxib	Alk.Phosphatase	1	1	0.0048445	0.00335465	0.00533019	82.6691	6.8421	824	8	0.00574417	0.00378878	0.0086938	99.4865	8.58435	822	10	0.000821602	0.774414	47.0176	0.841346	0.0055108	0.00378878	0.00711275	93.2862	7.75025	474	5	62.8861	0.0104384	0.00516379	0.00335465	0.00581169	43.904	5.09198	1405	15	45.4053	0.0105634	0.964633	1	-0.514735	-0.0292544	-0.029435	-1.51564	0.463646	7	6	5
Cefoxitin	Chloride	0	0	0.0639975	0.0648749	0.00520803	12.4312	-2.03228	701	143	0.0623537	0.0630213	0.00494051	6.06419	-1.18652	629	215	2.68206e-20	2.99147e-07	6.41761	15.6398	0.0629353	0.0630213	0.00411478	4.8742	-0.834474	415	102	6.14932	0.197292	0.0637911	0.0639481	0.00455752	4.98984	-0.786495	1217	271	5.71419	0.182124	0.319405	0.470555	-0.0771117	0.834588	0.850277	-0.244726	0.89519	151	157	121
Cefuroxime	Creatinine	0	1	0.0330976	0.0279188	0.0266302	106.825	9.17462	559	101	0.0315025	0.0279188	0.0243813	119.676	9.2527	589	71	0.000236776	5.78099e-05	12.9501	1.66667	0.026958	0.0253807	0.00602553	7.41313	1.21933	346	13	13.6824	0.0362117	0.0266129	0.0253807	0.00565145	8.81143	1.15666	1027	61	11.2006	0.0560662	0.113622	0.166785	-0.515091	0.0353692	0.021563	-1.36682	0.45084	0	2	2
Ceftizoxime	Chloride	1	0	0.0666791	0.0667285	0.00473639	5.39608	0.2225	1320	371	0.067151	0.0667285	0.00442611	7.87212	0.542375	1231	460	0.000174588	9.52165e-06	5.51794	14.3111	0.067146	0.0667285	0.00401764	11.3484	0.593321	738	203	4.89911	0.215728	0.0678947	0.0676552	0.00410571	13.259	1.52722	2143	415	4.23952	0.162236	0.000560572	0.00031279	0.0827427	1.14596	1.23285	0.0508688	1.08289	25	22	19
cefpodoxime	MPV	0	0	0.00160075	0.00159598	0.000189309	4.20352	0.667825	5207	378	0.00160193	0.00157411	0.000192734	4.93807	0.819729	5314	271	0.545618	2.90205e-07	6.61491	2.86482	0.00159514	0.00157411	0.000183641	4.13967	0.731039	1897	93	8.61052	0.0467337	0.00163295	0.00161784	0.000194852	5.06648	0.83337	4458	250	6.45641	0.0531011	0.363853	0.302569	-0.188592	0.636326	0.630159	-0.470472	0.765945	31	37	47
celecoxib	RBC	0	0	0.0228747	0.0229721	0.00455123	4.27586	0.255076	355	479	0.0213534	0.0210771	0.00400864	3.13495	0.32132	219	615	3.93997e-22	5.6483e-17	15.86	23.741	0.0226879	0.0226396	0.00403688	3.34886	0.133599	97	159	17.3697	0.621094	0.0240783	0.0241356	0.00372135	3.13349	-0.156264	410	334	12.4846	0.448925	3.20185e-05	2.28105e-06	0.206988	1.14723	1.72124	0.0558645	1.09846	299	339	310
Cefoxitin	AST(GOT)	1	0	0.0010638	0.000427729	0.00202196	36.8591	5.17277	552	284	0.00121486	0.000707965	0.0023245	205.708	11.7363	344	492	0.102647	9.6964e-30	143.541	32.4163	0.000919086	0.00060472	0.00117706	39.0639	5.19798	204	210	190.039	0.507246	0.000753434	0.00039823	0.00249857	341.029	17.0438	850	297	129.748	0.258936	5.55112e-16	1.46439e-19	0.404774	1.74954	2.71251	0.395776	1.38412	162	210	230
Ceftizoxime	Creatinine	0	0	0.031586	0.0279188	0.0227402	98.4614	8.33513	1478	189	0.0295251	0.0253807	0.019361	148.189	9.64586	1442	225	1.58284e-13	0.0102783	12.9342	6.65867	0.0264975	0.0253807	0.00638676	32.8725	2.98997	869	81	12.9844	0.0852632	0.0268579	0.0253807	0.00582785	27.9002	2.02535	2449	140	10.8205	0.0540749	0.0012792	0.000960912	0.105686	1.29322	1.34617	0.0629599	1.12172	4	5	5
cefpodoxime	Calcium	0	0	0.13204	0.131519	0.020486	3.49649	-0.122403	1876	2861	0.145154	0.145125	0.0173958	4.9223	-0.0593352	3317	1420	0	1.09042e-224	16.4416	6.16424	0.147425	0.147392	0.0169778	3.86763	-0.196986	786	262	9.11063	0.25	0.142463	0.142857	0.0175512	7.30621	0.193069	1652	943	9.80721	0.363391	2.20708e-11	2.64233e-11	-0.337652	0.533425	0.422864	-0.600506	0.682183	183	202	211
celecoxib	Uric acid	1	1	0.134444	0.123209	0.064433	6.58886	1.41254	590	158	0.132361	0.120344	0.064276	6.69347	1.47014	565	183	0.251651	0.0617067	28.7365	12.7005	0.124829	0.114613	0.0537039	5.63614	1.29246	291	77	30.7749	0.209239	0.122514	0.113181	0.0488282	5.40196	1.22364	872	224	22.2908	0.20438	0.985724	0.881504	-0.130628	0.739198	0.739126	-0.352672	0.837389	40	40	35
celecoxib	Glucose(AC)	1	1	0.0729449	0.062381	0.0350663	11.6371	2.52186	201	564	0.0707295	0.0638095	0.0307364	12.4983	2.50454	197	568	0.0826094	0.850107	30.8034	16.732	0.0632972	0.057619	0.0226822	13.2928	2.55265	52	93	42.4685	0.641379	0.0606539	0.0547619	0.0229139	15.2035	2.68358	164	238	39.2663	0.59204	0.609955	0.322462	-0.0904627	0.777563	0.839002	-0.270345	0.887192	320	366	333
cefprozil	Calcium	0	0	0.134447	0.133787	0.0223742	3.54924	-0.226051	284	365	0.146463	0.147392	0.0196973	3.82965	-0.174117	449	200	4.85478e-28	2.61474e-22	17.9131	9.24499	0.147683	0.147392	0.0194682	4.78807	-0.401856	144	51	9.58988	0.261538	0.141938	0.142857	0.0191069	3.48318	-0.437578	369	233	10.4935	0.387043	0.000895009	0.00143999	-0.446627	0.332376	0.201862	-0.8934	0.582042	20	21	30
Cefuroxime	Creatinine	1	1	0.0383822	0.0304569	0.0333771	55.5206	6.63245	559	101	0.0361156	0.0304569	0.0312907	68.23	7.35139	589	71	3.01448e-05	5.78099e-05	11.9617	1.66667	0.0305091	0.0284264	0.00843284	31.2665	4.05484	352	12	12.179	0.032967	0.0312831	0.0304569	0.0102201	44.8867	4.7713	1016	72	14.5092	0.0661765	0.0155489	0.0190681	-0.62366	-0.124386	-0.141983	-1.6853	0.362736	10	9	8
Ceftizoxime	Platelet	1	0	0.0627442	0.0577175	0.0309075	13.6763	1.95569	1306	704	0.0704495	0.0631832	0.0359333	9.81752	1.70677	1106	904	6.47382e-25	2.14999e-17	44.251	18.6567	0.0685704	0.062746	0.0308375	12.2665	1.99628	643	329	42.5687	0.338477	0.0619043	0.0561871	0.0264323	8.7797	1.89152	1944	686	34.756	0.260837	4.08196e-06	5.35521e-06	0.106925	1.14703	1.29113	0.0777311	1.09385	445	452	408
Ceftazidime	Sodium	0	0	0.232999	0.239521	0.0329167	4.40159	-0.698682	1372	1803	0.227881	0.227545	0.0323539	4.57556	-0.413573	1098	2077	8.95198e-16	5.1348e-18	12.0069	20	0.232786	0.233533	0.0314598	4.55379	-0.665071	563	775	13.8562	0.579223	0.24874	0.251497	0.0254852	5.38395	-1.11159	2440	1005	8.07169	0.291727	0	2.3237e-74	0.492926	1.87251	3.21102	0.510825	1.46415	811	827	890
Ceftriaxone	RBC	0	0	0.0241827	0.0244681	0.00523402	2.65845	-0.150553	4294	3661	0.0220171	0.021742	0.00466549	2.70934	0.176065	2809	5146	0	2.83331e-225	15.0297	22.8158	0.0235948	0.0237367	0.00431404	2.87121	-0.0838201	1092	1101	17.1937	0.502052	0.0250929	0.025266	0.00401848	3.21759	-0.314765	3039	1620	11.7343	0.347714	0	9.89627e-34	0.261611	1.35201	1.78822	0.23574	1.20189	2408	2446	2390
Ceftriaxone	AST(GOT)	1	1	0.00178267	0.000516224	0.0105836	1766.21	33.9826	5501	4064	0.00244126	0.000619469	0.0122303	335.721	15.8559	4670	4895	1.43779e-05	4.03031e-54	241.232	19.3518	0.00160197	0.000471976	0.0106181	427.729	19.0024	1960	1088	376.633	0.356955	0.000874598	0.000412979	0.00649488	2515.02	45.8994	4994	1656	167.974	0.249023	0	3.0958e-27	0.208691	1.34574	1.58139	0.232209	1.19899	2762	2734	2541
celecoxib	Potassium	1	1	0.272127	0.266667	0.0515322	5.24686	0.826709	756	384	0.28739	0.283333	0.0561041	6.53048	1.03874	751	389	1.23343e-16	0.831875	18.1361	15.7895	0.289606	0.291667	0.0530352	7.64491	0.937923	399	151	19.3812	0.274545	0.278863	0.275	0.0506012	6.37353	1.07116	1090	541	16.1332	0.331698	0.0106099	0.0128073	-0.2397	0.623045	0.548726	-0.472761	0.755002	49	59	51
celecoxib	ALT(GPT)	0	0	0.00162907	0.00109589	0.00190822	37.8789	5.03672	639	386	0.00141751	0.0010274	0.00183259	253.815	12.6183	629	396	5.86264e-05	0.611524	49.5084	15.8049	0.00118668	0.0010274	0.000739782	11.1264	2.15412	327	140	39.66	0.299786	0.00127716	0.0010274	0.00112654	220.511	10.9992	1026	346	34.1349	0.252187	0.0467319	0.0451971	0.00418223	0.966105	1.0371	-0.103146	0.981466	125	121	121
celecoxib	ALT(GPT)	1	1	0.00335155	0.00157534	0.00701181	159.726	10.1933	639	386	0.00314514	0.00171233	0.00653954	172.41	10.9483	629	396	0.315269	0.611524	97.01	15.8049	0.00237385	0.00157534	0.00360132	102.862	8.77269	331	140	131.537	0.29724	0.00269826	0.00157534	0.00507396	123.408	9.19219	1039	337	122.785	0.244913	0.0243702	0.0280653	0.0176363	0.990525	1.07134	-0.0828139	0.995576	246	250	249
cefpodoxime	Hematocrit	1	0	0.454874	0.452926	0.0666537	3.18805	0.13327	4055	7470	0.432868	0.43257	0.063239	3.02728	0.126765	5328	6197	0	1.67383e-143	9.13726	5.26681	0.454596	0.452926	0.0557591	3.16102	0.193452	1340	955	9.21129	0.416122	0.472394	0.468193	0.0525332	3.30514	0.50532	3358	2083	6.44208	0.382834	0.0308469	0.00639602	0.0198454	0.996139	1.04953	-0.0238912	1.00373	2	3	4
celecoxib	Sodium	1	1	0.267377	0.269461	0.0254746	5.44883	-0.260389	745	393	0.270308	0.269461	0.0238797	7.84348	0.583545	724	414	0.00038384	0.289822	7.54829	16.6081	0.271874	0.275449	0.0210249	8.77688	0.653839	394	157	6.43614	0.284936	0.274776	0.275449	0.0219609	19.1736	2.01566	1175	461	6.155	0.281785	0.918654	0.9129	-0.0992636	0.805948	0.801581	-0.25214	0.880836	41	33	33
Cefuroxime	WBC	1	0	0.0194351	0.0175973	0.00983766	8.67105	1.76754	475	454	0.016407	0.0147208	0.00830709	8.44874	1.74067	589	340	2.16536e-16	3.25733e-08	43.3031	16.3617	0.0169925	0.0152284	0.00869303	7.98713	1.72407	170	122	56.3767	0.417808	0.0160743	0.0143824	0.0078639	8.80158	1.92826	644	309	49.4632	0.324239	0.00687477	0.00391185	0.069311	1.04138	1.22645	-0.0402775	1.03206	102	112	140
celecoxib	AST(GOT)	1	1	0.000815188	0.000427729	0.00188389	379.866	16.5636	695	332	0.000965682	0.000457227	0.00478392	586.543	22.5669	680	347	0.321272	0.410207	120.248	14.8004	0.000842736	0.000412979	0.00606567	469.25	21.5436	359	121	154.275	0.252083	0.000719391	0.00039823	0.00308273	908.385	28.2477	1068	339	152.694	0.240938	0.75198	0.62283	-0.089665	0.814278	0.82231	-0.253527	0.885772	314	348	316
celecoxib	Hematocrit	0	1	0.388663	0.390585	0.077832	3.20967	0.0764763	535	850	0.36784	0.363868	0.0695213	3.12535	0.215227	357	1028	8.0891e-26	2.20458e-20	14.9881	19.639	0.394082	0.39313	0.0693668	3.46238	0.155718	168	261	17.2065	0.608392	0.418645	0.42112	0.0650605	3.48311	-0.158213	727	562	12.558	0.435997	2.35101e-09	7.17617e-10	0.236553	1.2124	1.78674	0.128928	1.14228	571	571	549
cefpodoxime	Hemoglobin	0	1	0.40822	0.404	0.0850542	2.74202	0.207852	4756	6779	0.431009	0.432	0.0754256	2.96764	-0.00418891	6070	5465	0	1.93013e-146	13.1032	5.557	0.447422	0.448	0.0691294	3.50071	-0.231529	1610	921	12.6685	0.363888	0.452304	0.456	0.0748692	3.34191	-0.274676	3953	2016	11.7544	0.337745	0.0408133	0.0217515	0.00894586	0.98664	1.02455	-0.0344509	0.996764	411	445	691
celecoxib	Hemoglobin	0	1	0.412945	0.412	0.0838212	3.01224	0.123623	600	784	0.389977	0.384	0.0751274	3.08165	0.23344	425	959	6.75612e-28	2.48423e-18	14.8521	20.6647	0.416691	0.42	0.0734039	3.43586	0.160411	202	261	16.8457	0.563715	0.441227	0.444	0.0682542	3.44398	-0.160381	838	548	12.1773	0.395382	4.34342e-09	3.0835e-10	0.232914	1.24464	1.76293	0.149958	1.15872	615	631	612
Ceftriaxone	Hematocrit	0	1	0.40386	0.40458	0.0905734	3.39603	0.258298	6209	7366	0.367189	0.363868	0.0773108	3.2028	0.271676	3779	9796	0	0	14.6594	21.8269	0.396054	0.399491	0.0711436	2.81889	-0.0445532	1528	2091	17.9405	0.577784	0.426537	0.430025	0.0681968	3.37536	-0.284722	4802	2974	12.0555	0.382459	0	9.3546e-85	0.342434	1.44227	2.12932	0.303717	1.25324	4707	4800	4654
Ceftriaxone	Creatinine	1	1	0.0487789	0.0304569	0.0566478	30.5636	4.48494	8079	2575	0.0505939	0.0304569	0.0551589	20.7043	3.65546	7610	3044	4.74608e-11	2.04029e-36	23.4222	8.6728	0.0338363	0.0304569	0.0207534	39.5557	4.97237	3430	533	27.355	0.134494	0.0315216	0.0304569	0.0141059	82.8186	6.85944	7941	614	15.9405	0.0717709	0	4.60106e-28	0.281023	1.75194	1.88699	0.402144	1.36334	1111	1092	1044
Cefuroxime	Hemoglobin	0	1	0.413238	0.416	0.0782995	3.02482	0.106675	937	1183	0.402919	0.4	0.0645552	3.10369	0.259068	744	1376	9.44674e-14	2.31061e-17	12.3297	16.6509	0.440531	0.444	0.0746064	2.98046	-0.0663018	228	141	13.9098	0.382114	0.443935	0.444	0.0703652	3.5371	-0.0372587	669	438	12.372	0.395664	0.333192	0.666788	-0.149449	0.742376	0.702485	-0.317659	0.84477	147	147	215
Ceftizoxime	Platelet	0	0	0.048786	0.0470048	0.025253	10.7962	1.39444	1306	704	0.0458785	0.0445999	0.0238533	11.4358	1.38079	1106	904	5.43259e-09	2.14999e-17	46.9655	18.6567	0.0480351	0.0465676	0.0198239	4.93282	0.722546	636	335	27.9112	0.345005	0.0449621	0.0432882	0.0167689	8.83116	1.09546	1924	701	19.7254	0.267048	1.53892e-05	6.03697e-06	0.105826	1.14237	1.28762	0.0750574	1.09148	252	268	256
cefpodoxime	Hematocrit	0	1	0.381855	0.380407	0.0787658	2.7822	0.196182	4055	7470	0.404482	0.40458	0.0700303	3.05434	-0.0245008	5328	6197	0	1.67383e-143	13.4225	5.26681	0.423848	0.426209	0.0643908	3.5618	-0.273185	1374	926	12.7162	0.402609	0.42765	0.430025	0.0696228	3.58789	-0.298492	3365	2075	12.0176	0.381434	0.0882501	0.082649	-0.00534474	0.963991	0.99324	-0.0544342	0.982863	402	441	720
Cetirizine	Lactate Dehydrogenase	1	0	0.00996532	0.00479748	0.0190966	32.6197	5.34367	24	103	0.00737655	0.00478128	0.0112578	58.6847	7.02456	30	97	0.176024	0.391173	72.072	11.0236	0.00458678	0.00426263	0.00271381	3.89905	1.28749	7	12	67.2095	0.631579	0.00372029	0.00299843	0.0033738	27.0259	4.7567	32	20	44.6145	0.384615	0.131579	0.104825	0.0400864	0.754254	1.65609	-0.586261	0.805259	15	19	17
Cholestyramine Resin	Lactic acid	1	0	0.104515	0.0830277	0.0587159	5.16053	1.69791	3	22	0.13075	0.0763588	0.118416	4.37783	1.54892	9	16	0.946354	0.109375	118.623	8	0.126809	0.0846949	0.0900067	2.33161	1.00177	4	6	241.843	0.6	0.0848263	0.0563521	0.0983148	13.3223	3.21002	14	19	104.259	0.575758	0.836471	1	-0.668833	-0.116786	-0.336006	-1.37844	0.506254	8	8	4
Cetirizine	aPTT	1	0	0.228619	0.177885	0.141058	10.3573	2.52358	194	128	0.229022	0.177885	0.145857	13.3764	2.94551	191	131	0.963575	0.837419	35.1737	15.2174	0.225715	0.173077	0.158411	13.2606	3.08564	83	34	49.7382	0.290598	0.222262	0.173077	0.139058	11.7477	2.74426	261	112	50.3703	0.300268	0.974115	0.907959	-0.251297	0.531423	0.498215	-0.609451	0.726142	34	41	34
Cephalexin	MCV	1	0	0.611445	0.611702	0.0360724	6.05126	-0.285395	858	46	0.613672	0.611702	0.0414762	6.59759	0.61979	844	60	0.0124897	0.060602	1.78935	3.4292	0.61216	0.613697	0.0308264	5.43249	0.428283	405	7	1.53469	0.0169903	0.610975	0.611037	0.0326139	5.30643	0.342141	1038	19	1.49241	0.0179754	0.594007	1	-0.465401	0.0711554	0.070078	-1.33372	0.503228	3	5	17
Cholestyramine Resin	Calcium	1	0	0.152834	0.14966	0.0216833	25.5395	3.16499	128	157	0.154275	0.151927	0.0262992	44.3563	4.56826	120	165	0.394317	0.496568	10.3948	20	0.155498	0.151927	0.0192103	11.7936	2.17355	67	60	9.33619	0.472441	0.150397	0.14966	0.0147162	7.35257	0.667879	224	170	7.11063	0.431472	0.439955	0.4721	-0.116764	0.73911	0.778595	-0.343478	0.856016	6	7	6
Cephalexin	Potassium	0	0	0.234585	0.233333	0.0354337	4.44393	0.158725	718	161	0.254086	0.258333	0.0354956	4.07732	-0.14739	807	72	1.6283e-42	7.34429e-12	15.755	4.32309	0.258804	0.258333	0.0344827	3.87258	0.0479071	381	26	12.5925	0.0638821	0.231154	0.233333	0.0397843	4.1508	-0.11714	805	258	13.988	0.242709	2.35478e-12	6.27121e-17	-0.770859	-0.155958	-0.208382	-2.16529	0.244597	6	8	13
cilostazol	Uric acid	1	1	0.143392	0.133238	0.0643032	4.22521	0.93496	468	148	0.13715	0.127507	0.0601356	6.03874	1.16487	477	139	0.00624643	0.523168	31.5185	12.013	0.129592	0.123209	0.0516563	4.10374	0.867036	251	52	32.4937	0.171617	0.136147	0.12894	0.0575407	5.02114	1.08673	684	197	28.3075	0.22361	0.0392197	0.0601458	-0.327789	0.435196	0.381234	-0.739363	0.646653	47	54	53
Chlorthalidone	Chloride	1	0	0.0677265	0.068582	0.00623152	3.28173	-0.697579	38	14	0.0680117	0.0676552	0.00608745	4.1126	0.603952	31	21	0.714181	0.143463	6.91642	23.0769	0.0691892	0.068582	0.00682518	3.52158	0.248629	15	14	7.65534	0.482759	0.0681094	0.0681186	0.00445833	4.10759	0.535078	73	27	5.36444	0.27	0.035458	0.0412393	0.086133	1.02147	1.67175	-0.409032	0.906494	2	2	2
Cetirizine	Magnesium	1	0	0.127937	0.125874	0.0263134	7.3521	1.38718	391	175	0.126652	0.118881	0.029411	26.1961	3.00951	416	150	0.319167	0.0680484	15.5056	13.0742	0.12735	0.125874	0.0306186	40.6845	4.28235	217	53	16.0749	0.196296	0.129728	0.125874	0.0262265	9.73641	1.68675	613	200	14.4677	0.246002	0.0623668	0.0975295	-0.310306	0.465312	0.408505	-0.695174	0.666967	5	6	3
Cetirizine	Calcium	0	0	0.133405	0.133787	0.0209291	3.41416	-0.245975	245	325	0.137841	0.138322	0.0186765	4.03018	0.205625	286	284	8.11354e-07	0.00589233	13.3404	14.9123	0.143072	0.142857	0.0170906	3.85861	-0.154828	120	70	10.0119	0.368421	0.13881	0.14059	0.0179487	3.25829	-0.239056	323	244	11.0222	0.430335	0.0773793	0.148234	-0.294957	0.543686	0.433775	-0.564706	0.725932	85	91	92
Cholestyramine Resin	Calcium	0	0	0.132689	0.133787	0.0225264	4.01972	-0.738557	128	157	0.135418	0.133787	0.0186094	4.38522	0.172928	120	165	0.075295	0.496568	16.2239	20	0.13969	0.138322	0.0175881	3.96862	0.249417	67	59	11.772	0.468254	0.139734	0.14059	0.0169636	3.03468	-0.0987812	231	169	10.9839	0.4225	0.423767	0.409728	-0.106993	0.750612	0.801399	-0.334584	0.862209	81	84	76
Chlorthalidone	Albumin	0	0	0.338979	0.348837	0.0739475	2.55077	-0.333527	24	22	0.306623	0.302326	0.0721121	2.86669	-0.0346798	14	32	0.0263271	0.0524788	24.1502	34.7826	0.29704	0.296512	0.0678708	3.56993	0.0562954	5	17	25.9327	0.772727	0.362888	0.360465	0.0533728	3.04146	-0.0918956	41	31	12.0337	0.430556	0.0148659	0.00685356	0.308469	1.03454	3.3959	-0.330308	0.944446	17	19	21
Cetirizine	Alk.Phosphatase	1	1	0.00843864	0.00507143	0.0101671	32.1229	4.51039	687	17	0.00863216	0.00495303	0.0133766	78.7288	7.2189	682	22	0.609737	0.266846	36.288	1.27841	0.00735131	0.0049333	0.00794879	44.4419	5.13353	424	6	49.5017	0.0139535	0.005696	0.00374931	0.00577647	21.2558	3.52229	1294	13	43.2691	0.00994644	0.638288	0.592142	-0.30314	0.42939	0.435011	-1.11561	0.602228	6	5	9
Cephalexin	Creatinine	1	1	0.0359663	0.0304569	0.0304611	53.6186	6.76912	816	72	0.0347296	0.0304569	0.0295035	67.9277	7.52493	829	59	3.17773e-05	0.0425225	8.83146	1.23874	0.0300691	0.0295685	0.00651239	11.9483	1.90675	423	9	9.73511	0.0208333	0.0309368	0.0304569	0.0115826	306.971	14.0295	1041	43	12.1194	0.0396679	0.0337953	0.0844881	-0.646449	-0.201869	-0.212202	-1.74347	0.361735	6	7	8
Cetirizine	T.Bilirubin	1	1	0.0374786	0.0106762	0.0646916	12.2549	3.00194	805	58	0.0374772	0.0106762	0.0743775	20.5598	3.77574	803	60	0.999277	0.871131	60.9391	2.3175	0.0291473	0.00948992	0.0563809	21.5844	4.04531	497	23	104.379	0.0442308	0.0213152	0.0106762	0.0379975	60.0916	6.36931	1543	24	79.8878	0.0153159	0.00114835	0.000443257	0.278194	2.30744	2.39448	0.158808	1.29405	13	12	15
ciclesonide	WBC	1	1	0.0201354	0.0170897	0.0106009	4.19142	1.21335	20	21	0.0178862	0.0172589	0.00960974	3.20248	0.774227	19	22	0.143686	1	38.9697	17.0732	0.0177195	0.0175127	0.00828337	2.49074	0.421733	10	8	49.6771	0.444444	0.015204	0.013198	0.00755685	7.33607	1.84362	48	17	34.6951	0.261538	0.163273	0.154458	-0.0739243	0.710054	1.17699	-0.782811	0.738761	5	6	9
celecoxib	Chloride	0	0	0.0630995	0.0639481	0.00525692	4.57305	-0.548927	783	272	0.0624872	0.0630213	0.00532532	4.95988	-0.808692	778	277	0.000132263	0.79989	6.13978	12.0379	0.0631096	0.0639481	0.00499896	7.73072	-1.25158	421	104	6.52577	0.198095	0.0636238	0.0639481	0.00472229	5.71809	-0.536451	1275	311	6.10908	0.196091	0.73335	0.949494	-0.117586	0.76726	0.764899	-0.312336	0.85271	202	211	205
Cephalexin	AST(GOT)	1	1	0.000838159	0.000442478	0.00231741	350.132	16.4395	613	255	0.000574423	0.000412979	0.000776546	173.317	11.0054	649	219	0.000910606	0.0268567	52.4404	12.3272	0.000534962	0.000412979	0.000861207	239.59	14.3909	282	73	70.9407	0.205634	0.000722217	0.000383481	0.00500161	868.393	28.9123	772	177	158.769	0.186512	0.640508	0.430522	-0.0912408	0.803862	0.824222	-0.291716	0.876715	41	41	46
Chlorthalidone	CO2	0	0	0.148615	0.150794	0.0344147	2.98165	0.0652287	10	41	0.154062	0.150794	0.030622	2.88577	-0.158968	10	41	0.203994	1	17.4035	11.7647	0.163139	0.166667	0.0283699	1.65061	0.1599	3	6	18.0345	0.666667	0.179173	0.174603	0.0212802	3.91386	-0.218417	14	19	11.2012	0.575758	0.724782	0.716412	-0.554298	-0.0192683	-0.0746664	-1.307	0.537873	15	16	19
Cholestyramine Resin	T.Protein	0	0	0.348058	0.350318	0.0628084	3.58086	-0.361488	362	117	0.336276	0.343949	0.0647633	3.36368	-0.316292	333	146	0.000205367	0.0151862	15.6193	16.9102	0.340855	0.343949	0.0624497	3.756	-0.380539	234	83	14.7617	0.26183	0.347276	0.350318	0.0584391	3.86683	-0.239157	750	192	12.5814	0.203822	0.0372858	0.0338664	0.0173074	0.997392	1.08919	-0.11331	0.990128	58	57	49
ciclesonide	WBC	0	0	0.0124964	0.0121827	0.00524051	3.84279	0.742404	20	21	0.011444	0.0116751	0.00437334	3.39032	0.318443	19	22	0.216128	1	32.164	17.0732	0.0117691	0.0115059	0.00491439	3.36132	0.781092	10	8	29.8844	0.444444	0.00966836	0.00896785	0.00361797	3.5678	0.66644	49	16	24.4389	0.246154	0.14184	0.141278	-0.0274488	0.80915	1.36241	-0.739341	0.76251	3	4	4
cilostazol	Glucose(AC)	1	1	0.0820872	0.07	0.0393539	6.63223	1.6359	154	577	0.0769181	0.0638095	0.0476838	74.1274	6.22174	213	518	0.00591732	3.93078e-05	34.5966	9.57592	0.0626286	0.0552381	0.0270795	14.687	2.8604	32	43	45.091	0.573333	0.0626872	0.0547619	0.0270829	12.0122	2.58048	89	124	45.0414	0.58216	0.7385	0.892757	-0.284241	0.549434	0.431986	-0.533698	0.760741	177	194	214
Cetirizine	Potassium	0	0	0.222601	0.216667	0.0538409	3.92686	0.376596	625	424	0.229862	0.233333	0.0535224	3.3153	0.119027	670	379	8.5763e-05	0.0188469	22.6771	14.5853	0.241805	0.241667	0.0540309	5.43091	0.323833	402	142	17.4299	0.261029	0.225951	0.225	0.0447155	3.49584	-1.95832e-05	1128	554	16.478	0.32937	0.00131672	0.00287088	-0.268768	0.584345	0.502541	-0.531323	0.725583	116	121	123
Cephalexin	T.Protein	0	0	0.343859	0.350318	0.0578216	3.12943	-0.319683	607	172	0.37089	0.375796	0.0464206	4.91388	-0.597345	717	62	5.92758e-38	1.58507e-18	15.186	2.82413	0.381895	0.382166	0.0411131	9.26191	-0.986594	319	11	10.0324	0.0333333	0.350962	0.356688	0.0475211	4.01074	-0.362372	746	135	11.0432	0.153235	1.1164e-07	5.99312e-10	-0.848855	-0.40992	-0.43785	-2.69701	0.179566	7	6	7
Cimetidine	Calcium	1	0	0.151853	0.151927	0.0189695	14.1412	1.12024	4812	3635	0.151451	0.151927	0.0188719	21.9519	1.87385	4431	4016	0.066561	4.11247e-11	9.84591	21.8776	0.152305	0.151927	0.0162774	5.64766	0.332298	1268	970	8.72304	0.433423	0.152795	0.151927	0.0167336	14.3883	1.33285	2993	1845	7.64316	0.381356	0.000540116	3.66522e-05	0.0572378	1.04405	1.13921	0.0167826	1.03256	45	40	39
ciclesonide	Potassium	0	0	0.213889	0.204167	0.0450749	2.73505	0.293213	17	19	0.213194	0.225	0.0476585	3.81319	-0.759915	22	14	0.939489	0.226562	22.3144	8.33333	0.225	0.233333	0.0396746	2.39007	-0.631525	13	6	21.3843	0.315789	0.222177	0.225	0.0407116	2.89751	-0.303222	42	20	16.1258	0.322581	0.760022	1	-0.567605	-0.0681904	-0.134998	-1.4105	0.488885	12	13	12
Cimetidine	Cholesterol	1	0	0.0941196	0.0908065	0.0327381	92.7458	4.70754	3757	3150	0.0908372	0.0874224	0.0320771	105.625	5.00007	3423	3484	2.50475e-28	1.82483e-11	20.3303	20.1969	0.0885044	0.0862944	0.0235943	17.25	1.67642	1095	837	19.5187	0.43323	0.0911621	0.0902425	0.0194421	4.56719	0.545664	3009	1367	13.545	0.312386	3.33067e-16	3.993e-20	0.202818	1.28552	1.57215	0.192853	1.16992	283	275	297
cilostazol	WBC	0	1	0.0134462	0.0125212	0.00553662	9.60295	1.80674	1049	664	0.0119946	0.0114213	0.00462113	15.5242	1.96596	1118	595	5.70026e-26	0.00364365	37.9854	13.9521	0.0115088	0.0109983	0.00413838	4.10976	0.719178	434	165	25.4773	0.275459	0.0108936	0.0105076	0.00378148	7.75574	1.05987	1113	502	24.5649	0.310836	0.163146	0.117742	-0.188449	0.686872	0.634981	-0.383426	0.802197	64	67	70
Chlorthalidone	WBC	0	0	0.0142008	0.0130203	0.00571695	3.35241	0.448166	18	38	0.0125045	0.0120474	0.00435063	2.94702	0.363756	26	30	0.0210304	0.0962524	39.919	8.92857	0.0117855	0.0112014	0.00392556	3.20276	0.747066	13	8	24.3646	0.380952	0.0109803	0.0106599	0.00345462	5.48102	1.16366	58	19	21.211	0.246753	0.183181	0.272335	-0.158119	0.587192	0.856715	-0.846734	0.701974	2	2	2
Cimetidine	Creatinine	1	1	0.0384245	0.0304569	0.0384477	42.6459	5.70864	10572	1653	0.0392228	0.0304569	0.0373604	36.4999	5.16567	10291	1934	3.59006e-05	1.00496e-15	18.4991	6.12679	0.0326798	0.0304569	0.0176533	79.0978	6.97051	3955	437	22.799	0.0994991	0.0318481	0.0304569	0.0145445	100.462	7.59532	8622	656	16.5991	0.0707049	1.88235e-09	1.30277e-08	0.123204	1.28101	1.3255	0.152401	1.14754	808	833	795
Chlorthalidone	Platelet	0	0	0.0469889	0.0474421	0.020815	3.9111	0.606163	38	17	0.0475732	0.0461303	0.0200908	2.91245	0.274919	30	25	0.834016	0.115318	44.204	25.4545	0.0480851	0.0479886	0.0176235	2.75219	-0.237384	18	16	31.5447	0.470588	0.0421745	0.0411019	0.0135501	3.35128	0.441952	75	42	18.73	0.358974	0.185086	0.316556	-0.139186	0.619991	0.815155	-0.603205	0.777272	2	3	3
Cimetidine	Calcium	0	0	0.139886	0.142857	0.0220375	6.13475	0.0162217	4812	3635	0.137506	0.138322	0.0189677	3.82881	-0.165745	4431	4016	6.27658e-19	4.11247e-11	14.008	21.8776	0.139765	0.14059	0.0179666	3.52458	-0.205989	1268	963	12.3022	0.431645	0.14169	0.142857	0.0173266	3.76581	-0.277265	3008	1806	9.9925	0.375156	0.000157837	7.2857e-06	0.0666228	1.05764	1.16284	0.0277814	1.04062	1497	1514	1677
Ciprofloxacin	AST(GOT)	1	1	0.00202646	0.000648968	0.00847596	385.959	16.997	1493	1671	0.00116911	0.000457227	0.00617803	639.245	22.3773	2015	1149	2.08823e-06	2.91072e-59	101.212	8.02781	0.000860959	0.000383481	0.00737732	831.405	28.2062	711	222	156.817	0.237942	0.000926148	0.000383481	0.00603385	727.888	25.1081	1959	633	183.421	0.244213	0.642308	0.721738	-0.104771	0.804108	0.790984	-0.247899	0.876145	169	182	234
cilostazol	Platelet	0	1	0.044823	0.0430695	0.0179355	7.20693	0.988941	1299	415	0.0456191	0.0430695	0.019188	6.81888	1.17631	1189	525	0.0437664	3.68475e-08	32.771	14.6441	0.0472646	0.0443813	0.0174883	4.29711	0.815748	511	195	24.5059	0.276204	0.0434303	0.0419764	0.0157931	7.60703	0.933156	1385	457	19.0221	0.2481	0.0802945	0.155525	-0.024888	0.924509	0.96055	-0.128857	0.955832	161	162	170
Cimetidine	Creatinine	0	0	0.0322155	0.0279188	0.02798	68.9666	7.08089	10572	1653	0.0310153	0.0253807	0.0247157	61.5423	6.73259	10291	1934	5.34693e-22	1.00496e-15	13.9347	6.12679	0.0268736	0.0253807	0.00852367	71.056	5.28077	3984	447	14.8031	0.10088	0.0267294	0.0253807	0.0059965	10.9863	1.1075	8641	641	11.1587	0.0690584	1.63452e-10	2.40078e-10	0.143372	1.33483	1.38602	0.184606	1.17347	66	68	69
cilostazol	Creatinine	1	1	0.0552499	0.035533	0.0574464	22.3084	3.70973	1159	454	0.0547339	0.035533	0.0535387	14.3358	3.17489	1143	470	0.363798	0.263552	15.8874	6.07564	0.0355003	0.0329949	0.0151374	84.9117	7.28253	511	64	17.7143	0.111304	0.0341683	0.0329949	0.0136839	74.5728	6.56118	1393	122	15.1077	0.0805281	0.016728	0.0313613	0.0224447	1.0648	1.111	-0.108036	1.00354	218	235	250
Chlorthalidone	Hematocrit	0	0	0.409624	0.423028	0.0823879	2.5812	-0.0621553	30	26	0.390313	0.383588	0.0763531	2.60758	0.0616178	23	33	0.0591527	0.118469	15.3196	19.6429	0.417205	0.425573	0.0873726	2.40934	-0.33511	14	12	16.3875	0.461538	0.420815	0.427481	0.071784	3.19265	-0.357627	55	41	12.5191	0.427083	0.737604	0.825003	-0.363532	0.305046	0.279149	-0.922301	0.639202	10	9	13
Ciprofloxacin	Amylase	1	1	0.00343752	0.0015211	0.00630394	55.1632	6.05859	211	125	0.00140363	0.000892456	0.00166525	27.153	4.26038	299	37	5.42427e-09	3.69086e-16	74.3495	3.86905	0.00130532	0.000819488	0.00132663	7.7532	2.30348	86	11	119.374	0.113402	0.00185312	0.000982263	0.00385933	112.835	9.19865	234	42	160.446	0.152174	0.384907	0.400928	-0.512011	0.0422015	0.00425329	-1.29694	0.484554	11	9	7
Ciprofloxacin	Glucose(AC)	0	1	0.0517834	0.0466667	0.0211219	24.7901	3.41915	330	1664	0.049252	0.0447619	0.0167523	12.8351	2.46328	772	1222	5.24646e-07	7.35205e-61	25.8154	6.92076	0.046007	0.0433333	0.0109174	11.3838	2.47191	116	128	16.3938	0.52459	0.0474982	0.0452381	0.012277	17.9751	2.80698	326	415	18.602	0.560054	0.219346	0.335931	-0.215672	0.691325	0.576683	-0.367937	0.819601	7	12	8
Ciprofloxacin	Alk.Phosphatase	1	1	0.00748089	0.00422291	0.0100338	71.5138	6.29888	2376	73	0.00681161	0.00398611	0.0108642	125.955	9.13407	2407	42	0.000355575	0.000304342	36.5968	0.775827	0.00625656	0.00390717	0.00896169	101.555	8.42298	1075	9	67.3677	0.00830258	0.00581655	0.00367038	0.00882251	400.813	15.0202	2883	40	49.3054	0.0136846	0.080503	0.196884	-0.588359	-0.119748	-0.123073	-1.59891	0.399698	6	8	6
Ciprofloxacin	Cholesterol	1	1	0.0932208	0.0913706	0.0296808	17.0806	1.85055	835	1133	0.0903961	0.0879865	0.0272835	6.17921	0.956183	1105	863	8.50942e-08	5.00684e-24	18.8909	11.128	0.0921952	0.0913706	0.0217158	4.15737	0.291739	339	163	18.2583	0.324701	0.0915417	0.0902425	0.0195135	4.32132	0.644439	1009	428	13.6331	0.297843	0.42215	0.260629	-0.0461658	0.883127	0.915171	-0.17064	0.932478	28	32	36
Ciprofloxacin	T.Protein	1	0	0.396931	0.401274	0.0555271	3.68103	-0.0548493	1601	888	0.394078	0.394904	0.0529881	3.45583	-0.0220086	2094	395	0.00523927	2.36483e-68	9.99042	6.02652	0.396937	0.394904	0.0494549	3.56407	0.188095	803	131	13.1612	0.140257	0.385961	0.388535	0.0476834	3.54744	0.0518847	2052	487	10.0335	0.191808	0.000214606	0.000376546	-0.286392	0.52426	0.477941	-0.62156	0.681391	9	11	6
Ciprofloxacin	CRP	1	0	0.129234	0.105726	0.110104	3.38244	0.94132	217	1930	0.0620089	0.0290341	0.0809135	7.94157	2.12979	583	1564	2.9344e-134	4.26086e-58	348.906	3.49325	0.0292801	0.00844419	0.0570567	17.5867	3.60225	73	69	3234.19	0.485915	0.0374774	0.00775014	0.066465	13.7034	3.03995	211	189	3714.48	0.4725	0.861704	0.844998	-0.164583	0.692746	0.672042	-0.377193	0.830381	70	81	111
Ciprofloxacin	CK-MB	1	0	0.00707537	0.0016548	0.0208978	43.371	6.04609	257	181	0.00258905	0.00113879	0.00850621	209.871	12.9345	344	94	3.51136e-06	6.71713e-12	107.935	7.99087	0.0020714	0.00088968	0.00527296	71.8329	7.865	87	22	157.004	0.201835	0.00239809	0.000960854	0.0108295	228.323	14.3919	251	56	229.145	0.18241	0.751868	0.669465	-0.21147	0.567066	0.583252	-0.621187	0.739879	13	13	13
Citalopram	Cholesterol	1	1	0.0995545	0.0941906	0.0247863	3.77152	0.776425	19	30	0.0991287	0.0941906	0.0319277	3.75051	0.801304	21	28	0.891906	0.823803	16.4616	18.3673	0.0971645	0.0964467	0.0182188	3.07369	0.60862	6	5	15.766	0.454545	0.0922949	0.0893965	0.022922	4.46314	-0.667647	27	9	14.3828	0.25	0.212527	0.262809	-0.145433	0.533226	1.09369	-1.11817	0.628026	5	6	6
Clarithromycin	Lactate Dehydrogenase	1	1	0.00943676	0.00450575	0.0219825	87.1946	8.25381	111	245	0.0084785	0.00459489	0.0130935	30.3998	4.83863	96	260	0.346779	0.119814	58.6914	13.4831	0.00418253	0.00347656	0.0024903	14.1222	2.97329	25	27	63.0528	0.519231	0.00331703	0.00307947	0.00134966	8.2436	1.97211	71	34	31.8086	0.32381	0.0373486	0.0236462	0.0959737	0.998748	1.57482	-0.268642	0.939231	104	98	75
Ciprofloxacin	Uric acid	1	1	0.148671	0.13467	0.073018	6.22489	1.37925	1261	724	0.144079	0.13467	0.0648214	5.26997	1.12346	1563	422	0.000977557	3.10281e-33	32.3215	8.21159	0.14257	0.137536	0.0576773	4.74519	0.967781	586	122	39.9996	0.172316	0.125927	0.114613	0.0546325	8.1428	1.44211	1491	449	25.6099	0.231443	0.000447682	0.000932395	-0.289679	0.526698	0.469585	-0.612901	0.687096	42	46	52
Clarithromycin	RBC	1	0	0.0263876	0.0267287	0.00453496	3.20801	-0.287228	885	851	0.0259358	0.0262633	0.00426133	3.08542	-0.0331361	758	978	2.85772e-07	4.79562e-11	10.7376	14.2281	0.0271205	0.0271941	0.0037458	4.01975	0.0576103	305	224	9.6976	0.42344	0.0275631	0.0273936	0.00313568	3.25918	0.261091	954	485	6.88441	0.33704	7.54823e-05	0.000469176	0.0831611	1.06926	1.24044	0.00575526	1.04871	5	5	2
Clarithromycin	Amylase	1	1	0.00242821	0.00101033	0.00626456	105.48	9.43677	124	40	0.00178656	0.00111697	0.00262224	69.7871	7.02892	127	37	0.223873	0.770493	117.998	13.4146	0.00144199	0.00106646	0.00125965	3.861	1.37439	43	10	108.487	0.188679	0.00170869	0.00113943	0.00224784	40.588	5.36892	131	31	134.938	0.191358	0.894493	1	-0.404509	0.208647	0.191072	-1.08295	0.573357	21	15	6
Ciprofloxacin	Albumin	0	1	0.320812	0.313953	0.0793422	2.55095	0.0460471	1210	1906	0.341699	0.348837	0.0689862	2.91917	-0.433934	1666	1450	8.64609e-64	1.23423e-52	19.0523	6.93196	0.371552	0.372093	0.0582896	3.34987	-0.397903	499	210	13.0781	0.296192	0.36095	0.360465	0.0603559	3.9984	-0.609604	1253	665	13.882	0.346715	0.00473507	0.0153129	-0.207553	0.676821	0.606314	-0.393882	0.79222	159	156	205
Ciprofloxacin	Calcium	1	1	0.149644	0.14966	0.0194901	12.2593	1.39978	926	1560	0.151123	0.14966	0.0191464	12.314	1.48158	1377	1109	4.83079e-05	7.11373e-45	8.63197	11.5447	0.154076	0.154195	0.0170257	13.6409	1.7648	403	188	8.41574	0.318105	0.152236	0.151927	0.0160998	7.92343	1.1745	982	662	7.57713	0.402676	4.3174e-05	0.000306205	-0.278334	0.602696	0.492798	-0.493775	0.740554	7	6	7
Ciprofloxacin	T.Protein	0	1	0.327295	0.324841	0.0675152	3.34078	-0.149603	1601	888	0.357878	0.363057	0.055592	3.92919	-0.405457	2094	395	1.12654e-94	2.36483e-68	20.9493	6.02652	0.364216	0.369427	0.0549466	4.3219	-0.475239	800	129	13.1002	0.138859	0.346457	0.350318	0.0538174	4.17121	-0.445978	2103	432	12.0763	0.170414	0.00336128	0.0252603	-0.225341	0.604302	0.572133	-0.505205	0.739693	90	82	72
Cisplatin	AST(GOT)	1	1	0.000680258	0.000368732	0.00126806	174.138	10.8286	1989	695	0.000876729	0.000412979	0.002675	438.052	18.0265	1835	849	0.000190622	1.26709e-10	81.5309	13.4128	0.000618243	0.000353982	0.00191029	587.594	22.3279	716	186	103.784	0.206208	0.00107361	0.00039823	0.0102914	1241.03	33.8607	1435	548	215.637	0.276349	0.000694344	5.90644e-05	-0.281355	0.562177	0.491293	-0.538589	0.717294	196	154	147
Citalopram	AST(GOT)	1	1	0.00158449	0.000589971	0.0043367	71.3365	7.90914	49	49	0.000630757	0.00039823	0.000811152	33.0215	5.07565	73	25	0.0296143	4.78548e-05	56.4508	4.08163	0.000451554	0.000331858	0.000283587	4.88531	1.6406	21	5	60.6699	0.192308	0.000818844	0.00039823	0.00185405	39.8048	5.96911	65	20	144.022	0.235294	0.612472	0.791214	-0.666879	-0.256633	-0.322746	-1.68337	0.413121	10	10	8
Citric Acid	Cholesterol	0	0	0.0764644	0.0761421	0.0273225	2.78681	0.162835	48	50	0.0625079	0.0620417	0.0280153	3.633	0.584931	33	65	2.59193e-06	0.0249747	29.795	27.551	0.0628419	0.0642978	0.0288275	4.86062	0.76699	17	26	33.9453	0.604651	0.0801612	0.0800902	0.0206875	3.14993	-0.144924	97	46	16.9684	0.321678	0.000939384	0.00121161	0.271944	1.29021	2.52019	-0.0972155	1.07437	3	4	2
Clonazepam	Lactate Dehydrogenase	1	0	0.00771007	0.0046111	0.0126498	50.5656	6.46597	65	141	0.00770913	0.00468403	0.0168417	96.4641	9.01688	63	143	0.999395	0.895533	64.0952	14.5631	0.00366526	0.0029336	0.00148585	2.36909	0.814911	12	9	42.4522	0.428571	0.00357099	0.00316051	0.00151788	3.08186	1.09456	35	14	40.6569	0.285714	0.51042	0.275664	-0.17817	0.51889	0.81145	-0.830659	0.696572	64	60	59
Ciprofloxacin	Creatinine	1	1	0.0552031	0.0329949	0.0631427	22.4008	3.86808	2489	1033	0.0480011	0.0304569	0.0499559	21.4901	3.86987	2693	829	1.064e-36	1.07412e-21	19.7102	3.49233	0.0335217	0.0304569	0.0186171	58.3107	6.30669	1103	118	24.7684	0.0966421	0.0330443	0.0304569	0.0160048	68.0045	6.85198	3034	235	18.2887	0.0718874	0.0298828	0.00730516	0.047238	1.11365	1.14956	-0.0147256	1.04815	102	113	126
Ciprofloxacin	T.Bilirubin	1	1	0.0266735	0.0118624	0.04968	34.8365	5.04792	2679	92	0.0188805	0.00830368	0.044389	61.49	6.89923	2711	60	1.39701e-26	0.000313747	57.2547	0.757849	0.0174514	0.00830368	0.0409517	84.6049	8.01403	1215	19	85.615	0.0153971	0.0200105	0.00948992	0.0376038	86.6998	7.2883	3236	57	85.2096	0.0173094	0.656896	0.699062	-0.320208	0.366197	0.364404	-0.881384	0.619993	11	11	12
Cisplatin	Uric acid	1	1	0.130942	0.123209	0.052304	12.2979	1.67576	1004	158	0.124129	0.116046	0.0561148	13.7903	2.11244	935	227	2.07972e-05	1.18535e-05	28.672	13.3391	0.122649	0.117479	0.0535631	19.6276	2.71757	502	97	29.3941	0.161937	0.123863	0.114613	0.0529677	9.37166	1.74782	1078	369	26.6811	0.25501	1.80604e-05	3.40397e-06	-0.392505	0.391949	0.317046	-0.812949	0.601041	8	7	6
Cisplatin	Alk.Phosphatase	1	0	0.00660418	0.00378878	0.0105051	161.761	10.3747	1366	18	0.00654703	0.00374931	0.0109969	278.617	13.3093	1360	24	0.723889	0.263176	29.923	0.939306	0.00564569	0.00367038	0.00625668	44.4113	5.2936	725	6	32.8619	0.00820793	0.0064947	0.00402557	0.00714894	28.3194	4.01699	1751	21	35.9297	0.011851	0.294885	0.526233	-0.623781	-0.218792	-0.221374	-1.70226	0.397289	4	2	2
Clonazepam	Creatine Kinase	1	0	0.00335574	0.000388026	0.0157548	228.411	13.2901	340	337	0.000870413	0.00017065	0.00311933	132.199	9.88218	350	327	1.38105e-05	0.57075	167.278	17.873	0.00038091	0.000150335	0.000651099	15.816	3.42078	101	74	217.45	0.422857	0.000675132	0.000199092	0.00282207	250.69	14.3118	374	139	316.29	0.270955	0.00111294	0.000300675	0.167229	1.23048	1.61379	0.0384601	1.11101	48	49	41
Cisplatin	RBC	0	0	0.022107	0.0220745	0.00401633	3.01497	0.1127	752	1454	0.0215323	0.0215426	0.00375482	3.46067	0.132042	591	1615	7.7185e-16	4.15874e-13	11.8069	14.6872	0.0233541	0.0235372	0.00316256	3.98272	-0.0605956	195	252	12.8553	0.563758	0.0241615	0.0242686	0.00382129	3.86464	-0.288663	591	467	12.4348	0.441399	5.14508e-05	1.71705e-05	0.136159	1.08828	1.41258	0.0241915	1.05998	391	215	187
Clarithromycin	Uric acid	0	0	0.112716	0.0974212	0.0711461	7.66392	1.55176	1132	495	0.0929022	0.0802292	0.0613925	12.4067	2.09318	991	636	2.22135e-36	7.98035e-10	45.3945	20.2827	0.0908521	0.0802292	0.0529647	7.85162	1.58948	497	248	38.6969	0.332886	0.0937919	0.0888252	0.0474636	4.82906	1.01433	1509	505	31.8468	0.250745	6.31346e-05	2.23062e-05	0.109335	1.15392	1.30837	0.070523	1.09439	352	324	286
Clarithromycin	Alk.Phosphatase	1	1	0.00814069	0.0045781	0.0144046	273.476	12.622	1950	56	0.00903984	0.00542663	0.0131093	162.521	9.74056	1938	68	8.98915e-06	0.162413	56.4004	1.84447	0.00826815	0.00515037	0.00953867	57.3931	5.47011	1129	27	77.5755	0.0233564	0.0066278	0.00418344	0.00734738	38.1532	4.51233	2984	46	47.6356	0.0151815	0.0818966	0.0851064	-0.0127315	1.05849	1.07127	-0.263231	0.942257	31	28	28
Clarithromycin	Calcium	1	0	0.151575	0.14966	0.0263955	20.8368	2.51677	882	898	0.155725	0.154195	0.0262599	24.0868	2.83949	798	982	8.13926e-13	0.000646589	10.9054	18.9888	0.154914	0.154195	0.0178077	6.72391	0.785174	345	248	8.51729	0.418212	0.155075	0.154195	0.0167714	6.79645	0.707374	1031	554	7.46327	0.349527	0.00259147	0.00324984	0.0499517	1.01952	1.14467	-0.0310686	1.01959	27	22	21
Citric Acid	Creatinine	1	0	0.0493836	0.0329949	0.0589567	18.6301	3.99077	143	32	0.0458158	0.0329949	0.0464896	17.6043	3.87467	142	33	0.00973476	1	13.651	6.28571	0.0328729	0.0304569	0.0075555	5.63468	1.48911	95	9	14.0728	0.0865385	0.032091	0.0304569	0.00975877	27.5223	3.94616	346	21	13.9814	0.0572207	0.380483	0.264076	-0.168076	0.701694	0.747687	-0.759401	0.725932	1	1	1
Citalopram	Hemoglobin	0	1	0.401119	0.402	0.0887996	2.24116	0.25698	48	70	0.415593	0.428	0.0860282	2.36704	-0.0090605	60	58	0.0139527	0.066753	13.0335	10.1695	0.449806	0.436	0.0786339	2.49173	0.0640101	18	13	11.7435	0.419355	0.466415	0.466	0.075896	3.16295	-0.0378646	76	30	10.7852	0.283019	0.177123	0.187296	-0.0857546	0.717701	1.00045	-0.596417	0.795852	22	23	26
Ciprofloxacin	Potassium	0	1	0.205802	0.2	0.0503684	3.69344	0.413311	1705	1936	0.231166	0.233333	0.051423	3.2998	-0.0742377	2479	1162	1.86908e-144	1.48128e-94	26.8516	8.65147	0.239296	0.241667	0.0530861	3.63363	-0.11683	902	339	18.4426	0.273167	0.226702	0.225	0.0456379	4.03712	0.218245	2274	1114	16.7362	0.328808	0.000106428	0.000302995	-0.202484	0.692903	0.623206	-0.37615	0.794921	176	179	255
Cisplatin	Platelet	0	0	0.0497906	0.0470048	0.0248417	5.70572	1.04254	2311	1179	0.0457079	0.0424136	0.0260314	4.8599	0.955254	2102	1388	7.89097e-31	5.46691e-14	36.587	13.9542	0.0461501	0.0445999	0.0221731	4.34835	0.625722	750	298	30.517	0.284351	0.0423483	0.0415391	0.0172893	4.23362	0.35086	1674	670	22.9824	0.285836	0.878812	0.967184	-0.0843297	0.840113	0.831365	-0.196228	0.903956	182	131	98
Clarithromycin	Creatinine	1	1	0.0449907	0.0304569	0.0506011	30.6955	4.75554	2561	691	0.0465309	0.0304569	0.0499504	22.6603	4.02762	2459	793	0.000583477	2.02773e-06	23.7505	8.51784	0.0336801	0.0304569	0.0212375	62.8581	6.32414	1337	200	26.4493	0.130124	0.0320279	0.0304569	0.0134582	53.6453	5.39791	3588	311	17.3752	0.079764	1.10972e-07	2.8653e-08	0.178737	1.44415	1.53737	0.224531	1.2248	391	358	299
Clarithromycin	Magnesium	1	0	0.126467	0.118881	0.0290864	30.9849	2.97241	1447	499	0.132612	0.125874	0.0280503	11.732	1.76593	1388	558	1.09649e-16	0.0128096	17.6856	15.4676	0.131735	0.125874	0.0252698	7.74013	1.49352	747	204	17.5618	0.214511	0.130387	0.125874	0.0254694	8.90917	1.37442	1947	571	14.8064	0.226767	0.434294	0.464803	-0.125896	0.769531	0.75043	-0.287722	0.853455	32	28	22
Clarithromycin	Hemoglobin	0	1	0.420511	0.424	0.0947233	2.55452	-0.0160869	2229	2309	0.400956	0.4	0.083436	2.67803	0.118842	1768	2770	2.16276e-74	4.84637e-51	13.588	15.4033	0.432926	0.44	0.0777472	3.67829	-0.150199	837	641	15.5142	0.433694	0.452287	0.456	0.0756669	3.48367	-0.310782	2462	1227	11.985	0.33261	1.21014e-13	1.28211e-11	0.152531	1.19093	1.41307	0.128781	1.12243	1466	1402	1264
Citalopram	Platelet	0	1	0.0440645	0.0424136	0.0212242	3.69261	0.636748	64	54	0.0494894	0.0472234	0.0238182	3.27239	0.362015	68	50	0.00506278	0.541256	42.373	8.47458	0.0466613	0.0462396	0.0213401	3.84231	0.296304	30	12	27.5549	0.285714	0.0438744	0.0408833	0.0161982	4.47866	0.690423	96	39	20.2846	0.288889	0.565794	1	-0.390713	0.255145	0.218648	-0.990882	0.601762	9	8	9
Ciprofloxacin	Potassium	1	1	0.286691	0.283333	0.0616019	4.31817	0.792923	1705	1936	0.279042	0.275	0.0583558	5.51014	0.965425	2479	1162	2.28335e-13	1.48128e-94	16.5602	8.65147	0.287579	0.283333	0.0570712	5.99627	1.09081	915	355	20.3575	0.279528	0.282449	0.275	0.0550039	5.52542	1.13416	2253	1149	16.7522	0.337743	2.9452e-05	0.000143496	-0.205396	0.692288	0.619098	-0.375364	0.794804	42	51	52
Clarithromycin	T.Bilirubin	1	1	0.0222769	0.00948992	0.0429103	41.0825	5.24511	2400	75	0.0247821	0.00948992	0.0533075	49.9996	5.95967	2393	82	0.00340533	0.542387	89.203	2.10101	0.0210469	0.00948992	0.0392336	49.6688	5.61192	1407	38	132.113	0.0262976	0.0236735	0.0106762	0.039386	26.6456	4.13559	3632	88	81.9119	0.0236559	0.572316	0.615421	-0.137903	0.726391	0.729281	-0.439387	0.812383	20	24	22
Clarithromycin	In. Phosphorus	0	0	0.119722	0.116981	0.0495515	5.39801	0.94023	988	835	0.11891	0.113208	0.0519506	5.5484	1.02092	912	911	0.54827	0.00335994	48.4016	20.0219	0.123834	0.120755	0.0469483	6.70286	1.05491	432	280	26.5443	0.393258	0.122982	0.116981	0.0443316	4.6608	0.741806	1178	740	23.7964	0.385819	0.710332	0.75261	-0.0724625	0.85708	0.855529	-0.178492	0.916879	585	537	463
Cisplatin	Hematocrit	0	0	0.383965	0.381679	0.0694012	2.96859	0.137621	1217	2339	0.375179	0.374046	0.0623967	3.31654	-0.00734838	973	2583	3.12347e-19	2.44835e-18	12.0825	14.3138	0.408081	0.410941	0.0559427	3.7062	-0.361566	354	358	12.6416	0.502809	0.420138	0.419847	0.0657613	3.4537	-0.249736	951	726	12.4242	0.432916	0.00636133	0.00192716	0.0534846	1.00747	1.1489	-0.029583	1.01355	546	408	312
Clarithromycin	BUN	1	0	0.0715545	0.0502326	0.067579	16.514	3.16299	2147	1148	0.077027	0.0499225	0.0750334	11.7252	2.57179	1850	1445	1.17708e-06	2.11728e-21	59.86	19.2413	0.0580053	0.0434109	0.0535321	25.7601	3.83323	957	474	79.5736	0.331237	0.0516192	0.0421705	0.0422028	46.1954	5.0081	2743	890	54.7297	0.244977	2.45176e-09	8.65425e-10	0.144522	1.22498	1.39297	0.142614	1.13781	643	609	537
Clarithromycin	ALT(GPT)	1	1	0.0059918	0.00191781	0.0198247	167.021	10.8875	1607	1177	0.0085348	0.00267123	0.0287772	197.964	11.7121	1275	1509	3.62256e-06	2.37339e-29	291.312	21.5158	0.00588604	0.00212329	0.0264322	473.001	19.5879	632	465	430.605	0.423883	0.00417878	0.00171233	0.014019	178.677	11.8852	1936	906	228.39	0.31879	6.28341e-08	8.77138e-10	0.154308	1.19793	1.42882	0.126627	1.12517	951	913	799
Clonazepam	Albumin	0	0	0.333987	0.337209	0.0833401	2.48035	0.0444157	1143	1390	0.342879	0.348837	0.0768856	2.91264	-0.386115	1362	1171	1.0243e-09	2.67458e-16	18.8674	9.67233	0.373793	0.383721	0.0642534	3.21318	-0.37013	573	234	14.0766	0.289963	0.366125	0.372093	0.0606241	3.40447	-0.423954	1395	678	13.4456	0.327062	0.0748059	0.0552742	-0.174942	0.717167	0.662646	-0.340396	0.820637	632	626	611
Citric Acid	Platelet	0	0	0.0417852	0.0397901	0.0220258	3.57691	0.709903	136	87	0.042044	0.0384784	0.0261858	9.41395	1.69948	114	109	0.847348	0.00243673	54.4949	15.6951	0.0462201	0.0449279	0.0197585	4.37027	0.798266	74	38	26.1796	0.339286	0.0437326	0.0428509	0.0152764	3.81762	0.518606	300	97	18.9335	0.244332	0.0245918	0.0523507	0.0123467	0.958884	1.13496	-0.214731	0.956227	8	5	3
Clarithromycin	WBC	0	1	0.0150607	0.0129611	0.0125794	220.58	10.525	2089	2300	0.0118031	0.0106599	0.0078398	129.145	6.8921	2025	2364	1.57464e-77	0.0945546	64.442	16.9059	0.0107624	0.0100677	0.00500166	12.9791	1.68125	869	630	31.9069	0.42028	0.0105977	0.0101523	0.00424595	5.93947	0.914842	2507	1321	27.687	0.345089	2.78115e-07	3.51478e-07	0.0985744	1.10576	1.25355	0.0644434	1.07301	285	271	246
Clonazepam	CO2	0	0	0.155578	0.15873	0.034452	3.6079	-0.396057	693	2263	0.16406	0.166667	0.0336515	3.83942	-0.557688	988	1968	6.39151e-37	5.11968e-22	21.8796	10.724	0.178161	0.18254	0.0318455	4.96674	-0.770906	288	283	13.9176	0.495622	0.179758	0.18254	0.0263489	5.59048	-0.790741	813	739	11.4184	0.47616	0.415993	0.43355	-0.0568793	0.873612	0.889106	-0.157064	0.931361	1112	1136	1134
Clarithromycin	AST(GOT)	1	1	0.00181955	0.000530973	0.00726334	180.03	11.8602	1532	1248	0.00295013	0.000648968	0.0152853	264.32	14.5246	1299	1481	0.000120829	8.5798e-17	300.399	18.1655	0.00148087	0.000471976	0.00766784	280.783	15.4427	665	400	367.846	0.375587	0.00102741	0.000427729	0.00637485	650.75	23.917	1948	775	215.598	0.284613	6.21337e-07	8.27607e-08	0.132212	1.17972	1.36254	0.106313	1.11247	955	914	779
Clarithromycin	Platelet	0	1	0.047911	0.0450372	0.0271396	6.45074	1.03558	2614	1772	0.0477902	0.0445999	0.029047	4.63579	0.924573	2065	2321	0.716079	8.78873e-56	43.9105	20.0866	0.0494861	0.0472234	0.0239121	5.73724	0.844546	989	693	32.2809	0.41201	0.0464126	0.0448185	0.0183558	4.02312	0.539403	2992	1295	20.5069	0.302076	9.21485e-15	1.10608e-15	0.181119	1.25581	1.50198	0.177825	1.16037	589	552	506
Clonazepam	Platelet	0	1	0.0413642	0.0391342	0.0224809	5.97163	1.05883	1870	1556	0.045149	0.0432882	0.0234455	5.14761	0.89306	1949	1477	1.61844e-24	0.0132213	63.4268	13.31	0.047823	0.0459117	0.0205963	7.53633	1.05403	902	433	29.7585	0.324345	0.0449516	0.0437254	0.0163014	3.84328	0.343812	2608	928	19.506	0.262443	7.95302e-05	2.36077e-05	0.0816645	1.10557	1.21218	0.0535966	1.07035	488	486	498
Colistin	Fibrinogen	1	0	0.0580049	0.0567959	0.020435	4.0012	0.50117	90	139	0.0507096	0.0498037	0.0189316	4.01092	0.618859	131	98	5.27653e-07	4.0622e-05	31.2459	11.7904	0.0509545	0.0505397	0.0110146	2.60181	-0.0974048	15	6	33.0299	0.285714	0.0553703	0.0543425	0.024583	4.01933	0.761424	22	15	60.2072	0.405405	0.407129	0.407787	-0.797414	-0.382958	-0.565331	-1.63902	0.409722	10	13	12
Colistin	Fibrinogen	0	0	0.0348306	0.0336114	0.0198648	3.80741	0.856269	90	139	0.0372706	0.0355741	0.0201708	4.09608	0.899344	131	98	0.0566247	4.0622e-05	62.4436	11.7904	0.0391538	0.0423209	0.0173837	2.18786	-0.259247	15	7	36.543	0.318182	0.0480632	0.046369	0.0199227	4.04167	0.729186	21	16	43.3612	0.432432	0.377113	0.421964	-0.762376	-0.297329	-0.495625	-1.50047	0.43999	15	16	18
Colistin	Troponin I	1	0	0.0744636	0.00324	0.216599	15.0666	3.61882	53	139	0.0102899	0.00168	0.0283713	40.1688	5.629	64	128	4.40338e-05	0.192954	1273.98	12.5	0.0100693	0.00058	0.0206943	6.04723	2.06643	9	6	8084.61	0.4	0.001	0.00021	0.00221616	11.9082	3.07921	30	6	281.193	0.166667	0.197103	0.143966	0.0574743	1.11807	1.97855	-0.865963	0.730566	21	26	33
clopidogrel	HDL-Cholesterol	0	0	0.229036	0.222222	0.0818072	6.61818	1.08762	79	80	0.212264	0.2	0.0734215	8.27186	1.47476	67	92	0.000933912	0.119795	22.9233	19.4969	0.234188	0.233333	0.0616494	2.60112	0.283598	7	6	22.1612	0.461538	0.274444	0.277778	0.0425256	3.24521	0.326478	28	2	10.2842	0.0666667	0.0172882	0.00551159	0.590254	5.19547	10.198	-0.566724	0.939091	22	23	28
Colchicine	Creatine Kinase	1	1	0.00277861	0.000210265	0.00895727	21.8676	4.35229	32	20	0.00318649	0.000157445	0.0172456	45.8806	6.5978	30	22	0.873937	0.844519	743.212	26.9231	0.000564771	0.000133067	0.000995196	5.90313	2.0552	7	5	246.881	0.416667	0.000263662	0.000178776	0.000267369	10.4636	2.69958	30	7	62.7727	0.189189	0.2576	0.135853	-0.0166307	0.882881	1.64914	-1.02029	0.675338	5	5	3
Colistin	Amylase	1	0	0.00346402	0.00220027	0.00577641	96.9148	8.3906	124	111	0.0017478	0.00131343	0.00171413	19.2297	3.39466	183	52	1.17981e-05	2.76989e-08	76.49	10.6383	0.00153223	0.00111136	0.00144612	15.8831	3.0729	46	11	128.485	0.192982	0.00154741	0.00103278	0.00155872	9.83086	2.51546	125	28	134.033	0.183007	0.893017	0.84437	-0.354435	0.293629	0.29251	-0.976834	0.612938	19	20	18
Cyclophosphamide	Lactate Dehydrogenase	1	1	0.0104831	0.00435988	0.0203654	37.6495	5.34423	207	350	0.0114147	0.00494335	0.0256428	78.8286	7.89905	132	425	0.377945	6.78637e-09	72.9726	21.3645	0.00467491	0.00343604	0.0044943	29.8099	4.77559	43	53	72.1236	0.552083	0.00358133	0.00298222	0.00281709	45.5544	5.81292	127	70	46.4987	0.35533	0.00660449	0.00161809	0.169779	1.12142	1.73927	-0.0874708	1.02878	77	63	43
Colchicine	Magnesium	1	0	0.130321	0.125874	0.0283356	3.6217	0.619371	137	47	0.130055	0.125874	0.0255152	4.05485	0.746922	130	54	0.895237	0.371093	15.5171	14.1304	0.126551	0.125874	0.0235359	3.42055	0.767192	70	23	14.7679	0.247312	0.131337	0.125874	0.0254574	4.74672	0.789093	228	69	14.2786	0.232323	0.692816	0.780405	-0.229753	0.538262	0.5431	-0.639061	0.728098	3	2	1
Colchicine	AST(GOT)	1	1	0.00143184	0.000501475	0.0053685	191.289	12.6342	194	135	0.000967399	0.000471976	0.00244324	76.5503	8.08814	207	122	0.148876	0.223066	128.16	12.766	0.00110197	0.000412979	0.00310777	50.7605	6.5771	101	42	259.242	0.293706	0.000854911	0.000412979	0.00212933	53.3073	6.82827	338	121	165.767	0.263617	0.528995	0.518064	-0.131812	0.716085	0.746135	-0.406492	0.828984	67	75	72
Cyclosporine	Lactate Dehydrogenase	1	0	0.0080655	0.00346845	0.0200481	88.4056	8.31988	121	119	0.0112875	0.00536475	0.0234384	61.0229	6.79943	37	203	0.0768026	1.04111e-16	125.678	38.3333	0.00589808	0.00401951	0.00621614	15.0997	3.46631	14	39	119.406	0.735849	0.00398049	0.00277152	0.0042597	24.0097	4.39966	81	44	70.7171	0.352	5.9962e-05	3.13731e-06	0.47906	1.55287	4.41576	0.064266	1.16754	180	193	214
Colistin	Cholesterol	1	0	0.0790816	0.0752961	0.0306366	40.704	3.74492	65	497	0.0786501	0.0761421	0.0361813	11.9887	1.66247	62	500	0.774507	0.832107	34.5891	8.18505	0.080179	0.0789622	0.0292466	2.03298	0.0894677	14	75	30.4198	0.842697	0.09121	0.0896785	0.0192134	3.56447	0.36109	192	89	13.1125	0.316726	1.61089e-11	8.04708e-19	0.749322	2.27178	10.9334	0.477824	1.52941	7	7	6
Cyclophosphamide	CRP	1	1	0.0631537	0.0188548	0.0929822	7.32885	2.08555	243	362	0.0888931	0.0320416	0.11892	4.62343	1.58645	195	410	9.09616e-09	0.000568514	2026.62	19.3388	0.0406833	0.0100058	0.0694083	10.3263	2.63614	56	60	4773.95	0.517241	0.0342639	0.00682475	0.0604295	13.355	2.92681	130	111	4816.9	0.460581	0.0932907	0.365628	-0.105957	0.738711	0.81122	-0.324332	0.863467	52	35	34
clopidogrel	In. Phosphorus	1	0	0.143051	0.135849	0.0495679	9.28325	1.68271	1171	930	0.150087	0.143396	0.0499966	7.1595	1.52593	1116	985	3.58989e-08	0.0573164	31.7885	20.514	0.1499	0.143396	0.0488334	8.04409	1.61392	461	324	27.384	0.412739	0.14768	0.139623	0.0435645	8.94158	1.63992	1246	723	22.2209	0.367191	0.0570824	0.0266837	0.0117564	0.969075	1.04215	-0.0675263	0.988498	141	145	138
Colchicine	Calcium	0	0	0.136682	0.138322	0.0199647	4.02443	-0.518341	105	101	0.138597	0.14059	0.0184884	2.81306	-0.32515	121	85	0.1326	0.0567798	10.6619	11.165	0.144943	0.147392	0.0156959	4.28611	-0.884628	57	18	8.90673	0.24	0.140224	0.14059	0.0159061	3.03736	-0.349743	147	101	10.1547	0.407258	0.00819168	0.00932956	-0.62365	0.0252418	-0.127742	-1.35873	0.445252	39	41	43
Cyclosporine	Albumin	1	0	0.398961	0.418605	0.0864007	4.14874	-1.0103	455	266	0.408283	0.418605	0.0810021	4.215	-0.812897	283	438	0.000309664	1.73576e-29	14.7345	27.8779	0.436156	0.44186	0.0603585	3.62931	-0.123702	185	133	11.6983	0.418239	0.410405	0.406977	0.053494	3.9926	0.308485	588	260	9.60219	0.306604	7.70074e-05	0.000386703	0.112722	1.1186	1.35948	0.0123972	1.06799	5	4	5
Cyclophosphamide	Uric acid	1	1	0.144945	0.126074	0.0776412	11.1192	2.35205	740	211	0.124499	0.111748	0.0661878	13.3258	2.41475	517	434	2.28374e-18	1.44395e-32	31.7497	30.0736	0.110495	0.100287	0.0507761	23.9389	3.01204	244	170	31.0835	0.410628	0.11753	0.111748	0.0478447	6.67528	1.34133	758	242	24.2603	0.242	5.58774e-08	5.25638e-10	0.266584	1.46967	1.93881	0.225366	1.23304	5	10	12
Cyclophosphamide	Glucose(AC)	0	1	0.0484849	0.0452381	0.015007	26.7673	3.70086	452	489	0.0463656	0.0433333	0.0155836	23.2712	3.53669	268	673	0.00067122	2.90351e-19	20.9812	31.881	0.0463304	0.0440476	0.0137273	31.5809	4.10829	78	184	18.6249	0.70229	0.045721	0.0438095	0.0119269	36.8599	3.88647	267	303	15.7971	0.531579	3.96936e-06	3.54305e-06	0.21363	1.08671	1.76694	0.0112721	1.05721	6	5	6
control	Cholesterol	1	0	0.08476	0.0817823	0.0307129	13.5653	1.76222	2494	3879	0.0830411	0.0795262	0.0311424	11.9549	1.53488	1763	4610	3.57092e-06	2.38522e-62	27.319	20.7908	0.085609	0.0840384	0.0264075	6.21992	0.849151	697	1022	22.5971	0.594532	0.0908683	0.0896785	0.0195902	3.76064	0.429323	2582	1346	13.632	0.342668	0	3.22944e-69	0.430293	1.63588	2.69607	0.394813	1.34477	245	265	287
Clozapine	In. Phosphorus	0	0	0.131228	0.132075	0.0300401	2.78292	-0.217956	83	15	0.130304	0.135849	0.034781	4.0697	0.234161	75	23	0.823455	0.185877	27.5636	18.3673	0.124315	0.132075	0.0319636	2.62197	-0.337343	39	14	19.6473	0.264151	0.12837	0.135849	0.0347348	3.0883	-0.219809	87	24	19.1257	0.216216	0.369681	0.55423	-0.242414	0.485791	0.541594	-0.74833	0.706537	24	22	20
clopidogrel	AST(GOT)	0	0	0.000707434	0.000339233	0.00594998	2855.03	51.7399	2000	1333	0.000495833	0.000309735	0.0021959	1970.76	40.5766	1851	1482	0.0520064	6.75032e-06	52.7489	18.4518	0.000365503	0.000294985	0.000435104	319.663	14.6037	765	409	46.7558	0.348382	0.000369963	0.000280236	0.00184035	2456.75	48.2934	2111	679	44.8977	0.243369	2.95549e-10	3.04386e-11	0.179336	1.29114	1.51423	0.175075	1.16705	1	1	1
clopidogrel	Magnesium	1	0	0.130452	0.125874	0.0270325	8.44155	1.37608	2682	627	0.132859	0.125874	0.0264905	8.40755	1.44143	2678	631	8.42333e-07	0.908677	15.1005	10.3959	0.134018	0.132867	0.0274723	10.6537	1.71791	1070	212	16.8557	0.165367	0.131584	0.125874	0.0256242	6.49757	1.21347	2287	635	14.9502	0.217317	0.001249	0.000101216	-0.25054	0.592181	0.542001	-0.505482	0.731998	96	95	110
clopidogrel	Uric acid	1	1	0.152525	0.140401	0.0712105	5.45299	1.11286	1299	486	0.148647	0.137536	0.0691409	5.02674	1.08762	1273	512	0.00879604	0.256785	33.8876	14.3417	0.139944	0.12894	0.0607176	6.02827	1.18755	612	177	36.1573	0.224335	0.132262	0.126074	0.0524865	4.67814	0.962701	1562	374	24.8841	0.193182	0.081184	0.0737184	-0.00582954	0.964211	1.00613	-0.1022	0.976088	224	236	233
Colchicine	ALT(GPT)	1	1	0.00576356	0.00219178	0.0144518	63.1718	7.17337	169	162	0.00432128	0.00232877	0.00661292	30.9287	4.65876	163	168	0.0814924	0.606057	153.379	15.1057	0.00356319	0.00191781	0.00602658	29.5761	4.87171	74	59	193.496	0.443609	0.00285339	0.00164384	0.00528616	111.125	9.10232	293	127	120.058	0.302381	0.0043347	0.00318852	0.112894	1.10183	1.43895	-0.0610032	1.04591	76	81	80
control	Uric acid	0	0	0.101267	0.0859599	0.0668793	7.41138	1.56805	4056	2412	0.0807679	0.0659026	0.0577249	9.63113	2.02434	3272	3196	3.09592e-147	2.00283e-61	49.0253	23.3921	0.0803434	0.0687679	0.0531941	10.1847	2.00688	1410	1100	45.4233	0.438247	0.0969515	0.0888252	0.0478127	5.13476	1.03698	4235	1268	28.8227	0.23042	0	3.58944e-77	0.404915	1.80841	2.50483	0.463153	1.40935	1416	1466	1535
Clozapine	Glucose(AC)	1	0	0.0558333	0.0478571	0.0258361	14.9658	3.24368	58	38	0.0580357	0.055	0.0170566	9.67064	2.16334	38	58	0.375151	0.00266312	25.8851	31.25	0.0536905	0.0538095	0.00877307	2.65568	0.172793	16	24	25.9163	0.6	0.05061	0.0457143	0.0139632	6.40393	1.8489	63	26	20.2638	0.292135	0.00273944	0.00158119	0.304386	1.38525	2.8543	-0.130261	1.0474	51	53	45
Colistin	Hemoglobin	0	0	0.307736	0.304	0.0546354	5.74229	0.790207	21	705	0.311229	0.308	0.0531854	4.61191	0.592124	17	709	0.0947191	0.556298	14.2369	2.06612	0.325574	0.32	0.0548786	2.95283	0.27372	6	177	34.359	0.967213	0.448014	0.452	0.084956	2.75939	-0.204666	360	218	14.0042	0.377163	5.75723e-11	1.94774e-52	0.927021	2.30567	47.8848	0.609498	1.62589	96	108	129
Colchicine	In. Phosphorus	0	0	0.120196	0.116981	0.048299	6.84568	1.30261	133	90	0.117946	0.116981	0.0390428	3.4488	0.247406	141	82	0.486529	0.455545	36.9385	17.9372	0.118999	0.120755	0.0327001	3.81054	-0.305058	70	31	23.1435	0.306931	0.112453	0.113208	0.0371405	11.9796	1.34663	206	139	24.0982	0.402899	0.0662605	0.102621	-0.4345	0.313777	0.181886	-0.897391	0.596407	34	27	32
Colchicine	Creatinine	1	1	0.0625154	0.0406091	0.0666142	19.253	3.5289	240	175	0.058449	0.0380711	0.057988	20.7864	3.64503	257	158	0.00929549	0.0471939	19.205	5.78313	0.0367553	0.0329949	0.0196327	65.8676	6.76921	139	24	22.1694	0.147239	0.033343	0.0304569	0.0150772	91.3508	7.60107	507	42	15.9857	0.0765027	0.010984	0.00872625	0.116895	1.3935	1.54879	-0.0820045	1.07739	40	44	39
Colistin	Creatinine	0	1	0.0269986	0.0228426	0.0165579	28.6726	4.43881	365	353	0.0283186	0.0228426	0.0180601	27.4752	4.10444	295	423	0.014158	2.16984e-05	23.8521	23.2591	0.0265585	0.0228426	0.0152981	71.8146	6.67882	122	134	29.9344	0.523438	0.02715	0.0279188	0.00624508	19.4646	1.89919	729	65	12.5008	0.081864	0	1.4928e-48	0.80082	6.06594	11.9657	1.11142	2.34675	11	13	15
clopidogrel	Cholesterol	0	0	0.0846635	0.0829103	0.0295441	6.9968	0.79387	1655	1142	0.0764071	0.0755781	0.0262117	3.69894	0.38641	1518	1279	1.294e-79	1.17241e-06	21.4279	16.4462	0.0741811	0.0750141	0.021864	3.01358	-0.139779	372	280	23.0837	0.429448	0.0808943	0.0806543	0.0212127	3.20065	-0.166233	1151	496	16.1879	0.301154	7.77251e-08	7.13617e-09	0.185054	1.2537	1.55923	0.142037	1.14878	662	669	697
control	T.Bilirubin	1	1	0.0333356	0.0130486	0.0603887	26.4018	4.29641	9053	468	0.0423723	0.0142349	0.0780731	21.1204	3.84881	8816	705	5.22316e-52	2.01684e-25	115.959	3.93866	0.0353282	0.0130486	0.0678904	28.1395	4.47781	3977	232	204.452	0.05512	0.0219992	0.0106762	0.0410501	76.5219	7.00293	8753	159	76.9794	0.0178411	0	3.19856e-29	0.450771	2.8844	3.00614	0.64305	1.64683	443	447	475
Cyclosporine	Uric acid	1	1	0.166913	0.154728	0.079326	5.27124	1.06735	415	246	0.168994	0.151862	0.0882524	7.91144	1.52108	310	351	0.438809	7.77156e-12	38.3813	25.416	0.150061	0.140401	0.0713552	8.63084	1.5928	182	133	41.0735	0.422222	0.132101	0.123209	0.0558593	6.78187	1.26147	666	195	26.1484	0.226481	5.37576e-10	1.1468e-10	0.315692	1.60885	2.22116	0.288351	1.29881	205	215	205
Cyclophosphamide	Glucose(AC)	1	1	0.0605561	0.052381	0.0263565	16.9534	3.20827	452	489	0.0761267	0.0614286	0.0457585	17.1167	3.22511	268	673	2.06854e-22	2.90351e-19	48.7395	31.881	0.0706044	0.057381	0.0435014	22.5916	3.96274	87	173	59.3487	0.665385	0.0592178	0.0528571	0.0215778	15.9902	2.71636	265	303	35.9707	0.533451	9.98459e-05	0.000369516	0.128054	1.00979	1.43328	-0.047036	1.01616	131	160	124
Cyclosporine	T.Bilirubin	1	0	0.0236741	0.00948992	0.0531926	34.4557	5.27485	705	21	0.0412472	0.0154211	0.0766482	22.2385	3.9716	677	49	5.88526e-12	1.18691e-05	203.385	4.54545	0.0329759	0.0142349	0.0591462	55.5506	5.96008	430	17	252.309	0.0380313	0.0196962	0.00948992	0.0374794	128.693	8.88613	1207	15	74.8983	0.012275	0.000451343	0.00179784	0.265834	2.39556	2.47825	0.0137118	1.20766	32	35	35
Cyclosporine	Cholesterol	0	0	0.0877176	0.0800902	0.0493386	18.9552	3.26127	341	259	0.0789199	0.0733221	0.0523794	15.8056	2.86207	203	397	4.79668e-13	2.11379e-22	31.897	28	0.0775389	0.0778342	0.0256339	9.13179	0.653211	108	125	23.0257	0.536481	0.0800211	0.0795262	0.0209799	5.14657	0.290781	444	209	17.173	0.320061	1.96863e-07	7.57367e-09	0.296182	1.40882	2.15329	0.190896	1.21588	258	274	310
Colistin	ALT(GPT)	1	0	0.0165059	0.00575342	0.0446881	121.007	9.29988	121	574	0.00973726	0.00472603	0.0171915	60.5733	6.38289	152	543	0.00016309	0.0233422	168.901	10.3597	0.00912429	0.00376712	0.014188	19.3296	3.57042	63	142	632.693	0.692683	0.00390831	0.00191781	0.00845205	126.146	9.33109	411	225	190.151	0.353774	3.14193e-14	2.08162e-17	0.502781	1.69548	3.77894	0.35889	1.36708	94	105	129
Clozapine	WBC	0	1	0.0118914	0.0113367	0.00396839	5.0895	1.19171	141	40	0.0101672	0.00964467	0.00335831	5.10338	1.11728	91	90	2.71012e-10	1.22554e-08	20.301	34.2541	0.0100191	0.00947547	0.00286758	3.51058	0.835108	48	39	19.1279	0.448276	0.0112423	0.0106599	0.00473788	10.887	2.21209	144	53	27.6567	0.269036	0.00854667	0.00381525	0.15033	1.18183	1.68058	-0.106231	1.0339	17	16	14
control	T.Protein	1	0	0.379207	0.382166	0.0649741	4.82885	-0.0284279	4780	3482	0.382287	0.382166	0.0619912	4.68664	0.175761	4349	3913	6.36546e-05	1.80633e-16	14.96	19.1116	0.383207	0.382166	0.0567856	4.34721	0.0593733	1845	1176	13.0953	0.389275	0.38561	0.382166	0.0496432	3.54052	0.143863	5237	1281	10.2647	0.196533	0	9.25027e-86	0.407143	1.89057	2.51052	0.493652	1.43871	63	62	64
Clozapine	Potassium	1	0	0.259502	0.258333	0.0373459	3.16649	0.294585	72	35	0.268302	0.266667	0.04785	18.9662	2.5607	83	24	0.08401	0.0633178	14.3476	8.41121	0.264167	0.2625	0.0380301	2.91245	0.1468	42	8	15.7305	0.16	0.263422	0.258333	0.0396778	4.48698	0.795984	102	29	12.5982	0.221374	0.38349	0.415326	-0.611457	-0.125078	-0.191326	-1.49073	0.44027	1	1	2
Cyclophosphamide	Platelet	0	1	0.0407439	0.038697	0.026953	5.40387	0.960586	904	826	0.0301356	0.0262352	0.0271889	3.60262	0.917526	690	1040	2.07586e-67	1.2618e-23	61.929	19.2486	0.034274	0.0358548	0.0223775	2.63446	0.2294	329	239	42.0565	0.420775	0.0448242	0.0432882	0.018036	4.74821	0.567111	1092	413	21.2137	0.274419	2.99506e-09	3.30795e-10	0.224547	1.34708	1.71935	0.19548	1.19693	104	92	63
Clozapine	Hemoglobin	1	1	0.527293	0.528	0.067906	3.25119	-0.245204	142	39	0.537768	0.54	0.0713418	2.75733	-0.167633	136	45	0.000417853	0.3268	5.62338	8.83978	0.546374	0.544	0.0585817	2.72084	0.1362	77	14	6.68167	0.153846	0.51112	0.504	0.0567957	2.59743	0.364264	161	39	6.50583	0.195	0.661388	0.512422	-0.469854	0.129921	0.0822607	-1.12115	0.540155	1	1	1
control	ALT(GPT)	1	1	0.00832912	0.00246575	0.0275087	203.545	11.609	4789	5195	0.0103334	0.00308219	0.0318522	129.116	9.70441	3858	6126	1.01208e-08	1.59117e-59	271.503	21.0236	0.0076095	0.00226027	0.0281817	202.612	12.4306	1548	1562	497.868	0.502251	0.00342816	0.00171233	0.0104267	277.411	14.7126	4808	1987	166.737	0.292421	0	4.9675e-89	0.382763	1.63886	2.35401	0.399752	1.34346	2306	2391	2567
Cyclosporine	Creatinine	1	1	0.0809135	0.035533	0.101165	7.73874	2.23458	500	297	0.082045	0.0380711	0.0921978	6.40389	2.00884	412	385	0.402501	1.94036e-13	28.8342	14.3036	0.036286	0.0304569	0.0211018	30.0428	4.26971	258	75	35.5557	0.225225	0.030138	0.0279188	0.0125703	82.562	6.9243	881	51	14.7316	0.054721	4.44089e-16	8.34833e-17	0.562106	3.73878	4.63983	0.722733	1.81399	424	456	454
control	Chloride	0	0	0.0626579	0.0630213	0.00611244	4.49394	-0.528169	7125	3696	0.0612954	0.0620945	0.00585523	4.50572	-0.427446	6271	4550	4.10279e-120	1.29104e-49	7.3849	19.2773	0.061966	0.0620945	0.00548672	4.52362	-0.539862	2729	1539	8.83745	0.36059	0.0637568	0.0639481	0.00470235	4.99287	-0.668013	7293	1826	5.90209	0.200241	0	3.76701e-85	0.35064	1.72383	2.17154	0.432234	1.37441	2253	2316	2480
control	ALT(GPT)	0	0	0.00334896	0.00130137	0.0126133	377.117	16.5419	4789	5195	0.00241457	0.00116438	0.00855808	892.027	25.1288	3858	6126	2.04396e-12	1.59117e-59	88.2906	21.0236	0.0016741	0.00109589	0.00346391	318.96	15.6248	1550	1575	74.3049	0.504	0.0015398	0.00109589	0.00529882	1880.88	41.0856	4772	2021	50.4349	0.297512	0	2.79616e-86	0.375383	1.61572	2.31198	0.388168	1.3325	728	728	785
Colistin	Creatinine	1	1	0.0594071	0.0422589	0.0541382	31.7452	4.12707	365	353	0.0598815	0.0482234	0.0408791	7.68626	1.94306	295	423	0.804065	2.16984e-05	54.7994	23.2591	0.0552026	0.0431472	0.0359309	8.05065	1.94575	124	137	93.3114	0.524904	0.0342353	0.0304569	0.0189203	55.0283	6.36205	735	72	21.1273	0.0892193	0	2.88564e-47	0.785805	5.56569	10.9356	1.07598	2.28498	129	120	100
clopidogrel	Hemoglobin	0	1	0.442253	0.444	0.100716	2.316	0.0664448	3158	2579	0.410525	0.404	0.0918279	2.48088	0.203698	2379	3358	5.80444e-231	3.57225e-110	13.294	17.3959	0.431005	0.432	0.0866414	2.47854	-0.0245035	802	742	16.8252	0.48057	0.453861	0.456	0.073448	3.21503	-0.270443	2365	1172	11.3877	0.331354	0	1.38207e-23	0.247	1.34064	1.74501	0.225871	1.19917	1992	2083	2216
control	Hemoglobin	1	0	0.473321	0.472	0.0834386	3.09528	0.0499517	5140	8341	0.464282	0.46	0.0687462	3.11806	0.246579	3876	9605	2.24519e-54	6.30954e-147	11.1301	13.5672	0.482289	0.476	0.0640559	3.34648	0.333717	1429	1898	10.009	0.570484	0.500354	0.496	0.0577138	3.34289	0.374357	4661	2459	6.42839	0.345365	0	3.99921e-104	0.397142	1.57916	2.43333	0.372935	1.3163	5	5	7
Cytarabine	Lactate Dehydrogenase	1	0	0.0107446	0.0052513	0.0171868	32.0313	4.91362	77	209	0.0112232	0.00492715	0.0204255	36.1349	5.18475	60	226	0.588138	0.0340692	65.014	12.9371	0.00361394	0.00311188	0.0019947	18.9548	3.56426	23	20	48.5596	0.465116	0.00395874	0.00320913	0.00271693	12.7076	2.90131	59	41	55.5716	0.41	0.376147	0.583045	-0.243713	0.491365	0.531662	-0.643514	0.73457	91	88	78
Dalteparin	Lactic acid	1	0	0.0986955	0.0753585	0.0668456	3.90051	1.25661	35	48	0.091641	0.0710237	0.0574155	4.03004	1.19976	23	60	0.46776	0.0972544	91.6043	33.7349	0.0910303	0.0830277	0.0532113	4.35367	1.35895	6	21	122.945	0.777778	0.0688188	0.0493498	0.0536637	8.84991	2.27348	40	40	85.554	0.5	0.0154807	0.0136943	0.207246	0.870519	2.49239	-0.357061	0.905563	10	36	8
Cytarabine	Uric acid	1	1	0.135332	0.123209	0.0706667	13.5526	2.46086	364	95	0.124976	0.108883	0.0750037	13.2796	2.61532	200	259	0.000310426	1.89616e-30	32.0006	39.8693	0.1142	0.100287	0.0567941	12.1719	2.15547	96	112	32.0909	0.538462	0.120071	0.114613	0.0472526	9.28815	1.52674	382	132	25.5326	0.256809	2.6169e-11	1.1022e-12	0.424218	1.79783	3.0394	0.328418	1.34547	1	7	12
Dexmedetomidine	Lipase	1	0	0.00146445	0.000526504	0.00313581	27.8686	4.66604	66	12	0.00216125	0.00107716	0.00241023	4.14855	1.48501	51	27	0.0426096	0.00259948	456.112	24.359	0.00174272	0.00102403	0.00175622	4.59761	1.54768	23	10	593.607	0.30303	0.00115927	0.00047337	0.00189536	18.3547	3.58709	88	13	304.74	0.128713	0.0235336	0.031947	0.13557	1.44101	1.99956	-0.432527	0.92717	26	22	13
Dalteparin	Alk.Phosphatase	1	0	0.00893112	0.0058805	0.0117964	52.7592	5.9319	272	11	0.0117638	0.00651196	0.0187239	47.1944	6.03034	270	13	0.000882508	0.814529	92.8684	3.53357	0.00942603	0.00623569	0.0113503	60.712	6.29764	184	6	100.691	0.0315789	0.00631385	0.00382824	0.0068484	28.3677	3.92753	602	8	54.1024	0.0131148	0.171329	0.110726	-0.0198229	1.33692	1.38248	-0.776005	0.776387	8	6	5
Cytarabine	Magnesium	1	0	0.122029	0.118881	0.0204977	3.26762	0.413646	317	74	0.134995	0.132867	0.0283788	18.0632	2.37282	248	143	4.2009e-19	2.08079e-11	16.2927	21.9949	0.13458	0.132867	0.0297474	26.9112	3.54842	143	57	17.7488	0.285	0.127284	0.125874	0.0231523	5.61674	1.17428	375	126	13.3834	0.251497	0.830966	0.391595	-0.0971553	0.779999	0.818898	-0.32259	0.867611	4	3	1
Dalteparin	ALT(GPT)	1	1	0.0055188	0.00212329	0.0116719	59.1078	6.55379	277	193	0.00962445	0.00356164	0.0297196	151.178	10.7969	175	295	0.00401118	5.14857e-14	363.194	30	0.00819709	0.00280822	0.0345084	152.571	11.6052	113	132	559.228	0.538776	0.00431461	0.00178082	0.0163146	360.091	17.0421	526	222	213.695	0.296791	2.66014e-11	1.5283e-11	0.3537	1.55606	2.4716	0.282617	1.29579	74	72	68
desmopressin	CRP	1	0	0.106943	0.0629265	0.12254	3.89216	1.30266	39	105	0.079304	0.0257374	0.110895	5.30379	1.71381	56	88	0.00894145	0.00534877	1442.1	5.55556	0.0358589	0.00497397	0.0678001	10.0426	2.67961	21	13	8505.47	0.382353	0.0301497	0.00867553	0.056587	9.4199	2.64471	56	48	1809.51	0.461538	0.378743	0.435372	-0.54693	0.10354	-0.069658	-1.12846	0.542902	72	68	75
Dalteparin	Creatinine	1	1	0.0392891	0.0304569	0.0289791	39.1456	5.02869	395	78	0.0426374	0.0329949	0.0337906	21.2531	3.81314	370	103	0.00494611	0.00623701	26.3562	10.7822	0.0355811	0.0304569	0.0237936	43.5532	5.57949	268	38	27.2985	0.124183	0.0327247	0.0304569	0.012331	75.5211	6.64455	886	57	15.5511	0.0604454	7.42816e-05	0.000471817	0.19001	1.62421	1.77136	0.113766	1.20494	29	34	29
Cytarabine	Cholesterol	0	0	0.0806688	0.0772702	0.0278804	3.67013	0.671939	212	177	0.0613849	0.0586576	0.0251923	3.6039	0.798151	104	285	4.67077e-41	4.80533e-19	29.7665	32.3907	0.0683751	0.0682459	0.0230302	2.84342	0.27625	55	76	29.4224	0.580153	0.0780711	0.0783982	0.0215552	3.94311	-0.146966	205	114	18.959	0.357367	5.33366e-06	1.61127e-05	0.255959	1.26899	2.06912	0.0511026	1.12035	63	60	56
Cyclosporine	CO2	0	0	0.15168	0.150794	0.0321645	4.03795	-0.379953	142	646	0.138073	0.142857	0.0355547	3.82962	-0.330738	75	713	4.27672e-27	1.04705e-08	19.1025	12.6904	0.158626	0.15873	0.0307717	3.24049	-0.0160046	36	116	20.1388	0.763158	0.177168	0.18254	0.0256608	5.70898	-0.927887	221	240	11.7796	0.520607	5.68486e-07	9.172e-08	0.338926	1.17827	2.55094	0.0621653	1.11646	803	829	873
desmopressin	Chloride	1	0	0.0735045	0.0722892	0.00852428	3.38693	0.655638	132	141	0.0714914	0.0695088	0.00782108	4.51003	1.08234	140	133	8.32732e-07	0.460597	7.09749	15.0183	0.0700002	0.068582	0.00608645	4.15875	0.975322	92	57	6.97522	0.38255	0.0677862	0.0676552	0.00378267	6.80181	0.922245	397	77	3.98135	0.162447	1.08939e-07	4.93887e-08	0.374007	1.96611	2.78363	0.33469	1.38882	32	33	39
Dexmedetomidine	Alk.Phosphatase	1	1	0.00442885	0.00319678	0.00479993	57.2587	6.12085	355	7	0.00680098	0.00465704	0.00726752	20.5627	3.74017	354	8	9.57062e-09	1	113.746	1.9337	0.00631011	0.00430184	0.00702401	22.4059	4.08508	222	5	164.574	0.0220264	0.00544522	0.00363091	0.00527084	14.898	3.06269	684	8	41.9855	0.0115607	0.454474	0.327048	-0.190954	0.777902	0.798094	-1.07348	0.642369	3	3	3
desmopressin	AST(GOT)	1	1	0.00168359	0.000530973	0.00719508	190.304	13.2532	123	108	0.00106233	0.000501475	0.00190257	35.8825	5.34281	136	95	0.200456	0.182422	94.3768	14.7186	0.000652881	0.00039823	0.000745345	18.0019	3.53159	70	28	101.034	0.285714	0.000657799	0.000405605	0.000879963	48.6722	5.80834	229	95	99.0268	0.29321	0.880279	1	-0.267784	0.496216	0.464918	-0.662243	0.707608	65	64	69
dabigatran etexilate	Hemoglobin	0	1	0.442519	0.436	0.081593	2.35461	-0.00809192	13	14	0.437333	0.416	0.0785562	3.08418	0.772404	12	15	0.740341	1	14.2103	22.2222	0.433867	0.416	0.0770138	2.64198	0.348193	7	8	14.4168	0.533333	0.435094	0.444	0.0592603	2.29999	-0.324953	30	23	11.4393	0.433962	0.639302	0.564698	-0.356006	0.241152	0.339997	-1.04639	0.614242	3	4	7
Dexmedetomidine	AST(GOT)	1	1	0.00338493	0.000634218	0.0125616	106.721	8.85732	226	262	0.00497537	0.000855457	0.0201457	53.792	6.8148	163	325	0.0971049	4.52364e-07	357.645	21.9262	0.00127096	0.000589971	0.00516656	156.884	12.1174	97	96	282.924	0.497409	0.000700444	0.00039823	0.00242618	279.865	16.1105	456	150	149.832	0.247525	3.7892e-10	2.11548e-10	0.374839	1.70643	2.67153	0.319132	1.34421	68	67	62
Cytarabine	Platelet	0	1	0.033692	0.0218627	0.0443063	95.4662	7.00596	233	468	0.0148635	0.00327941	0.0362009	214.079	11.9792	93	608	1.04101e-51	7.84616e-27	82.272	21.9686	0.0192505	0.00546568	0.0218285	4.14427	1.25975	43	111	66.9851	0.720779	0.0420882	0.0402274	0.0204821	3.87271	0.360198	240	108	27.1387	0.310345	9.25926e-14	1.05763e-17	0.597186	1.99668	5.31748	0.376396	1.39178	144	129	102
Dexamethasone	In. Phosphorus	1	0	0.151542	0.143396	0.0502799	12.8095	2.00045	4876	3176	0.1607	0.150943	0.0542762	16.5972	2.06154	4457	3595	6.13577e-55	1.47723e-14	26.8782	20.9513	0.157011	0.150943	0.047485	10.4911	1.6582	1623	991	26.5801	0.379112	0.153674	0.14717	0.044278	8.69733	1.47984	3522	2005	22.1225	0.362765	0.0810809	0.153559	-0.0130104	0.955862	0.976403	-0.0619424	0.976996	198	203	184
Cyclosporine	Potassium	0	0	0.242659	0.233333	0.0669916	3.79756	0.716553	500	289	0.205714	0.2	0.0518619	3.47623	0.35027	320	469	1.31959e-51	3.62249e-23	21.715	32.0659	0.212229	0.208333	0.0492745	2.92667	0.149049	212	218	23.1052	0.506977	0.230906	0.233333	0.0428977	3.43006	0.143995	852	346	16.1242	0.288815	2.38698e-14	1.40227e-15	0.341779	1.55322	2.3055	0.309395	1.30093	379	454	508
Dexamethasone	Albumin	0	0	0.348224	0.348837	0.0846186	2.41299	-0.124269	5019	4540	0.332552	0.337209	0.0733163	2.7342	-0.188414	4462	5097	1.90604e-89	7.04239e-27	18.1762	16.9474	0.356752	0.360465	0.0657241	3.23254	-0.351591	1641	1049	16.4683	0.389963	0.361793	0.360465	0.0618003	3.69747	-0.477778	3617	1951	14.1472	0.350395	0.000620635	0.000481341	0.0375303	1.02489	1.09006	-0.000188832	1.01952	1307	1287	1271
Cytarabine	Potassium	1	0	0.258306	0.258333	0.0452039	7.45357	0.985228	428	185	0.298532	0.291667	0.052095	13.7413	2.30379	244	369	4.87629e-46	8.28402e-29	22.5642	37.031	0.292984	0.291667	0.0478264	20.5545	2.40382	109	163	20.1829	0.599265	0.280879	0.275	0.0490141	5.03993	0.880461	443	226	15.9408	0.337818	3.08642e-14	2.92918e-13	0.381003	1.5281	2.64062	0.257331	1.26384	9	7	5
Dexmedetomidine	ALT(GPT)	1	1	0.00920951	0.0019863	0.0336518	94.3542	8.73407	260	226	0.0123326	0.00321918	0.0360802	43.1568	5.92146	173	313	0.0671715	6.71713e-12	378.405	25.1029	0.00718259	0.00253425	0.0232709	58.1148	7.188	111	120	487.278	0.519481	0.00310953	0.00157534	0.00809108	206.76	12.5011	523	191	151.6	0.267507	3.46611e-11	4.39288e-12	0.379192	1.66965	2.65351	0.327356	1.34147	61	56	45
Dexamethasone	Magnesium	0	1	0.109726	0.111888	0.0245043	13.3592	1.63109	7050	2583	0.10718	0.104895	0.0242675	10.4735	1.27466	6726	2907	7.27714e-31	7.80138e-11	14.3499	14.4815	0.109986	0.111888	0.0233812	5.55561	0.665254	1941	680	15.3343	0.259443	0.10947	0.104895	0.0208429	14.0337	1.27707	4057	1317	13.2197	0.245069	0.188379	0.168844	-0.0154313	0.954986	0.971999	-0.0721058	0.974167	833	663	747
desmopressin	Creatinine	1	0	0.0347558	0.0304569	0.0174412	18.2051	3.41387	209	33	0.0324034	0.0304569	0.0140749	14.5836	3.07528	215	27	0.0137561	0.36131	17.0924	4.95868	0.0312621	0.0279188	0.0129725	19.4627	3.55798	129	10	17.7469	0.0719424	0.0318457	0.0284264	0.0170855	56.8619	6.51511	416	29	15.9004	0.0651685	0.744693	0.845658	-0.318628	0.360373	0.366587	-0.971195	0.616873	13	13	11
Cytarabine	Hematocrit	0	0	0.334993	0.326972	0.0795979	2.72802	0.255102	134	565	0.284782	0.26972	0.0568183	4.8775	1.31119	34	665	2.43418e-66	6.86208e-22	18.981	14.7353	0.321641	0.290712	0.0719042	2.60531	0.717777	14	86	29.1884	0.86	0.416135	0.419847	0.0656709	3.43047	-0.58528	148	108	11.4057	0.421875	1.9709e-09	1.5531e-14	0.670541	1.67292	7.80106	0.261209	1.29667	172	167	137
dabigatran etexilate	Hematocrit	0	1	0.420507	0.416031	0.0755871	2.48647	-0.103015	14	13	0.415371	0.398219	0.0721079	2.90026	0.690455	10	17	0.732075	0.34375	13.9322	25.9259	0.417792	0.408397	0.0731055	2.47247	0.118015	6	7	16.0419	0.538462	0.408744	0.428753	0.0713014	2.41708	-0.230022	24	20	15.4806	0.454545	0.67614	0.753863	-0.436819	0.12457	0.158544	-1.16435	0.574847	3	3	5
Dexamethasone	Hematocrit	1	0	0.431907	0.427481	0.0724744	3.74678	0.385425	6557	11279	0.431376	0.426209	0.063581	3.69178	0.488625	5488	12348	0.212319	9.51993e-66	9.81087	13.8989	0.460852	0.456743	0.0577288	3.36593	0.441461	1588	1731	8.83239	0.521543	0.470846	0.465649	0.0553792	3.75414	0.537091	4214	2796	6.78303	0.398859	0	1.29058e-31	0.204104	1.23479	1.55966	0.170027	1.14317	21	17	17
Dexmedetomidine	Hemoglobin	0	1	0.410273	0.404	0.100012	2.43881	0.220976	252	327	0.348111	0.344	0.0717808	3.36649	0.288452	84	495	6.83475e-59	7.86437e-35	18.9288	30.3972	0.370481	0.364	0.0709886	2.84022	0.21926	60	206	27.6769	0.774436	0.451515	0.452	0.0765222	3.41417	-0.202389	517	291	12.599	0.360149	0	1.37953e-32	0.640511	1.92439	5.77836	0.485205	1.47925	77	72	54
Dexrazoxane	Lactate Dehydrogenase	1	1	0.0164336	0.00636963	0.0263595	15.5543	3.44419	19	122	0.0165076	0.00596444	0.0351042	30.8821	4.84419	18	123	0.970281	1	53.9023	6.38298	0.00331216	0.00339552	0.000819673	2.22535	-0.113559	8	6	23.6854	0.428571	0.00454285	0.00393848	0.00242268	4.86683	1.62195	15	23	66.5351	0.605263	0.339375	0.348258	-0.891162	-0.379486	-0.753286	-1.68372	0.401806	16	17	10
Diclofenac	Troponin I	1	0	0.129543	0.00194	0.282346	6.83	2.27146	124	197	0.0565676	0.00142	0.175429	21.01	4.21774	140	181	1.5131e-07	0.133614	5837.77	13.0841	0.0292404	0.00039	0.141866	45.6647	6.60685	29	21	9945.07	0.42	0.0385832	0.0002	0.185562	25.202	4.87711	94	23	15233.9	0.196581	0.00743724	0.00390832	0.221777	1.45856	2.23613	-0.152894	1.04754	5	4	11
Dexrazoxane	Fibrinogen	1	0	0.0447962	0.0408489	0.0233904	4.23881	1.09593	57	44	0.0488005	0.0426889	0.0278141	2.97185	0.742495	17	84	0.115204	8.91188e-09	47.9519	42.5743	0.0409759	0.0364941	0.0216888	2.72709	0.716346	6	22	46.0799	0.785714	0.0441449	0.045265	0.0180143	4.13559	0.788284	37	24	37.2084	0.393443	0.00388736	0.000641267	0.434065	1.26568	4.61414	-0.183143	1.00847	2	0	0
Diazepam	Lactate Dehydrogenase	0	0	0.00634063	0.00390606	0.0105058	75.3301	7.90335	88	297	0.00541641	0.00363053	0.00746516	81.618	7.88332	95	290	0.110474	0.538167	45.2175	11.4286	0.00299106	0.00280394	0.000922934	6.27165	1.54632	22	11	21.4337	0.333333	0.00306517	0.00296601	0.00109163	11.1712	2.35621	52	33	23.829	0.388235	0.831231	0.673528	-0.535231	0.066591	-0.0571914	-1.16108	0.535824	2	0	0
Dexrazoxane	T.Protein	1	0	0.404888	0.401274	0.041102	4.73487	0.438739	259	23	0.395898	0.388535	0.0484353	4.14533	0.651758	219	63	0.00164725	1.08808e-06	9.0958	18.4397	0.390569	0.388535	0.0456598	4.17862	0.713644	91	28	9.52696	0.235294	0.395775	0.388535	0.0505797	3.79992	0.659233	224	32	9.46874	0.125	0.0152384	0.00967023	0.122168	1.3305	1.59116	-0.141125	1.03404	2	2	2
Diclofenac	Creatine Kinase	1	1	0.00407262	0.000388026	0.0308814	897.577	28.2198	635	575	0.00198764	0.000651112	0.00823401	574.55	21.2272	419	791	0.021148	8.64205e-19	956.291	33.3058	0.0019419	0.00106047	0.00422213	50.3207	6.45053	101	242	1083.65	0.705539	0.000505261	0.000213313	0.00116854	131.713	9.88697	601	246	174.266	0.290437	0	1.46087e-39	0.639516	2.21192	5.57821	0.547067	1.53608	64	128	114
Diltiazem	CK-MB	1	0	0.00847755	0.00128114	0.0247881	30.7679	5.06683	1572	853	0.00467636	0.00120996	0.014671	81.2466	8.08022	1636	789	7.70295e-17	0.014937	193.37	12.4948	0.00335375	0.0011032	0.00830815	55.6398	6.66665	416	172	407.94	0.292517	0.00194823	0.00103203	0.00456765	162.442	10.9059	1144	251	172.57	0.179928	8.97544e-08	4.27518e-08	0.205103	1.40911	1.66034	0.189542	1.20123	263	303	286
Diltiazem	ESR	1	0	0.0539832	0.0468557	0.0400758	2.7551	0.752218	266	458	0.0663154	0.0653514	0.0386245	2.2452	0.297774	157	567	5.70459e-18	3.45251e-14	169.224	21.547	0.047227	0.0443896	0.0313	2.51514	0.476121	69	117	419.325	0.629032	0.034747	0.02836	0.0284846	4.93818	1.33932	274	232	302.923	0.458498	0.000416547	7.68389e-05	0.180609	1.0933	1.65753	-0.00412593	1.06207	295	296	303
Diltiazem	Cholesterol	1	0	0.0904039	0.0891145	0.02506	3.72966	0.458899	940	566	0.0869071	0.0851664	0.0248969	5.76732	0.684102	835	671	4.3204e-11	1.92423e-07	16.9273	16.7331	0.0870099	0.0846024	0.0220758	3.18498	0.37183	225	166	18.6885	0.424552	0.0908921	0.0891145	0.0192114	3.76975	0.50035	752	349	12.7635	0.316985	0.000716167	0.000155108	0.115195	1.12149	1.35237	0.0318383	1.07616	63	61	65
Dexmedetomidine	Magnesium	0	0	0.12139	0.118881	0.0233935	4.74803	0.505904	239	62	0.115419	0.118881	0.0182768	3.45034	-0.0735486	242	59	4.73049e-06	0.81238	13.8512	11.2957	0.118881	0.118881	0.0168552	3.88607	0.0358136	147	22	15.4738	0.130178	0.11123	0.111888	0.0191197	3.84059	0.587038	442	100	12.5093	0.184502	0.0749336	0.128185	-0.442329	0.212761	0.163642	-1.07665	0.533123	10	8	8
Diltiazem	Uric acid	1	1	0.14645	0.137536	0.0665862	5.01218	1.07847	690	264	0.139152	0.126074	0.0689767	5.95972	1.34372	643	311	0.000420106	0.00503682	33.8603	16.5618	0.13008	0.117479	0.0603476	7.93982	1.55787	349	121	35.2461	0.257447	0.128671	0.120344	0.0529378	4.30549	0.921151	1027	275	24.7892	0.211214	0.0896454	0.0451171	0.00753811	0.980477	1.04889	-0.10317	0.985227	88	95	97
Dolasetron	D.Bilirubin	1	0	0.0322816	0.010989	0.0602172	15.217	3.45278	63	100	0.0417313	0.0128205	0.0847125	28.9192	4.45219	55	108	0.0968846	0.229949	179.681	12.8834	0.012786	0.00732601	0.0196521	20.6747	4.06168	30	23	206.918	0.433962	0.0108355	0.00549451	0.0245281	76.5622	7.97543	121	46	151.148	0.275449	0.0184482	0.0408791	0.0531057	0.987232	1.37609	-0.290495	0.940069	6	7	10
Dexrazoxane	Creatinine	1	1	0.024623	0.0228426	0.0109722	52.152	5.79544	315	25	0.0249224	0.0228426	0.0128155	97.8411	8.05012	289	51	0.685485	0.000114513	15.1129	10	0.0248455	0.0228426	0.0160107	95.0501	8.97652	121	17	18.0942	0.123188	0.023777	0.0228426	0.0060697	10.4381	1.94211	276	16	10.8798	0.0547945	0.0752642	0.0187722	0.119973	1.5361	1.70819	-0.253469	1.00224	1	1	0
Diclofenac	Calcium	0	0	0.134597	0.133787	0.0212982	3.15151	0.0892896	1327	1723	0.133013	0.133787	0.0172019	3.99565	0.0578677	1224	1826	0.000257296	0.00307074	13.9498	21.1475	0.139128	0.14059	0.014985	3.26608	-0.266691	393	324	12.0668	0.451883	0.140545	0.14059	0.0160383	4.17395	-0.467915	1089	658	9.98124	0.376646	0.000184986	0.000575369	0.0681942	1.04085	1.18838	-0.00620949	1.03208	130	147	416
Dexrazoxane	Uric acid	1	0	0.142038	0.126074	0.0750006	11.8437	2.44715	251	85	0.120992	0.111748	0.0595175	19.2715	2.88581	155	181	1.59362e-06	1.3544e-16	32.4253	33.9286	0.112172	0.103152	0.0444564	5.84044	1.2877	70	65	33.6677	0.481481	0.114435	0.108883	0.0426578	5.81732	1.10903	201	72	24.6986	0.263736	7.44473e-05	2.01786e-05	0.269766	1.43194	2.16046	0.0760011	1.1471	1	1	4
Diazepam	Uric acid	0	0	0.0998206	0.0830946	0.0686899	7.28454	1.66568	1412	925	0.0918512	0.0773639	0.0604674	7.99703	1.69069	1348	989	2.70337e-10	0.0215975	51.3009	17.4583	0.091548	0.0830946	0.0511359	6.36519	1.35487	668	317	37.9039	0.321827	0.0966281	0.0888252	0.0465696	4.11944	0.850884	2001	622	29.2581	0.237133	9.43866e-07	3.83262e-07	0.131369	1.20334	1.36551	0.115391	1.12385	164	140	151
Diltiazem	AST(GOT)	1	1	0.00178822	0.000560472	0.00685613	163.731	11.6874	996	871	0.00209037	0.000619469	0.0126605	926.781	27.2669	885	982	0.35642	5.22028e-06	246.634	18.586	0.00137869	0.000457227	0.00532301	115.035	10.1696	438	273	334.603	0.383966	0.00105295	0.000412979	0.00721782	544.695	21.8152	1354	460	241.742	0.253583	1.52016e-08	2.00605e-10	0.2102	1.34112	1.65016	0.194453	1.19229	598	586	571
docetaxel	ALT(GPT)	1	1	0.00304024	0.00150685	0.00652605	132.56	10.4351	142	67	0.00375074	0.00171233	0.0137807	189.445	13.447	140	69	0.486772	0.867632	80.9132	9.09091	0.00460046	0.00160959	0.0214544	79.9717	8.83381	69	15	169.138	0.178571	0.00447993	0.00150685	0.0191523	106.463	9.96393	194	64	200.865	0.248062	0.233739	0.23327	-0.50524	0.106062	0.0331806	-1.19971	0.504066	10	4	14
Dexmedetomidine	Chloride	1	0	0.0682506	0.0676552	0.0050669	4.74086	0.470446	372	123	0.0691306	0.068582	0.00467902	4.39543	0.721074	288	207	4.02747e-05	2.4725e-10	5.37459	25.8586	0.0682479	0.0676552	0.00460434	3.8961	0.414084	186	108	5.74676	0.367347	0.0680991	0.0676552	0.00417485	9.04712	0.952572	713	189	4.31195	0.209534	2.94665e-07	1.537e-07	0.249937	1.48256	1.90423	0.223064	1.24731	15	16	17
Dolasetron	Cholesterol	1	0	0.0880586	0.0851664	0.035092	29.4739	3.85646	149	203	0.0831234	0.0800902	0.0341899	26.429	3.5159	163	189	0.000312923	0.202396	20.7688	12.7841	0.0822918	0.0806543	0.02383	5.03858	0.713247	67	78	21.316	0.537931	0.0882756	0.0868584	0.0202218	3.76816	0.535509	265	170	14.1382	0.390805	0.000242454	0.00258952	0.115809	1.0491	1.43569	-0.0663342	1.03115	2	1	4
Dexrazoxane	Hemoglobin	0	1	0.374521	0.376	0.0824997	2.88031	-0.208186	140	336	0.340597	0.316	0.0737953	2.83546	0.501736	75	401	3.90761e-23	1.16904e-11	16.0186	16.1765	0.376233	0.392	0.0786267	4.09256	-0.647514	25	61	20.4077	0.709302	0.444689	0.452	0.0637857	3.09684	-0.488858	114	66	10.2321	0.366667	4.36212e-06	2.18145e-07	0.444268	1.5018	3.65908	0.11045	1.17639	56	45	42
donepezil	MPV	0	0	0.00162811	0.00159598	0.000215187	3.38286	0.533248	300	32	0.00163904	0.0016397	0.000214492	3.24899	0.394588	305	27	0.226828	0.510798	7.77794	4.81928	0.00163682	0.0016397	0.000205371	2.97926	0.301792	137	7	7.60615	0.0486111	0.00166545	0.00166157	0.000194905	3.62295	0.567274	393	29	6.28931	0.0687204	0.349261	0.552718	-0.591728	-0.139413	-0.155565	-1.58833	0.416078	16	16	17
Dexrazoxane	AST(GOT)	1	1	0.00120567	0.000530973	0.00398551	226.623	13.6603	227	188	0.00216565	0.0010177	0.00460481	102.048	8.57857	132	283	0.000119543	1.54898e-15	249.966	28.1928	0.00165438	0.000774336	0.00316871	42.1832	5.85877	48	78	337.282	0.619048	0.000779774	0.000435103	0.00267817	203.949	13.8507	167	69	108.839	0.292373	2.41117e-07	3.29117e-09	0.447155	1.72784	3.47694	0.20108	1.242	75	74	34
Dolasetron	Creatinine	0	0	0.0274053	0.0253807	0.00991792	48.6115	5.44127	485	34	0.027107	0.0253807	0.0075986	12.5834	2.13081	464	55	0.390866	0.0013621	12.303	5.78035	0.0264382	0.0253807	0.00686333	25.2782	2.95622	311	25	13.8856	0.0744048	0.0272502	0.0258883	0.00571733	5.53359	0.867424	895	73	11.0602	0.0754132	0.976456	1	-0.243343	0.515787	0.513394	-0.679591	0.70067	1	0	0
Diltiazem	MCV	1	0	0.614344	0.614362	0.035822	7.96255	-0.443206	1147	71	0.617373	0.617354	0.0334305	7.4179	-0.263153	1149	69	1.0708e-08	0.895533	2.03409	2.29885	0.615651	0.615027	0.0273192	3.83971	-0.0639487	618	15	2.23828	0.0236967	0.615884	0.617021	0.0299027	3.88711	-0.0272334	1644	31	1.64045	0.0185075	0.434782	0.408522	-0.181203	0.657175	0.663827	-0.655867	0.746061	43	47	45
docetaxel	Chloride	0	0	0.0638899	0.0648749	0.00517102	10.7717	-2.00945	183	40	0.0633081	0.0639481	0.00503551	3.4354	-0.792472	172	51	0.0730727	0.127263	5.67087	12.1076	0.0638229	0.0648749	0.00464147	2.90085	-0.538294	88	23	6.1901	0.207207	0.064122	0.0639481	0.00430965	4.73617	-0.783124	290	51	5.60403	0.14956	0.139322	0.183213	-0.0675055	0.848577	0.939145	-0.393887	0.866913	4	0	7
Dolasetron	ALT(GPT)	0	0	0.0030324	0.00157534	0.00682571	237.904	13.5692	273	291	0.00269406	0.00164384	0.00357984	51.0036	5.92579	285	279	0.231391	0.315302	57.8241	9.57447	0.00171565	0.00123288	0.00170752	29.6262	4.386	161	66	55.5734	0.290749	0.00159019	0.00116438	0.00201444	93.7492	8.24575	471	198	44.1992	0.295964	0.889272	0.932919	-0.178101	0.665719	0.644058	-0.428644	0.799554	6	5	9
Diclofenac	ALT(GPT)	1	1	0.00499182	0.00205479	0.0176223	1019.76	25.7846	2402	1585	0.00590982	0.00239726	0.0183707	545.836	18.9786	2003	1984	0.0137996	4.57519e-28	188.978	21.4698	0.0049611	0.00205479	0.0165848	341.687	16.6893	759	574	334.881	0.430608	0.00345968	0.00164384	0.0112529	441.621	18.7199	2285	940	169.02	0.291473	0	3.56121e-19	0.234954	1.35548	1.70598	0.231384	1.20794	218	230	245
Dexrazoxane	Sodium	1	0	0.270818	0.269461	0.0153436	7.28549	0.793722	338	68	0.277278	0.275449	0.0276705	53.09	5.521	205	201	4.53758e-06	2.87547e-22	5.9643	39.1626	0.275037	0.269461	0.02602	51.7806	5.67632	91	69	6.58795	0.43125	0.270039	0.269461	0.0168926	8.67588	1.23819	234	77	5.28625	0.247588	0.00024102	6.10233e-05	0.223682	1.36507	1.89905	0.0483408	1.122	2	3	3
docetaxel	Hemoglobin	0	1	0.393946	0.392	0.0753985	3.43454	0.229511	103	195	0.387584	0.388	0.0634173	3.23296	-0.0361703	81	217	0.0766365	0.0120738	12.1934	15.4362	0.416615	0.416	0.0596965	3.37307	-0.430356	35	43	13.3607	0.551282	0.445695	0.448	0.0650906	3.12711	-0.059168	151	92	11.1118	0.378601	0.00734911	0.00841116	0.108249	1.01321	1.50042	-0.155178	0.996275	27	5	21
Dolasetron	Alk.Phosphatase	1	1	0.00973331	0.0054069	0.0182921	202.998	12.2471	435	18	0.0107221	0.00544637	0.0182916	61.5443	6.49989	432	21	0.0868197	0.663624	44.2834	2.64901	0.0107469	0.00615676	0.0148151	31.0628	4.59815	287	14	65.6719	0.0465116	0.00626372	0.00394664	0.00795398	90.9542	7.15393	865	15	40.6284	0.0170455	0.00643183	0.00813608	0.188938	1.98866	2.07251	-0.138411	1.09742	3	4	2
Dolasetron	ALT(GPT)	1	1	0.00621672	0.00260274	0.0163771	155.589	10.7034	273	291	0.00531271	0.0025	0.0100356	60.7918	6.55866	285	279	0.18529	0.315302	89.9546	9.57447	0.00342912	0.00178082	0.00699905	75.6037	7.62675	164	66	158.997	0.286957	0.00440179	0.00178082	0.0137756	145.851	11.2093	456	213	215.535	0.318386	0.378963	0.408983	-0.237845	0.587142	0.532788	-0.518477	0.750356	44	57	54
Diclofenac	Creatinine	1	1	0.0376986	0.0304569	0.0290937	58.8081	6.61917	3467	522	0.0411786	0.0329949	0.0341824	36.0046	5.06637	3204	785	1.88127e-23	3.61403e-27	23.096	10.6794	0.0360346	0.0304569	0.0190952	36.9374	4.76133	1476	254	26.5851	0.146821	0.0322158	0.0304569	0.0116135	100.874	7.70568	3904	226	14.5352	0.0547215	0	5.64433e-29	0.425375	2.49524	2.78371	0.613138	1.60507	93	105	94
Dexrazoxane	Platelet	0	1	0.04097	0.0358548	0.0329995	7.75499	1.5439	204	270	0.0268994	0.0185833	0.0276827	6.09793	1.48611	143	331	1.03778e-21	1.6583e-08	76.565	18.3544	0.0338568	0.0323568	0.0241411	3.04503	0.624063	53	55	47.8769	0.509259	0.0410141	0.0432882	0.0228542	2.66178	-0.0315839	148	86	30.7564	0.367521	0.0447025	0.0178927	0.0697164	0.977609	1.3244	-0.163683	0.973224	30	24	20
Dexrazoxane	ALT(GPT)	1	1	0.0051631	0.00219178	0.0108393	54.2385	6.48315	246	171	0.0104162	0.00506849	0.0193353	64.8037	6.86955	117	300	4.51488e-08	1.68984e-24	354.611	34.2926	0.00884703	0.00349315	0.0199346	66.7152	7.36615	50	70	724.727	0.583333	0.00303489	0.00150685	0.00468673	29.4141	4.59793	165	71	148.844	0.300847	1.07258e-05	3.73448e-07	0.36534	1.54238	2.79624	0.130231	1.18729	72	47	29
Diclofenac	AST(GOT)	1	1	0.0015051	0.000516224	0.00620321	690.038	21.4179	2238	1746	0.00176465	0.00060472	0.00975001	493.311	20.2943	1956	2028	0.149905	9.10039e-16	206.9	18.8755	0.00112696	0.000516224	0.00500971	445.269	19.2902	722	508	250.054	0.413008	0.00105167	0.000383481	0.00809942	551.308	22.1454	2304	703	230.203	0.233788	0	1.78498e-30	0.335335	1.63458	2.1645	0.376215	1.33972	281	294	359
Dexrazoxane	WBC	0	1	0.0164042	0.00602369	0.0537682	77.7786	8.11608	158	316	0.00315617	0.00169205	0.00396592	12.5054	2.51023	73	401	1.60783e-07	2.15012e-13	84.3772	22.7848	0.00343248	0.00186125	0.00378607	6.84219	1.73376	22	85	68.3504	0.794393	0.00845445	0.00846024	0.00503161	3.20529	0.430345	133	92	40.1721	0.408889	2.23044e-08	2.24019e-11	0.55748	1.56874	5.04654	0.187297	1.22533	81	62	43
docetaxel	AST(GOT)	1	1	0.000752283	0.000368732	0.00179568	143.872	11.1156	149	60	0.00116329	0.000412979	0.00627061	199.039	13.9416	137	72	0.354566	0.0743529	124.545	11.9617	0.00159498	0.000390855	0.00972193	83.2507	9.04954	66	20	274.094	0.232558	0.000537722	0.000368732	0.000540913	24.2352	4.07741	209	62	78.0572	0.228782	0.874542	1	-0.276831	0.457141	0.446503	-0.73632	0.686327	11	4	19
Dolasetron	AST(GOT)	1	1	0.00208789	0.000766962	0.00927848	360.633	17.5444	233	341	0.00173206	0.000693215	0.00640419	367.489	17.6812	253	321	0.43223	0.0777142	80.4099	8.36237	0.000651359	0.000412979	0.000795782	30.3491	4.46214	135	50	136.382	0.27027	0.000834998	0.00039823	0.00395191	488.232	21.5565	391	154	136.084	0.282569	0.812876	0.776769	-0.217684	0.596488	0.566112	-0.517832	0.759321	44	56	47
Diltiazem	Hematocrit	1	0	0.464279	0.464377	0.0732491	2.83468	-0.0137351	2050	1632	0.449369	0.447837	0.0636186	2.92397	0.183215	1555	2127	5.98667e-61	1.03088e-71	9.26225	17.0559	0.459837	0.454198	0.0569657	3.08494	0.384782	519	526	8.93976	0.503349	0.47342	0.469466	0.0523646	3.32995	0.449156	1569	981	6.47316	0.384706	1.52589e-12	8.67355e-11	0.168418	1.18033	1.47581	0.115729	1.11556	1	1	1
Dexrazoxane	Sodium	0	1	0.255214	0.257485	0.0202367	4.66096	-0.896447	338	68	0.236438	0.239521	0.0230353	4.51434	-0.678742	205	201	4.85806e-39	2.87547e-22	9.79073	39.1626	0.237751	0.239521	0.0244635	4.57643	-0.858339	86	73	11.2521	0.459119	0.247556	0.251497	0.024611	6.48861	-1.06667	227	83	7.73586	0.267742	0.000122893	4.93795e-05	0.229261	1.34673	1.92089	0.0504278	1.12033	31	45	19
Diclofenac	Platelet	0	1	0.0397707	0.0378225	0.0201595	7.22958	1.23219	2644	1800	0.0393668	0.036948	0.0219407	5.35742	1.05877	1845	2599	0.227538	6.0682e-91	53.2874	26.5077	0.0413327	0.0393529	0.0214804	4.29776	0.858243	758	896	37.2336	0.541717	0.0439265	0.0428509	0.0153509	4.19426	0.488789	2871	1064	18.3982	0.270394	0	9.25344e-82	0.479156	1.89762	3.06996	0.509403	1.45956	189	266	250
Dolasetron	Sodium	0	0	0.246814	0.251497	0.0299804	9.87866	-1.20704	366	157	0.23872	0.245509	0.0321341	7.1717	-1.47022	310	213	7.40471e-11	2.40277e-06	8.67135	18.3556	0.242673	0.245509	0.0259073	4.58229	-0.924121	193	111	9.60287	0.365132	0.248954	0.251497	0.0239685	7.53547	-1.12216	664	226	8.18351	0.253933	0.000250129	0.000287999	0.126569	1.17607	1.41174	0.0421614	1.09625	64	71	58
Doxazosin	Fibrinogen	0	0	0.0619797	0.0577772	0.0252936	2.75782	0.63674	50	97	0.0582829	0.0555692	0.0225887	2.60342	0.25332	56	91	0.110847	0.4795	35.4592	14.966	0.0633587	0.0563665	0.0234412	2.66475	0.709827	12	12	40.4041	0.5	0.043106	0.0429956	0.0128949	4.76799	0.118092	43	17	22.2976	0.283333	0.173841	0.0769525	0.0363438	0.887094	1.55187	-0.544126	0.829473	3	3	3
Doxorubicin	Lactate Dehydrogenase	1	1	0.0114105	0.00431125	0.0252588	36.7778	5.44289	141	242	0.0106853	0.00465162	0.0242811	89.3609	8.16849	124	259	0.495678	0.10068	57.3322	14.6214	0.0040315	0.00325775	0.00340701	25.0171	4.42327	44	29	51.2707	0.39726	0.00347268	0.00298222	0.00215692	29.7625	4.55665	107	58	36.7429	0.351515	0.523508	0.559853	-0.183559	0.606104	0.648533	-0.514832	0.784443	32	26	28
Doxorubicin	D.Bilirubin	1	0	0.0223156	0.00732601	0.0531657	32.1585	5.08639	363	288	0.0326491	0.010989	0.0796217	32.8981	5.11041	271	380	0.000172498	7.42356e-14	149.596	18.4332	0.0107304	0.00549451	0.0237125	80.8983	8.39877	168	87	140.523	0.341176	0.0105375	0.00549451	0.0275431	160.138	11.5585	398	174	145.688	0.304196	0.336397	0.293439	-0.0715355	0.824894	0.870273	-0.249248	0.898857	39	29	6
donepezil	Creatine Kinase	1	1	0.000980009	0.000349427	0.00175296	15.5194	3.41342	61	58	0.00113391	0.000142208	0.00595986	103.997	9.90289	62	57	0.783199	1	706.699	16.8067	0.00264087	0.000123925	0.0119834	25.9239	4.98632	16	12	1779.86	0.428571	0.000630565	0.000225502	0.00214439	76.5581	8.46823	57	31	167.386	0.352273	0.500639	0.505206	-0.263136	0.426077	0.512111	-0.811583	0.687818	10	12	9
donepezil	T.Protein	1	0	0.401832	0.407643	0.0567004	3.15301	-0.424835	329	139	0.396769	0.394904	0.0498409	3.48092	-0.147331	394	74	0.041307	1.0671e-07	10.771	8.54701	0.398171	0.394904	0.0475826	3.22401	0.21756	181	14	10.8466	0.0717949	0.385098	0.382166	0.0493583	3.10579	0.185718	454	113	9.87	0.199295	0.000193285	1.8338e-05	-0.73617	-0.218436	-0.270687	-1.99999	0.287089	2	2	1
Doxazosin	Glucose(AC)	0	0	0.0595625	0.0514286	0.0281164	17.1573	2.9457	198	1131	0.0511552	0.0461905	0.0210334	27.3914	3.71551	334	995	3.68451e-22	2.57017e-12	30.122	8.87886	0.0467174	0.0438095	0.0135074	12.8496	2.18475	58	111	21.2353	0.656805	0.04842	0.0457143	0.0151091	57.2547	5.06263	203	294	19.676	0.591549	0.129789	0.144884	-0.040277	0.830783	0.956964	-0.215325	0.91795	37	37	38
Doxazosin	Uric acid	1	1	0.161371	0.143266	0.0822712	5.14765	1.20789	830	401	0.161096	0.148997	0.081777	8.39602	1.4874	881	350	0.889065	0.00727165	32.505	12.0227	0.14218	0.131805	0.0631868	5.23317	1.01666	400	101	34.2995	0.201597	0.131009	0.120344	0.0544793	6.37648	1.28434	1109	306	26.0164	0.216254	0.390247	0.525222	-0.170233	0.685294	0.662801	-0.401527	0.801859	206	210	197
duloxetine	Cholesterol	1	1	0.0973115	0.0953187	0.0282505	3.13659	0.223468	68	52	0.0978426	0.0958827	0.0242399	3.03736	0.309391	77	43	0.807864	0.222469	21.5091	14.1667	0.0964676	0.0953187	0.0213754	4.30967	0.671687	39	15	15.1052	0.277778	0.091881	0.0924986	0.0178193	3.69818	0.173256	127	52	12.0615	0.290503	0.948784	1	-0.369593	0.306131	0.262049	-0.918411	0.618899	14	14	15
donepezil	Creatinine	1	1	0.0416474	0.0329949	0.0292853	18.1618	3.57988	495	143	0.0393457	0.0304569	0.0293581	26.4424	4.29288	524	114	0.00022022	0.000890585	16.0935	3.29154	0.0310728	0.0295685	0.0104665	51.2474	5.42148	259	15	14.2479	0.0547445	0.0333698	0.0304569	0.0115607	74.2926	5.94834	713	67	16.1364	0.0858974	0.10248	0.115302	-0.509923	0.060792	0.0386831	-1.31846	0.461737	60	58	60
Doxorubicin	Magnesium	0	0	0.109245	0.111888	0.0196202	3.40554	0.144855	790	218	0.106581	0.104895	0.0205551	4.86844	0.562753	722	286	2.31588e-06	9.96879e-06	12.6355	14.7817	0.109431	0.104895	0.0208475	6.14461	0.86812	422	116	12.4771	0.215613	0.107632	0.104895	0.019836	5.14191	0.661027	1052	384	13.4565	0.267409	0.00962119	0.0200186	-0.256708	0.576223	0.516679	-0.532434	0.728517	46	47	37
Doxorubicin	Alk.Phosphatase	1	1	0.00691772	0.0048149	0.00690317	36.4081	4.45241	1681	23	0.00758684	0.0050517	0.00858793	59.8308	5.63447	1674	30	2.06846e-05	0.32394	33.8012	1.29108	0.00729619	0.0050517	0.00758132	34.8332	4.53848	982	17	39.3206	0.017017	0.00656183	0.00418344	0.00721439	31.7453	4.26138	2271	32	40.2243	0.0138949	0.845658	0.531286	-0.190804	0.631785	0.635599	-0.653567	0.743371	5	2	0
Doxazosin	T.Bilirubin	1	0	0.0190905	0.00948992	0.0386356	60.0167	6.68983	1666	38	0.0160992	0.00830368	0.0394566	129.206	9.79766	1676	28	0.000815871	0.144292	69.7356	0.821596	0.0139199	0.00830368	0.0371753	209.302	13.0541	956	8	69.0326	0.00829876	0.018706	0.00948992	0.0324828	53.5754	6.04889	2607	40	86.094	0.0151114	0.131729	0.138898	-0.642522	-0.213507	-0.217316	-1.76377	0.360641	13	12	13
donepezil	Glucose(AC)	0	0	0.0542126	0.047381	0.0218352	14.4559	2.72899	70	308	0.0490753	0.0442857	0.0172493	14.2938	2.69387	135	243	9.94776e-05	2.2902e-07	26.7919	11.6402	0.0467247	0.042381	0.0146091	8.06444	2.15084	20	21	24.5926	0.512195	0.0488116	0.0457143	0.0145977	25.6675	4.01299	49	66	18.9392	0.573913	0.248282	0.583387	-0.476032	0.285632	0.0642697	-0.854254	0.631938	10	9	9
Doxorubicin	Uric acid	1	1	0.14267	0.131805	0.0650398	7.66147	1.73789	965	179	0.124219	0.111748	0.0619037	14.4177	2.3773	810	334	3.04215e-22	1.16507e-18	30.297	20.1049	0.118323	0.108883	0.0604263	22.4462	3.20937	477	171	32.3148	0.263889	0.121223	0.111748	0.0505998	7.3181	1.45195	1163	412	27.1979	0.261587	0.766742	0.915564	-0.0979143	0.808406	0.804235	-0.244148	0.884096	5	13	7
Enalapril	Calcium	0	0	0.140554	0.14059	0.0212525	3.35619	0.356248	69	58	0.138893	0.14059	0.0200205	3.61264	0.293108	69	58	0.440625	1	13.317	22.0472	0.141627	0.14059	0.0195623	3.65315	0.35748	35	24	11.6008	0.40678	0.138872	0.138322	0.0156372	3.27335	-0.254002	101	97	10.4163	0.489899	0.224851	0.299447	-0.453392	0.297244	0.124528	-0.889444	0.61224	34	30	30
Doxorubicin	T.Bilirubin	1	1	0.0175712	0.00948992	0.032146	54.668	6.53621	2047	33	0.0258703	0.0142349	0.0476409	47.1738	6.12087	2027	53	8.52748e-21	0.00841804	100.21	1.73077	0.0248911	0.0154211	0.0431921	59.2429	6.71682	1164	26	115.174	0.0218487	0.024029	0.0118624	0.0412006	55.0322	5.92789	2658	56	83.5626	0.0206338	0.606037	0.809003	-0.205685	0.58878	0.589987	-0.611449	0.738983	0	2	3
donepezil	AST(GOT)	1	1	0.00112968	0.000530973	0.00222696	73.6927	7.35611	298	234	0.0010355	0.000412979	0.00658379	308.616	17.0456	388	144	0.755596	2.05541e-10	151.172	9.96241	0.000569699	0.00039823	0.000918208	96.4208	8.78675	162	41	106.577	0.20197	0.00101099	0.00039823	0.00648598	499.602	21.6833	421	159	267.768	0.274138	0.0301195	0.049344	-0.384044	0.358057	0.281925	-0.840741	0.60912	119	123	128
donepezil	ALT(GPT)	1	1	0.00509913	0.00191781	0.0107469	70.7483	6.97334	268	264	0.00346766	0.00157534	0.0117494	259.579	14.7545	326	206	0.0142389	0.00013046	125.676	15.4135	0.0027313	0.00150685	0.0047469	52.0855	6.289	128	67	171.631	0.34359	0.0036795	0.00164384	0.00947883	108.485	9.38625	389	184	192.165	0.321117	0.672347	0.596121	-0.120781	0.746532	0.762953	-0.339596	0.851872	98	98	103
Doxazosin	AST(GOT)	1	0	0.00138085	0.000501475	0.00527948	241.114	14.0787	1198	865	0.00118552	0.000457227	0.00755085	772.178	25.8582	1323	740	0.327981	2.55629e-06	109.793	13.8148	0.000948261	0.000383481	0.00896364	783.317	27.6357	623	209	169.817	0.251202	0.00103672	0.00039823	0.00615668	393.891	18.4029	1701	570	223.205	0.250991	0.910722	1	-0.0910153	0.823558	0.81797	-0.227012	0.890336	381	398	413
Doxorubicin	ALT(GPT)	1	1	0.00437776	0.00246575	0.00959735	168.819	11.1629	1237	969	0.00969066	0.00438356	0.0174881	45.1302	5.52865	760	1446	3.77981e-41	2.23541e-69	266.393	27.3799	0.00763755	0.00287671	0.0153865	59.7441	6.32981	410	438	421.276	0.516509	0.00410441	0.00171233	0.0131684	187.04	12.2477	1414	608	200.227	0.300692	0	2.4314e-27	0.358562	1.57104	2.31963	0.336075	1.3061	230	220	61
Doxazosin	Sodium	1	0	0.269334	0.269461	0.0299211	6.37559	0.295502	1452	1226	0.269993	0.269461	0.0269346	6.64963	0.500788	1448	1230	0.252118	0.917362	7.99618	15.6833	0.270215	0.269461	0.0232968	6.0855	0.413453	746	430	7.11798	0.365646	0.272932	0.269461	0.021763	9.27357	1.26635	2263	879	6.20778	0.279758	2.08333e-06	6.67492e-08	0.126554	1.17362	1.34201	0.107047	1.11166	109	107	115
entecavir	Uric acid	1	0	0.146349	0.137536	0.0685511	9.98145	1.76158	253	64	0.147686	0.131805	0.0741631	6.57642	1.45615	204	113	0.719759	1.92611e-07	31.273	21.1356	0.136809	0.126074	0.0640823	4.86756	1.17898	142	63	34.4544	0.307317	0.127904	0.120344	0.0550303	7.53144	1.52219	473	141	25.028	0.229642	0.0342531	0.0317219	0.0273661	1.00177	1.13703	-0.132381	0.988451	58	56	60
duloxetine	ALT(GPT)	1	1	0.00393493	0.00160959	0.0119759	124.657	10.5889	90	70	0.00268579	0.00157534	0.00339817	21.7531	3.85978	97	63	0.198106	0.442356	96.0901	16.875	0.0025242	0.00143836	0.00333891	34.0735	4.95491	49	26	147.607	0.346667	0.00246664	0.00157534	0.00299753	15.5674	3.4268	178	55	112.611	0.236052	0.0425453	0.0702882	0.00182318	0.934462	1.15371	-0.301766	0.921442	32	33	38
Doxorubicin	AST(GOT)	1	1	0.0013052	0.000678466	0.00345627	197.073	12.2645	932	1282	0.00392307	0.00120944	0.0113203	183.791	11.3901	615	1599	2.50595e-27	2.50068e-40	333.02	19.9187	0.00186503	0.000656342	0.00389534	43.9314	5.74896	306	358	360.667	0.539157	0.00117755	0.000412979	0.00631032	311.795	16.5626	1147	469	270.182	0.290223	0	1.44205e-28	0.410402	1.69316	2.67461	0.385131	1.35722	169	185	73
duloxetine	CO2	0	0	0.162006	0.166667	0.035643	5.91466	-0.969969	60	129	0.172168	0.174603	0.0250988	4.69964	-0.702421	74	115	0.000207988	0.125506	24.4655	15.3439	0.182187	0.18254	0.0241649	3.47014	-0.787875	26	19	10.0356	0.422222	0.181342	0.18254	0.025369	5.32684	0.207536	77	82	10.7752	0.515723	0.341169	0.312349	-0.508691	0.219894	0.0178666	-0.994175	0.580062	76	75	78
Enalapril	WBC	0	0	0.0136568	0.0128596	0.00611442	4.85646	0.92634	145	105	0.0115051	0.0108799	0.00478848	5.73893	1.10474	146	104	3.49331e-10	1	29.8215	18.8	0.0112307	0.0107783	0.00403856	6.0172	1.17339	81	39	29.0373	0.325	0.0107217	0.0103299	0.00396377	4.88285	0.931192	264	136	25.0161	0.34	0.791816	0.825892	-0.25075	0.545557	0.500212	-0.585737	0.733732	13	14	16
entecavir	ALT(GPT)	0	0	0.0128126	0.00270548	0.0330369	29.3289	4.75825	231	353	0.00617682	0.00267123	0.0106399	23.8797	4.12998	160	424	3.96089e-08	2.22449e-09	108.875	17.8082	0.00373239	0.00157534	0.00885721	51.2384	6.46388	100	109	175.03	0.521531	0.00161057	0.00123288	0.00187804	69.1064	6.89826	412	214	45.2199	0.341853	7.13869e-06	5.83592e-06	0.215641	1.24683	1.7808	0.0927528	1.13951	23	29	25
donepezil	Sodium	1	0	0.283847	0.275449	0.0393122	6.63871	0.574173	358	308	0.275989	0.275449	0.0267738	6.7055	0.776188	431	235	2.81921e-07	7.08108e-06	9.54725	13.8138	0.273373	0.269461	0.0234031	5.53345	0.0519969	193	81	7.21567	0.29562	0.277633	0.275449	0.0253888	18.0951	2.26126	543	266	6.88104	0.328801	0.239301	0.330598	-0.22531	0.615117	0.558659	-0.481658	0.764443	65	67	65
Doxazosin	Hemoglobin	0	0	0.394525	0.388	0.090411	2.73539	0.327972	988	1822	0.384915	0.38	0.0794757	3.072	0.307816	816	1994	6.98011e-14	2.77766e-13	13.7047	12.8114	0.422997	0.424	0.0716658	3.28653	0.0899113	422	459	16.2772	0.520999	0.449538	0.452	0.0747309	3.2378	-0.170261	1533	865	12.1173	0.360717	2.22045e-15	2.02156e-16	0.246566	1.30733	1.77137	0.206657	1.19201	865	895	948
entecavir	Creatinine	1	1	0.047886	0.0329949	0.0460334	17.7369	3.69847	416	125	0.0545925	0.0329949	0.0564562	15.9029	3.36139	373	168	1.08359e-05	8.50777e-06	30.8532	12.1996	0.0392516	0.0304569	0.0295406	40.6872	5.39545	270	57	35.8362	0.174312	0.0342003	0.0304569	0.0204592	87.1369	7.97981	884	69	20.5668	0.0724029	2.09515e-07	4.66566e-07	0.311805	2.0349	2.32831	0.333006	1.38347	183	174	176
duloxetine	AST(GOT)	1	1	0.0013031	0.000457227	0.0036886	59.665	7.1262	98	62	0.00107504	0.000412979	0.00578301	152.893	12.2333	111	49	0.675194	0.0672525	142.711	9.375	0.00136836	0.000383481	0.0081339	77.8407	8.7609	64	16	377.668	0.2	0.000552473	0.000383481	0.000520932	21.4922	3.58343	196	64	76.7957	0.246154	0.619102	0.452795	-0.435433	0.210071	0.149386	-1.05035	0.558549	36	37	37
entecavir	Platelet	0	1	0.0240511	0.0201137	0.0165181	6.33876	1.43676	172	435	0.0214953	0.0166157	0.0156513	5.32302	1.37369	144	463	1.93868e-11	0.00223454	34.2956	8.73147	0.0359073	0.0347617	0.0149986	4.73367	0.767018	91	59	28.747	0.393333	0.043801	0.042195	0.017498	4.95366	0.750441	339	147	21.239	0.302469	0.0292191	0.0456875	0.015689	0.947194	1.11466	-0.171756	0.965774	224	219	229
Enalapril	AST(GOT)	1	0	0.00136001	0.000464602	0.00420565	103.757	9.31646	111	71	0.000825716	0.000486726	0.00136318	76.1167	7.51337	118	64	0.0298372	0.348737	65.703	9.34066	0.000556155	0.000442478	0.000539441	21.5086	3.98403	61	21	91.0016	0.256098	0.000871151	0.00039823	0.00339345	215.673	13.9546	210	71	149.942	0.252669	0.980736	1	-0.273034	0.468078	0.45405	-0.720889	0.691636	38	41	36
entecavir	Hemoglobin	0	0	0.429837	0.436	0.107607	2.52514	-0.0317467	324	303	0.397448	0.392	0.101009	2.37545	0.0578349	246	381	8.09696e-26	2.10958e-13	14.0239	14.992	0.443574	0.456	0.0942447	2.92738	-0.550505	164	108	15.1773	0.397059	0.460566	0.464	0.0774931	3.0724	-0.276456	554	252	11.9208	0.312655	0.0267964	0.0115464	0.0452297	1.00594	1.16283	-0.0803759	1.00633	379	378	380
entacapone	CO2	0	0	0.159997	0.15873	0.027843	3.68698	-0.533118	24	70	0.162783	0.166667	0.0327488	5.25959	0.686504	25	69	0.42738	1	17.1164	13.8298	0.176304	0.178571	0.0355175	2.28389	-0.183929	7	7	14.1673	0.5	0.175824	0.174603	0.0289111	13.0305	-2.33156	25	27	12.1091	0.519231	0.974811	1	-0.627831	-0.0565263	-0.254559	-1.34662	0.507325	62	60	64
entecavir	Potassium	0	0	0.243815	0.241667	0.0551558	3.90069	0.400183	399	148	0.226219	0.225	0.0490139	3.04779	0.071292	325	222	6.03574e-15	4.04097e-09	16.5603	20.841	0.235593	0.233333	0.0454469	2.90397	0.0382783	232	111	16.8826	0.323615	0.231069	0.233333	0.0441921	5.28997	0.142794	712	267	15.1668	0.272727	0.068794	0.0824722	-0.0100144	0.933368	1.0095	-0.142801	0.961257	223	228	224
entacapone	Hemoglobin	0	1	0.41861	0.418	0.0802464	3.26286	-0.31013	53	65	0.400305	0.394	0.0773442	2.42269	0.176052	40	78	0.00395229	0.0146333	13.7493	16.1017	0.440818	0.448	0.0768572	2.45443	-0.129676	25	19	13.0795	0.431818	0.445447	0.448	0.0665703	3.82102	0.374702	85	56	11.3744	0.397163	0.62363	0.726671	-0.269602	0.466496	0.468262	-0.701967	0.707934	53	54	62
entacapone	WBC	0	1	0.0139428	0.0130288	0.00642966	9.59544	1.90206	61	48	0.0118245	0.0116751	0.00512932	4.84254	0.92453	53	56	0.000455244	0.256145	29.7683	21.1009	0.0105253	0.00947547	0.00422503	3.14165	0.921647	29	18	31.2206	0.382979	0.0108036	0.0105584	0.00422069	6.37252	1.28127	106	56	26.0675	0.345679	0.561198	0.729305	-0.253105	0.48543	0.503511	-0.702836	0.713569	13	13	13
duloxetine	Potassium	1	1	0.275805	0.266667	0.0597947	4.98276	0.590919	126	81	0.276208	0.275	0.048694	3.13971	0.204469	151	56	0.920687	0.00249691	17.1743	9.17874	0.27627	0.266667	0.0442286	3.92802	0.633724	90	15	15.8484	0.142857	0.274708	0.266667	0.0509326	7.58623	1.3645	249	94	16.1906	0.274052	0.010698	0.00614692	-0.640672	-0.0658873	-0.154403	-1.55988	0.389791	9	9	9
entecavir	Hematocrit	0	0	0.400404	0.402036	0.100683	2.60343	-0.0333385	291	336	0.370004	0.363868	0.0947158	2.45609	0.0422348	217	410	1.47314e-25	8.08256e-12	14.1816	14.992	0.419325	0.435751	0.086556	3.11341	-0.683199	146	100	15.2848	0.406504	0.43296	0.438931	0.075395	3.64842	-0.557267	450	257	12.5213	0.363508	0.512073	0.251409	-0.0566657	0.845493	0.90229	-0.220703	0.914015	375	359	365
Doxazosin	Hematocrit	0	1	0.370196	0.363868	0.0833889	2.8314	0.357509	847	1962	0.362018	0.357506	0.0740676	3.13717	0.298514	671	2138	1.18719e-11	4.43647e-15	13.6798	11.9972	0.399513	0.399491	0.0655791	3.38243	0.0167402	330	466	16.407	0.585427	0.424217	0.426209	0.0680545	3.34231	-0.304678	1308	867	12.3283	0.398621	0	1.60422e-19	0.289324	1.32983	1.96531	0.223141	1.20606	776	819	878
ertapenem	Uric acid	1	0	0.143848	0.126074	0.0746182	4.53431	1.19788	111	101	0.146524	0.137536	0.0707561	5.38213	1.24557	136	76	0.525035	0.00766076	34.374	13.2075	0.132294	0.12894	0.0571569	4.071	0.789653	65	23	36.1616	0.261364	0.130448	0.120344	0.0540642	3.749	0.872616	223	60	27.9155	0.212014	0.379333	0.379515	-0.135957	0.695846	0.760709	-0.498765	0.805072	4	7	7
eprosartan	Cholesterol	1	0	0.0939828	0.0908065	0.0262028	9.56107	1.61066	109	62	0.0925712	0.0902425	0.0266939	6.28984	1.04897	94	77	0.315099	0.0683572	14.8411	21.6374	0.0905774	0.0905245	0.0211594	2.73195	0.0342166	36	28	15.5237	0.4375	0.0923161	0.0910886	0.0185592	4.41639	0.791481	148	56	12.5963	0.27451	0.04513	0.0200307	0.0892791	1.06022	1.47378	-0.205045	0.985006	11	10	11
Esomeprazole	Cholesterol	1	0	0.0922141	0.0891145	0.0313916	12.9485	1.6625	256	317	0.0889659	0.0862944	0.0306964	9.75829	1.24499	248	325	0.00521865	0.618859	21.8948	17.9756	0.0895602	0.0874224	0.0232984	3.53566	0.462281	114	91	19.6133	0.443902	0.0917263	0.0885505	0.0209635	4.58809	0.86889	403	228	13.5048	0.361331	0.0384462	0.0385655	0.0151738	0.938878	1.0911	-0.142233	0.970128	36	39	37
entecavir	Magnesium	1	0	0.129976	0.125874	0.0320478	5.26901	1.28495	188	66	0.135373	0.125874	0.0332577	4.03708	0.897781	156	98	0.0150104	0.000448008	18.9438	21.6535	0.133741	0.125874	0.0290546	3.4578	0.739389	100	52	19.2478	0.342105	0.1285	0.125874	0.0255601	8.7223	1.72853	353	121	15.2341	0.255274	0.049368	0.0473229	0.0169127	0.967315	1.12342	-0.174225	0.968614	25	25	22
Esomeprazole	Ionized Calcium	1	0	0.282361	0.278689	0.0414969	31.146	3.81228	344	214	0.287576	0.278689	0.0456903	31.6467	4.21676	372	186	0.00163752	0.0477332	8.75911	14.1577	0.282377	0.278689	0.0315052	9.33752	1.87643	193	67	8.24625	0.257692	0.283035	0.278689	0.0254632	6.92869	1.00998	609	200	7.5066	0.247219	0.929412	0.742234	-0.132412	0.732415	0.736514	-0.362798	0.836365	12	12	12
ertapenem	Alk.Phosphatase	1	1	0.00869692	0.0050517	0.0100486	21.2706	3.68168	233	7	0.00942113	0.0051701	0.015276	86.0972	7.76517	232	8	0.447878	1	65.2156	2.08333	0.00895509	0.00524903	0.0105532	11.3608	2.807	120	5	102.037	0.04	0.00569935	0.00378878	0.00572026	29.6247	4.0985	428	6	47.6145	0.0138249	0.0933021	0.0747366	0.0429123	1.68993	1.76824	-0.828304	0.766701	3	3	3
Esomeprazole	Calcium	1	0	0.152751	0.151927	0.0238819	22.9558	2.7665	262	319	0.153848	0.14966	0.0250874	17.3536	2.68651	263	318	0.225202	1	9.98599	16.3511	0.153615	0.151927	0.0182832	6.76159	1.28264	122	89	8.84314	0.421801	0.151429	0.151927	0.016942	20.3082	1.82068	370	289	8.01349	0.438543	0.316248	0.690469	-0.190745	0.67811	0.620399	-0.397375	0.810707	11	10	11
ertapenem	Uric acid	0	0	0.0820268	0.0659026	0.056472	8.35595	1.82051	111	101	0.0907039	0.0802292	0.0529488	7.00471	1.4074	136	76	0.0196251	0.00766076	67.4647	13.2075	0.0938642	0.0888252	0.0444281	2.61806	0.552412	64	23	33.9546	0.264368	0.0983122	0.0916905	0.0460798	3.19756	0.709698	223	60	28.6332	0.212014	0.347329	0.306995	-0.128174	0.709549	0.780425	-0.487465	0.811592	18	17	23
ertapenem	Creatinine	1	1	0.0569083	0.035533	0.0662226	51.2606	5.63616	209	111	0.0513698	0.0329949	0.0489219	19.2471	3.57097	218	102	0.00664809	0.328393	24.7057	9.0625	0.0342789	0.0304569	0.0154898	14.3621	2.96044	118	18	25.1868	0.132353	0.0318721	0.0304569	0.0117431	64.5308	6.01768	429	31	14.3949	0.0673913	0.0587878	0.0204938	0.0886106	1.35244	1.49548	-0.189104	1.02095	22	25	37
eprosartan	AST(GOT)	1	1	0.00103948	0.000405605	0.00313897	145.295	11.1641	139	79	0.0025546	0.0004941	0.0203639	201.631	13.9808	126	92	0.277457	0.136641	224.016	17.8899	0.000745533	0.000405605	0.000922647	16.0752	3.39348	68	38	171.824	0.358491	0.00186511	0.00039823	0.016389	274.157	16.1292	235	82	444.324	0.258675	0.157918	0.0614882	0.0088358	0.94281	1.13163	-0.232604	0.945098	64	62	59
ertapenem	Glucose(AC)	1	1	0.0940851	0.082381	0.043661	5.70694	1.44579	26	190	0.0816358	0.0680952	0.0424094	8.59682	2.16895	45	171	2.41915e-05	0.00729036	30.7565	6.01852	0.0622381	0.0607143	0.0159786	3.09819	0.815502	10	20	36.1881	0.666667	0.0631206	0.0569048	0.02522	8.09088	2.01696	35	59	44.7706	0.62766	0.426235	0.828197	-0.344911	0.409373	0.319774	-0.714966	0.705932	38	40	48
ertapenem	Potassium	1	1	0.292776	0.291667	0.0670622	3.53487	0.527393	96	227	0.298891	0.291667	0.0676003	5.09369	0.943075	144	179	0.150034	1.78277e-05	20.8275	11.1455	0.29311	0.291667	0.0522435	3.9485	0.185609	67	60	20.7567	0.472441	0.281753	0.275	0.0558516	4.38487	0.986178	286	141	16.8788	0.330211	0.01201	0.00444199	0.105528	1.06945	1.41391	-0.07584	1.03525	12	12	14
eprosartan	ALT(GPT)	1	1	0.00440131	0.00178082	0.00959678	84.2592	7.91417	133	87	0.00496108	0.0019863	0.013459	125.731	10.1864	114	106	0.599742	0.0278744	134.985	19.5455	0.00359493	0.00171233	0.00518449	41.7035	5.37982	61	46	186.708	0.429907	0.00403567	0.00171233	0.0186987	266.74	15.697	238	90	204.237	0.27439	0.0118505	0.00379819	0.130454	1.14986	1.54105	-0.0679241	1.05327	56	49	51
eprosartan	Creatinine	1	1	0.0719232	0.035533	0.0863473	9.40915	2.54777	197	97	0.0714165	0.035533	0.0831041	7.47522	2.29289	199	95	0.798922	0.855132	19.1627	4.7619	0.0332384	0.0304569	0.0117584	36.4911	4.86564	115	8	16.5936	0.0650407	0.0331998	0.0304569	0.0166178	88.3489	8.13504	361	23	16.3	0.0598958	0.86043	0.83007	-0.370994	0.25616	0.260443	-1.11778	0.572751	46	47	43
Esomeprazole	Creatinine	1	0	0.0528742	0.0329949	0.0580465	19.4837	3.70998	763	285	0.0498121	0.0329949	0.0504996	17.6763	3.5259	759	289	0.000385713	0.795511	20.0099	6.58397	0.0327556	0.0304569	0.0140315	25.8121	3.9269	436	54	20.6882	0.110204	0.0322576	0.0304569	0.0121055	41.8409	4.98425	1373	113	16.3051	0.0760431	0.011796	0.0242072	0.0376555	1.10929	1.16319	-0.0869875	1.0236	91	100	99
ertapenem	Albumin	0	1	0.284976	0.290698	0.0700333	2.80193	0.0136438	51	201	0.304402	0.302326	0.0702789	3.17232	-0.120245	74	178	2.02118e-05	0.00635722	22.0796	8.33333	0.335841	0.337209	0.0616892	2.72998	-0.283425	25	26	17.5171	0.509804	0.352826	0.354651	0.0568312	3.32568	-0.405979	105	67	13.9052	0.389535	0.102478	0.146508	-0.0568474	0.758522	1.00109	-0.40854	0.85881	49	48	51
Esomeprazole	ALT(GPT)	1	1	0.00685314	0.00219178	0.0197036	92.5273	8.58791	406	417	0.00655687	0.00232877	0.0187109	94.8771	8.60296	396	427	0.727293	0.573775	147.832	16.1604	0.00446938	0.00184932	0.00987131	43.9475	5.9556	196	148	237.097	0.430233	0.00390638	0.00171233	0.0140007	271.815	15.2181	719	339	200.377	0.320416	0.000450785	0.000256409	0.113158	1.11451	1.35207	0.025165	1.07474	157	160	171
ertapenem	AST(GOT)	1	1	0.00221649	0.000766962	0.00747557	108.636	9.7028	105	172	0.00177827	0.000575221	0.00739116	88.0893	9.00688	145	132	0.404547	6.87934e-05	120.317	10.1083	0.000673817	0.000464602	0.000705969	24.4771	4.10316	62	30	117.171	0.326087	0.00124062	0.00039823	0.0065736	170.268	12.4365	203	78	250.789	0.27758	0.432651	0.426938	-0.135943	0.692326	0.751181	-0.457395	0.815992	36	39	47
ertapenem	Hemoglobin	0	1	0.358124	0.348	0.0778013	3.55181	0.360813	64	275	0.359198	0.356	0.0757781	3.29501	0.259259	71	268	0.784556	0.381471	15.5585	5.89971	0.397694	0.4	0.0783967	2.87411	0.157122	30	55	19.8064	0.647059	0.448865	0.456	0.0715541	3.30618	-0.324923	183	99	11.9487	0.351064	1.16554e-05	1.59149e-06	0.365683	1.43391	2.88125	0.124793	1.20438	67	65	75
Esomeprazole	Sodium	0	0	0.240551	0.245509	0.0318205	4.94315	-0.965073	612	469	0.239571	0.245509	0.0325238	5.05556	-0.978755	604	477	0.270559	0.677868	9.50224	13.506	0.2461	0.251497	0.02904	5.51749	-1.10709	336	181	9.48657	0.350097	0.250718	0.251497	0.0238427	4.23408	-0.763607	1148	405	7.54917	0.260786	0.00241217	0.000124171	0.10653	1.14094	1.31367	0.0523197	1.08838	235	240	266
ertapenem	ALT(GPT)	1	1	0.00812091	0.00325342	0.0187678	42.7421	5.89275	94	182	0.00602789	0.00219178	0.0229424	113.777	10.1558	122	154	0.166713	0.0058571	120.942	12.3188	0.00282098	0.00171233	0.00401949	32.4284	4.89597	61	41	179.096	0.401961	0.00427367	0.00164384	0.0139782	178.343	12.1317	214	107	233.522	0.333333	0.329188	0.233531	-0.0776164	0.782526	0.885428	-0.340028	0.872733	25	28	32
ertapenem	Platelet	0	1	0.0336989	0.031045	0.0205979	4.12871	0.899351	116	223	0.0435777	0.0415391	0.0275515	3.70444	0.748714	130	209	1.93339e-13	0.231405	102.678	15.3392	0.0516638	0.0500656	0.0267485	4.46103	0.761731	62	67	46.8418	0.51938	0.0424728	0.0406646	0.0169661	4.24189	0.608947	318	133	20.3663	0.2949	5.40329e-06	5.07819e-06	0.280861	1.40833	2.18347	0.146076	1.20754	31	33	43
ertapenem	WBC	0	1	0.01227	0.0104907	0.00822572	12.3725	2.30923	79	262	0.010595	0.0103215	0.00496867	16.4671	1.96875	149	192	0.000341185	1.0687e-09	49.9716	8.5044	0.0106851	0.0102369	0.0042321	3.06368	0.269528	53	47	30.4893	0.47	0.010446	0.00998308	0.00390541	4.09477	0.818367	238	116	25.8318	0.327684	0.00731207	0.0128868	0.0841525	1.02919	1.36837	-0.130547	1.0081	21	18	20
ertapenem	Platelet	1	1	0.0688288	0.0609969	0.0382884	5.26489	1.17983	116	223	0.0761428	0.0728028	0.0376251	4.47062	0.860874	130	209	0.000425532	0.231405	53.5155	15.3392	0.0788159	0.0736773	0.0350011	7.88297	1.60469	62	67	77.8199	0.51938	0.0606765	0.0555313	0.0247868	5.70537	1.41631	318	133	31.7966	0.2949	3.46952e-06	5.07819e-06	0.280861	1.40833	2.18347	0.146076	1.20754	46	47	53
ertapenem	Potassium	0	1	0.186971	0.175	0.0475401	3.15093	0.473713	96	227	0.20547	0.2	0.0571962	3.0688	0.247623	144	179	1.13141e-07	1.78277e-05	28.9067	11.1455	0.220569	0.216667	0.0558339	2.63309	0.353122	67	59	22.6289	0.468254	0.225758	0.225	0.0455358	3.38664	0.105598	277	152	16.3837	0.354312	0.0515586	0.0219909	0.0420212	0.961267	1.20279	-0.155694	0.978998	50	54	69
Etanercept	ALT(GPT)	1	1	0.0293545	0.0102055	0.0495894	9.37472	2.60829	4	29	0.0127958	0.00493151	0.0232918	17.7718	3.73045	7	26	0.0330238	0.453125	73.7641	6.06061	0.0034589	0.00205479	0.00330455	3.28329	1.18859	3	5	151.474	0.625	0.00391592	0.00178082	0.00446273	6.65657	1.93213	17	12	236.081	0.413793	0.250228	0.428258	-0.2684	0.206146	0.750222	-1.24499	0.578014	5	1	6
ertapenem	Sodium	1	0	0.280295	0.275449	0.0358544	4.4804	0.75952	116	209	0.279245	0.275449	0.0299132	6.64062	0.882563	164	161	0.621934	1.78277e-05	9.67336	11.0769	0.276583	0.275449	0.0262333	4.10363	0.149779	77	55	9.33403	0.416667	0.275637	0.275449	0.0235305	8.60763	1.23293	321	125	6.83075	0.280269	0.017109	0.00379841	0.110297	1.11478	1.43125	-0.057731	1.05122	17	17	17
ertapenem	WBC	1	1	0.028021	0.0250423	0.0164165	9.57857	1.88374	79	262	0.0239727	0.0182741	0.0169105	12.0533	2.51132	149	192	1.14237e-05	1.0687e-09	57.6852	8.5044	0.0192372	0.0155668	0.0111713	5.14921	1.54637	54	47	74.5131	0.465347	0.0162797	0.0135871	0.0093571	13.0819	2.49368	230	123	49.7416	0.348442	0.0338988	0.0361102	0.0275462	0.933155	1.1794	-0.2005	0.959115	45	55	64
ertapenem	Hematocrit	0	1	0.336366	0.328244	0.0720176	3.37724	0.245436	52	287	0.338175	0.334606	0.0706069	3.25339	0.239909	49	290	0.620908	0.760368	15.5084	6.78466	0.375445	0.381043	0.0769341	2.61563	0.157426	22	48	20.7887	0.685714	0.425678	0.426209	0.0725407	3.34113	-0.312422	143	99	12.5944	0.409091	7.40465e-05	6.69117e-05	0.311268	1.24077	2.58555	0.00804333	1.11697	52	58	68
Etoposide	Fibrinogen	0	0	0.0347999	0.0322007	0.0184809	4.11201	0.996244	48	26	0.0349889	0.0317713	0.0235408	7.60199	1.62765	27	47	0.932483	0.000328016	41.9619	35.1351	0.0355031	0.0363101	0.0152127	2.27058	-0.357461	11	8	36.6192	0.421053	0.0303744	0.0348381	0.0137838	1.90432	-0.132294	30	19	33.8696	0.387755	0.930334	1	-0.466833	0.104558	0.0714413	-1.13596	0.567489	5	3	8
Etoposide	pH	1	0	0.553008	0.537815	0.0723865	2.02935	0.256737	342	12	0.618169	0.621849	0.0695885	2.84352	-0.804528	299	55	1.30776e-36	1.48508e-08	16.605	13.8418	0.616356	0.621849	0.0635195	3.16724	-0.8777	138	15	20.7866	0.0980392	0.580944	0.579832	0.0728383	1.97321	-0.2177	322	18	14.9222	0.0529412	0.223727	0.0788877	0.000640939	1.14056	1.23079	-0.420417	0.895877	30	32	25
ezetimibe	Creatine Kinase	1	1	0.000500103	0.000188934	0.000829628	17.7703	3.54246	86	27	0.000437754	0.000154398	0.000694981	12.1176	2.80215	76	37	0.359203	0.0639147	79.6841	15.0442	0.000344194	0.000127988	0.000510141	6.13101	2.1445	26	7	121.054	0.212121	0.000582529	0.000194013	0.00120525	24.8201	4.4135	78	38	312.915	0.327586	0.1683	0.282669	-0.71007	-0.246577	-0.36764	-1.69866	0.38737	22	21	16
ezetimibe	Ionized Calcium	1	0	0.280531	0.278689	0.0274399	3.7115	0.298963	94	35	0.283454	0.286885	0.0253821	4.49831	0.0784051	103	26	0.234505	0.188445	7.46607	10.8527	0.28575	0.286885	0.0203827	4.33676	0.122437	56	9	7.1004	0.138462	0.282174	0.278689	0.0225094	4.24587	-0.00286722	167	47	7.60835	0.219626	0.0950615	0.214963	-0.631516	-0.134825	-0.203667	-1.578	0.404693	2	2	1
ezetimibe	Glucose(AC)	0	0	0.0623551	0.0545238	0.0250769	6.94413	1.69123	37	147	0.0531858	0.0480952	0.0191314	13.923	2.52412	60	124	2.97137e-06	0.0048503	24.8639	10.3261	0.0482195	0.0452381	0.00926623	3.8944	1.13901	10	13	17.4224	0.565217	0.0472356	0.0447619	0.0104702	9.61855	1.94515	34	43	16.0782	0.558442	0.89551	1	-0.455723	0.236399	0.0887608	-0.949211	0.62132	9	9	7
Etoposide	Cholesterol	1	0	0.0905153	0.0879865	0.0248521	6.10994	0.890883	427	247	0.0919111	0.0874224	0.0280725	14.8077	2.22167	331	343	0.149176	1.81794e-10	19.8859	23.5905	0.0919637	0.0908065	0.0208551	5.23188	0.927206	163	108	15.8838	0.398524	0.0906416	0.0885505	0.022034	4.71037	0.770244	385	275	15.3787	0.416667	0.422955	0.660101	-0.181476	0.692761	0.639361	-0.364709	0.822884	10	11	9
Fenofibrate	Creatine Kinase	1	1	0.00119429	0.000185887	0.00637821	83.3249	8.8517	181	51	0.000780264	0.000155414	0.00456147	208.381	14.0897	172	60	0.295424	0.262618	169.438	12.931	0.000444329	0.000140177	0.00109183	34.2411	5.39377	71	20	246.047	0.21978	0.000465727	0.00017065	0.00156723	159.984	11.7863	196	55	173.748	0.219124	0.599917	1	-0.287752	0.4378	0.424502	-0.750813	0.679808	22	18	18
Fenofibrate	ESR	1	1	0.0457567	0.0308261	0.0387049	2.65159	0.790985	94	90	0.0539927	0.0487053	0.0380405	2.41767	0.573477	63	121	0.000999797	5.22787e-05	211.776	23.3696	0.0352062	0.0295931	0.0290465	2.87542	0.833566	37	30	412.669	0.447761	0.0365761	0.0308261	0.026895	4.59137	1.14888	97	96	350.509	0.497409	0.379618	0.570618	-0.375657	0.404897	0.261134	-0.724719	0.676688	73	76	84
Etoposide	Magnesium	1	0	0.118023	0.118881	0.0213892	4.75325	0.650988	796	239	0.124286	0.118881	0.0262787	8.41174	1.17458	658	377	8.87532e-17	1.63195e-16	14.8013	20	0.123631	0.118881	0.0252254	16.0156	2.05252	337	115	12.9311	0.254425	0.125591	0.125874	0.0221992	4.46626	0.756087	793	246	12.5173	0.236766	0.569644	0.469893	-0.0798111	0.82716	0.844563	-0.24045	0.896156	3	4	6
Etoposide	ALT(GPT)	1	1	0.0036027	0.00171233	0.00990825	540.763	19.7597	894	439	0.00565503	0.00239726	0.0145726	247.506	13.5887	691	642	1.18565e-10	3.7435e-24	158.777	22.5056	0.00347812	0.00171233	0.00577455	53.5203	6.06669	350	174	190.068	0.332061	0.00315245	0.00164384	0.00608246	62.9144	6.79663	867	337	143.796	0.2799	0.0640763	0.0337905	0.0135296	0.976594	1.0579	-0.088464	0.986659	246	236	163
famciclovir	ALT(GPT)	1	0	0.0074674	0.00219178	0.0240902	88.8513	8.83342	67	58	0.00362411	0.00212329	0.00481326	17.7004	3.48189	72	53	0.0770479	0.498962	73.5285	12	0.00251199	0.0015411	0.00413653	27.6083	4.84342	32	8	155.518	0.2	0.00324009	0.00157534	0.0081203	103.364	9.64219	88	43	153.931	0.328244	0.109486	0.166424	-0.706536	-0.224307	-0.344669	-1.68025	0.384855	11	12	11
Etoposide	T.Protein	0	0	0.377775	0.382166	0.0592465	4.37464	-0.362782	713	95	0.3483	0.350318	0.0543372	3.62414	-0.335104	649	159	1.03196e-43	1.01247e-07	13.5343	12.6238	0.354071	0.356688	0.0492903	3.42406	-0.242248	359	62	12.6927	0.147268	0.350276	0.350318	0.0533052	3.92045	0.0344944	861	193	12.3169	0.183112	0.107516	0.1094	-0.282787	0.496624	0.458953	-0.642975	0.687887	35	33	38
ezetimibe	ALT(GPT)	1	1	0.00365037	0.00171233	0.0103037	149.698	11.5689	130	63	0.00342714	0.00219178	0.0046628	62.6576	6.51004	103	90	0.663169	0.00386606	112.879	27.9793	0.00303929	0.00232877	0.00282848	15.0154	2.89554	52	39	171.142	0.428571	0.00603558	0.00171233	0.0326302	126.684	10.5301	231	87	379.142	0.273585	0.00631743	0.00664046	0.116494	1.12271	1.50851	-0.10004	1.03939	89	91	89
Fenofibrate	Glucose(AC)	1	0	0.0830264	0.0733333	0.0412394	9.71859	2.09606	67	234	0.0708037	0.0619048	0.0309473	5.66129	1.59002	94	207	3.63626e-07	0.00531177	31.4981	9.96678	0.0555084	0.0490476	0.0219222	7.40875	2.14801	24	13	35.7055	0.351351	0.0647619	0.0566667	0.0311835	15.6428	3.11622	51	80	47.966	0.610687	0.00445808	0.00819037	-0.776982	-0.115082	-0.415555	-1.53283	0.40907	81	78	73
ezetimibe	AST(GOT)	1	1	0.000853229	0.000479351	0.0021618	144.023	11.3037	125	67	0.000736464	0.000486726	0.000774151	38.5498	4.82789	114	78	0.438739	0.260552	93.0187	23.4375	0.000702454	0.000457227	0.00088303	46.695	5.97891	58	33	108.163	0.362637	0.0011714	0.000412979	0.00679903	153.877	12.1098	240	83	229.694	0.256966	0.019538	0.0636894	0.0111802	0.945604	1.15029	-0.244124	0.945145	115	120	112
Fenofibrate	Creatinine	1	1	0.0453134	0.035533	0.0408922	38.8483	5.33872	485	160	0.045978	0.035533	0.0432237	32.6586	4.97765	501	144	0.257152	0.101707	15.4363	5.27132	0.0343052	0.0329949	0.010332	18.2135	3.27374	257	20	16.7706	0.0722022	0.0333061	0.0304569	0.0124984	58.852	5.85338	722	65	15.3836	0.0825921	0.425763	0.699118	-0.331851	0.354652	0.343403	-0.879612	0.617688	103	108	105
febuxostat	Potassium	1	1	0.31875	0.3125	0.0705838	2.37828	0.338579	21	11	0.305729	0.291667	0.0541072	2.04355	0.315884	25	7	0.321087	0.387695	19.7753	12.5	0.306944	0.291667	0.0558103	2.20382	0.406293	13	5	23.1861	0.277778	0.288889	0.279167	0.0592774	15.2525	2.62238	44	16	14.3449	0.266667	0.826401	1	-0.561253	-0.0922949	-0.121815	-1.48734	0.477243	7	6	5
Fenofibrate	Uric acid	1	1	0.134475	0.126074	0.0583678	3.95553	0.972528	201	48	0.120804	0.111748	0.0529416	7.97738	1.61667	200	49	4.66784e-06	1	26.906	11.6466	0.115912	0.108883	0.0511807	11.9016	2.30397	106	22	32.6769	0.171875	0.129016	0.126074	0.0522364	5.44923	1.10131	333	80	24.3544	0.193705	0.67568	0.69808	-0.331632	0.375492	0.3439	-0.83457	0.633754	12	14	15
febuxostat	Platelet	0	1	0.0353083	0.0312637	0.0167779	3.07425	0.76714	15	15	0.0367221	0.031045	0.0188525	2.4877	0.546862	14	16	0.368922	1	21.9321	20	0.0503347	0.0535636	0.0172764	2.18478	0.0585535	8	5	14.7804	0.384615	0.0458024	0.0432882	0.0146298	3.31243	0.834672	32	16	18.4615	0.333333	0.747669	0.750765	-0.515226	-0.0225726	-0.0183336	-1.41741	0.50523	13	14	15
Famotidine	Hemoglobin	0	0	0.446725	0.452	0.0989727	2.47287	-0.137861	3982	2726	0.402032	0.4	0.0897087	2.68081	0.0880848	2672	4036	0	4.16841e-197	15.7426	24.0012	0.422129	0.424	0.0827155	2.83426	-0.142005	1118	1155	18.7288	0.508139	0.451084	0.452	0.0745112	3.25391	-0.20088	3445	1886	11.9554	0.35378	0	8.1106e-36	0.262171	1.34815	1.7875	0.245096	1.20941	2326	2300	2087
Fenofibrate	AST(GOT)	1	1	0.00112228	0.000471976	0.00333399	222.399	13.2445	269	172	0.00141874	0.000457227	0.00687213	156.2	11.8089	284	157	0.394109	0.217713	138.06	12.9252	0.00156087	0.000383481	0.00941276	99.0424	9.7761	148	43	347.053	0.225131	0.000762263	0.00039823	0.00204252	143.204	11.032	431	156	128.004	0.265758	0.253999	0.293991	-0.300025	0.47213	0.41692	-0.682267	0.679901	121	114	115
Fenofibrate	ALT(GPT)	1	1	0.0042269	0.00191781	0.00907661	135.498	9.72512	269	173	0.00465924	0.00184932	0.0179825	255.983	14.7756	251	191	0.639894	0.120691	133.425	15.6109	0.00495621	0.00150685	0.026091	138.771	11.3405	130	53	291.313	0.289617	0.00293992	0.00171233	0.00529011	126.87	9.35974	414	156	131.249	0.273684	0.931495	0.704551	-0.1447	0.70489	0.713254	-0.400488	0.82314	82	83	90
Famotidine	RBC	0	0	0.0242372	0.0246676	0.0053215	2.73481	-0.275945	1876	1486	0.0219493	0.0220745	0.00493475	2.88559	-0.0486699	1250	2112	2.89204e-176	2.40766e-93	16.0455	23.141	0.0238654	0.0241356	0.00438686	3.08256	-0.25718	605	516	16.2793	0.460303	0.0248092	0.0249335	0.00386475	3.19364	-0.193547	1646	990	11.9797	0.375569	2.1212e-07	1.53564e-06	0.104272	1.0983	1.27659	0.0511694	1.06622	804	844	844
Fenofibrate	Chloride	1	0	0.0668779	0.0667285	0.00472778	3.93135	-0.020729	466	86	0.0675629	0.0676552	0.00413859	4.5805	0.303583	470	82	0.0017324	0.77283	5.73395	9.42029	0.0676768	0.0676552	0.00390088	4.41622	0.396369	259	42	4.90937	0.139535	0.0682555	0.0676552	0.00466355	11.5678	1.53645	740	171	4.49162	0.187706	0.0902183	0.0663141	-0.352637	0.381553	0.335754	-0.826364	0.613497	16	15	12
Famotidine	ALT(GPT)	0	0	0.00378502	0.00150685	0.0120667	335.87	15.643	3118	2574	0.00282439	0.00136986	0.00872107	679.042	22.1667	2168	3524	1.17307e-08	3.7195e-99	93.3672	26.0541	0.00193975	0.00116438	0.00481745	481.922	18.8796	972	973	94.1777	0.500257	0.00150542	0.00109589	0.00512816	3701.04	58.0245	3225	1372	42.6355	0.298456	0	2.0141e-53	0.357873	1.57838	2.24395	0.369801	1.32213	422	427	397
Etoposide	Albumin	0	1	0.394227	0.406977	0.0758623	3.32369	-0.629922	653	207	0.359803	0.372093	0.0696141	2.94797	-0.47553	552	308	2.42436e-48	4.60838e-12	15.1352	18.0233	0.37711	0.383721	0.0594912	3.92288	-0.443097	305	96	13.9079	0.239401	0.367311	0.372093	0.0594134	2.92966	-0.27881	670	310	13.7191	0.316327	0.00990801	0.00422165	-0.31845	0.50009	0.414309	-0.625152	0.686537	63	71	53
febuxostat	Hemoglobin	0	1	0.420516	0.416	0.0885603	1.97821	0.148459	14	17	0.402581	0.396	0.0796027	2.08475	0.25407	11	20	0.203262	0.507812	10.9195	19.3548	0.445667	0.45	0.0874771	2.62959	-0.680282	6	6	13.31	0.5	0.455745	0.468	0.100466	2.98536	-0.335868	29	18	13.5719	0.382979	0.473724	0.521289	-0.368686	0.185039	0.335798	-1.19478	0.578759	18	17	21
Etoposide	Sodium	0	0	0.255175	0.257485	0.0279052	10.3047	-1.96559	1260	295	0.242101	0.245509	0.0282662	5.86239	-1.07858	983	572	3.16575e-72	2.49292e-40	9.16959	22.7653	0.246411	0.245509	0.0250445	6.48077	-0.598616	464	220	9.29041	0.321637	0.249883	0.251497	0.0227786	5.3514	-0.969217	1167	406	7.69272	0.258106	0.00114219	0.00214542	0.0577789	1.05911	1.16665	-0.0144178	1.03376	213	213	134
Fenofibrate	Platelet	1	1	0.0599355	0.0555313	0.0266063	7.12232	1.62549	523	167	0.0651493	0.0583734	0.0288059	5.70483	1.42096	495	195	2.72945e-09	0.0317134	28.4893	13.4783	0.0648461	0.0577175	0.0268172	5.80296	1.53395	258	82	36.1076	0.241176	0.0584742	0.0535636	0.0224836	9.6068	1.85708	788	216	25.9786	0.215139	0.217859	0.326587	-0.0706103	0.838607	0.868974	-0.249405	0.89923	143	146	154
Famotidine	AST(GOT)	1	1	0.00174782	0.000545723	0.00759669	638.721	21.8676	3060	2633	0.00292963	0.000825959	0.0132752	424.226	17.7131	2108	3585	6.2421e-10	1.16142e-104	319.648	25.1888	0.00222281	0.000575221	0.0148667	547.948	21.3257	977	904	504.396	0.480595	0.00090253	0.00039823	0.00528711	951.326	28.2073	3247	1155	195.184	0.262381	0	4.03305e-62	0.399439	1.72925	2.48855	0.436233	1.38622	1645	1680	1651
ezetimibe	Potassium	0	0	0.236497	0.233333	0.0508977	4.30297	0.0447113	272	81	0.231728	0.233333	0.0465612	4.35609	0.233545	258	95	0.0897116	0.189116	18.9622	15.864	0.23295	0.233333	0.0408623	3.00691	-0.147716	133	41	16.6119	0.235632	0.225166	0.233333	0.0426862	3.199	-0.240672	413	191	16.6458	0.316225	0.0602525	0.0480129	-0.387197	0.367981	0.276707	-0.842608	0.608794	103	100	101
Fenofibrate	Potassium	0	0	0.24544	0.25	0.047847	3.53283	0.236781	519	128	0.236965	0.241667	0.0414378	3.33712	-0.113848	502	145	4.17337e-05	0.215673	16.8802	14.2195	0.240228	0.241667	0.0404832	3.99693	0.194939	270	66	15.1255	0.196429	0.227992	0.225	0.0429513	3.51654	-0.00889804	704	282	15.2639	0.286004	0.00200962	0.00122666	-0.384442	0.391578	0.307732	-0.813874	0.608224	116	116	117
Fentanyl	Lactate Dehydrogenase	1	1	0.00785968	0.00403572	0.0158072	93.4399	8.17727	530	829	0.00973024	0.00452195	0.0258999	211.659	12.3316	411	948	0.00739121	2.6438e-09	76.5527	18.8374	0.00458283	0.00353328	0.00392627	39.9461	5.30492	98	107	73.8658	0.521951	0.00367388	0.00311188	0.00219008	61.8592	5.88688	274	175	43.1929	0.389755	0.00846456	0.00165725	0.106644	1.04737	1.37622	-0.0564301	1.02235	145	175	208
Filgrastim	Lactate Dehydrogenase	1	1	0.0113435	0.00444902	0.0253154	52.2785	6.35496	360	826	0.00877821	0.00426263	0.0274123	240.517	13.8509	315	871	0.00665848	0.0249325	90.8728	18.1282	0.00441984	0.00310378	0.00479087	22.3733	4.14108	82	98	82.9646	0.544444	0.0035444	0.00300653	0.00271153	58.5654	6.53906	215	97	45.0333	0.310897	2.46783e-07	5.55469e-07	0.301164	1.41585	2.27014	0.104494	1.14934	253	225	185
Fluconazole	Lactate Dehydrogenase	1	0	0.0122408	0.005462	0.0283131	80.5007	7.69662	108	507	0.00976184	0.0052513	0.0196898	99.4739	8.39924	115	500	0.0355665	0.57246	67.2374	8.61789	0.00464272	0.00350087	0.00342209	9.11542	2.37103	23	28	79.229	0.54902	0.00415109	0.00311999	0.00407035	31.1731	5.02633	67	43	68.1074	0.390909	0.16649	0.0636891	0.00603381	0.824134	1.22537	-0.347315	0.884515	175	178	205
fesoterodine	In. Phosphorus	0	0	0.105624	0.10566	0.0331657	3.06609	0.211585	57	46	0.114636	0.113208	0.0303966	2.37424	0.0998209	66	37	0.0168854	0.163734	35.6306	11.6505	0.12327	0.116981	0.0245085	2.26316	0.350404	36	9	18.0048	0.2	0.11363	0.109434	0.0342273	3.42847	0.425446	93	50	22.1575	0.34965	0.0476672	0.0669205	-0.714996	-0.212799	-0.342276	-1.68325	0.378522	18	16	20
fibrinogen concentrate (human)	In. Phosphorus	0	0	0.0911643	0.0867925	0.0443354	3.80379	0.916719	20	62	0.0864703	0.0830189	0.0411808	5.69791	1.04696	22	60	0.403671	0.850107	54.2101	15.8537	0.0965307	0.0981132	0.0440155	7.33967	1.38517	12	19	33.6899	0.612903	0.108081	0.10566	0.0435493	8.37389	1.56074	58	48	28.4124	0.45283	0.144765	0.153006	-0.0551952	0.688373	1.09552	-0.506932	0.822488	2	0	3
Filgrastim	CRP	1	0	0.0903866	0.043262	0.108257	4.93198	1.54919	460	1451	0.145383	0.101562	0.136823	3.13825	0.938688	244	1667	1.34782e-64	5.70267e-25	2034.45	17.0068	0.0814107	0.0364372	0.105502	5.53274	1.74124	76	217	9837.82	0.740614	0.0310235	0.00682475	0.0588467	13.9384	3.13294	332	249	3684.11	0.428571	0	9.11352e-19	0.482248	1.4982	3.49839	0.238074	1.23467	812	846	846
Filgrastim	Uric acid	0	0	0.0810705	0.0716332	0.0490346	11.1937	1.93598	1427	923	0.0632397	0.0544413	0.0398823	9.36984	1.84238	1077	1273	4.35619e-77	1.06388e-33	42.4773	25.1489	0.0674751	0.0601719	0.0410898	16.2722	2.32436	465	426	47.5941	0.478114	0.0908414	0.0859599	0.0428703	5.70567	0.955821	1494	470	29.5592	0.239308	0	4.74932e-36	0.425062	1.84474	2.74472	0.435986	1.40184	677	714	782
fesoterodine	Uric acid	0	0	0.0942797	0.0830946	0.0532129	4.46611	1.13638	58	25	0.0904823	0.0859599	0.0438382	5.37537	1.07984	67	16	0.457861	0.123658	45.7563	10.8434	0.0957623	0.0902579	0.036933	2.82295	0.415472	33	5	26.2527	0.131579	0.102025	0.0974212	0.0487051	6.57881	1.08347	100	22	27.0218	0.180328	0.413279	0.622543	-0.690409	-0.307408	-0.359038	-1.77968	0.384203	9	9	10
Fluoxetine	ESR	1	1	0.0534996	0.0456227	0.0410847	3.12447	0.823395	61	91	0.0549517	0.0462392	0.0391546	2.78703	0.732274	51	101	0.548308	0.133614	98.4048	15.1316	0.0312665	0.0209618	0.028333	3.26102	1.15732	25	17	260.024	0.404762	0.0360164	0.0295931	0.0297894	4.38968	1.35255	77	52	320.823	0.403101	0.940867	1	-0.351303	0.355199	0.29741	-0.82264	0.658248	41	43	45
Filgrastim	Albumin	1	0	0.413487	0.418605	0.0624057	3.69272	-0.292	1600	954	0.392786	0.395349	0.0618976	3.85336	-0.393886	1229	1325	4.64077e-69	7.44117e-43	11.5873	21.4957	0.402326	0.406977	0.0550411	4.74398	-0.14637	478	342	11.4882	0.417073	0.400804	0.406977	0.0505304	3.54525	-0.0967278	1193	606	8.97438	0.336854	1.49459e-07	9.41284e-05	0.0871649	1.08196	1.23874	0.0220495	1.05143	0	1	2
Fluconazole	Alk.Phosphatase	1	1	0.0093535	0.00595943	0.011474	88.6427	6.70492	2782	113	0.0109431	0.00666982	0.0141584	80.8958	6.63077	2750	145	2.34939e-12	0.0222923	71.7332	3.73057	0.0100156	0.00643303	0.0113863	36.8419	4.49733	1362	59	152.998	0.0415201	0.00636115	0.00422291	0.00640214	25.4269	3.75816	3701	38	48.1927	0.0101631	3.30033e-11	5.29927e-12	0.489032	3.67312	3.80662	0.62966	1.7185	48	46	52
Flurbiprofen	MPV	0	0	0.00162129	0.00159598	0.000213178	4.36544	0.666972	273	31	0.00163086	0.00161784	0.000214126	4.99709	0.836809	282	22	0.330602	0.137395	7.6766	3.28947	0.00163479	0.00161784	0.000208951	4.78035	0.831305	184	12	8.54066	0.0612245	0.0016523	0.00161784	0.000191652	5.37776	0.930667	643	27	6.52005	0.0402985	0.361765	0.23915	-0.116672	0.820884	0.853663	-0.590097	0.791568	1	2	1
Fluoxetine	In. Phosphorus	1	0	0.153594	0.14717	0.0463214	7.41184	1.4771	182	117	0.155992	0.150943	0.0448732	6.8764	1.03978	201	98	0.375089	0.0591721	24.3002	12.0401	0.150756	0.150943	0.0407182	10.1413	1.491	85	36	23.4822	0.297521	0.153277	0.14717	0.0451564	16.5224	2.34991	273	120	22.4063	0.305344	0.838051	0.910341	-0.240978	0.549824	0.518567	-0.586356	0.735967	14	15	15
Fluconazole	Cholesterol	1	0	0.0874097	0.0834743	0.0308173	7.7924	1.26125	711	1769	0.089797	0.0874224	0.0343641	6.90671	1.09446	768	1712	0.000143653	0.0351959	29.0654	13.1048	0.0911816	0.0913706	0.0271293	3.41201	0.155066	273	333	25.2518	0.549505	0.0915983	0.0902425	0.019744	4.27177	0.556415	1124	508	14.4055	0.311275	0	1.79227e-24	0.383832	1.59863	2.5076	0.354661	1.33069	106	106	100
Fluoxetine	Uric acid	1	1	0.131455	0.126074	0.0580798	4.97988	1.07433	178	84	0.128885	0.120344	0.0630679	10.7384	1.92481	200	62	0.437642	0.0086649	31.7416	8.01527	0.119422	0.114613	0.0553992	11.0108	2.04103	90	25	37.5585	0.217391	0.123604	0.114613	0.0520401	5.26054	1.12142	292	85	26.299	0.225464	0.756998	0.898924	-0.275612	0.471798	0.44957	-0.706948	0.687072	13	13	12
Filgrastim	Alk.Phosphatase	1	1	0.00719381	0.00406504	0.0166656	463.578	18.7352	2432	54	0.00871503	0.00497277	0.0202189	736.712	22.5481	2401	85	2.60606e-09	0.00147278	69.3652	2.41352	0.00758329	0.00465704	0.00954983	33.0564	4.70471	1046	33	97.2157	0.0305839	0.00694943	0.00424264	0.0078054	29.972	4.04846	2397	39	39.9136	0.0160099	0.0026483	0.00648133	0.108833	1.44122	1.46979	-0.0634709	1.08126	16	18	16
Fentanyl	Ionized Calcium	1	0	0.28223	0.278689	0.0319747	42.0791	3.03	9301	2642	0.287539	0.286885	0.0350021	31.2798	3.20803	6803	5140	1.36794e-51	3.51101e-294	9.14481	29.8836	0.288565	0.286885	0.0316965	58.8203	4.02681	2548	1215	9.02195	0.322881	0.283439	0.278689	0.0265259	13.0656	1.33819	5514	1507	7.89861	0.214642	0	4.0758e-34	0.230124	1.41896	1.65577	0.257278	1.2191	164	163	178
fesoterodine	AST(GOT)	1	0	0.00140263	0.000501475	0.00501762	105.143	9.9226	70	52	0.000838895	0.000464602	0.00170075	49.324	6.45165	78	44	0.242622	0.229949	95.529	10.6557	0.00067563	0.000376106	0.00143642	36.6033	5.72718	42	10	96.1147	0.192308	0.000704505	0.00039823	0.00154991	70.7893	7.90557	124	38	115.733	0.234568	0.702677	0.572602	-0.509163	0.056395	-0.00261011	-1.25743	0.504718	16	17	19
Fluconazole	Uric acid	1	0	0.143943	0.126074	0.0800509	8.35578	1.69369	1251	1407	0.138691	0.123209	0.0761958	5.56978	1.33545	1350	1308	0.00105272	0.00160646	46.6799	16.2904	0.133331	0.117479	0.0742496	7.19532	1.57918	569	445	53.1164	0.438856	0.125525	0.117479	0.0541378	8.17959	1.50472	2065	607	28.7071	0.227171	0	2.04916e-35	0.392671	1.78975	2.50706	0.453268	1.41752	87	95	99
Flecainide	Platelet	1	0	0.0519618	0.0449279	0.0298336	4.1625	1.19053	27	25	0.0606438	0.0548754	0.0277703	2.67662	0.441459	29	23	0.0122985	0.753906	52.6256	7.69231	0.0665455	0.0658067	0.0247671	2.6491	0.767153	21	8	59.9859	0.275862	0.0616718	0.0527984	0.0285271	9.37276	2.18132	69	23	34.2963	0.25	0.814051	0.809576	-0.401836	0.197109	0.201669	-1.11792	0.575592	7	8	7
Fluconazole	T.Bilirubin	1	1	0.0357105	0.0130486	0.0655012	21.3372	3.91769	3103	205	0.0380902	0.0118624	0.0759396	21.9983	4.02002	3082	226	0.0173299	0.132764	96.2311	2.99274	0.0334313	0.0106762	0.0687485	24.9295	4.3048	1534	93	259.331	0.0571604	0.0225833	0.0106762	0.0425632	52.0611	5.87772	4169	99	88.687	0.0231959	8.10376e-11	5.86931e-10	0.320195	2.17551	2.26399	0.431384	1.45327	48	48	64
Fentanyl	Uric acid	0	0	0.117178	0.111748	0.0562383	6.97973	1.10424	14581	3197	0.0845928	0.0773639	0.0491069	8.73594	1.5312	11338	6440	0	0	39.1795	24.4291	0.0839377	0.0773639	0.0441004	4.64506	1.01431	3652	1799	39.2027	0.330031	0.0991075	0.0916905	0.045514	4.29632	0.852535	7821	1905	26.2449	0.195867	0	2.81833e-74	0.30486	1.61251	1.94694	0.354178	1.29994	2768	2908	2398
Flecainide	WBC	1	0	0.0216999	0.0196277	0.0118941	3.76874	0.937013	23	29	0.0183639	0.016066	0.00921034	6.37936	1.54749	31	21	0.030804	0.115318	38.6549	11.5385	0.0174727	0.0146277	0.00847695	3.7656	1.24074	16	6	60.6981	0.272727	0.0161938	0.0149408	0.00667861	4.34599	1.12496	49	26	39.8284	0.346667	0.382813	0.611681	-0.682258	-0.220193	-0.345182	-1.60443	0.425368	12	12	12
Fentanyl	Glucose(AC)	1	1	0.0672636	0.057619	0.0316809	15.8639	2.8316	6990	12780	0.08129	0.072381	0.0375266	15.5444	2.55853	3368	16402	0	0	46.3474	26.4239	0.0698305	0.062381	0.0317581	27.684	3.56447	853	2235	58.8299	0.723769	0.057476	0.0509524	0.0229373	36.9111	4.30319	2795	2613	32.8079	0.483173	0	1.14626e-105	0.437141	1.42623	2.70744	0.272058	1.22438	2632	2824	4400
Fluoxetine	ALT(GPT)	1	1	0.0063456	0.00212329	0.0141625	57.2334	6.47611	226	189	0.00483727	0.00239726	0.00858331	39.9904	5.41266	216	199	0.0254054	0.411314	145.631	15.6627	0.00285185	0.0019863	0.00316837	25.8118	4.13494	99	58	125.988	0.369427	0.00406985	0.00164384	0.0124365	102.354	9.21571	381	155	228.703	0.289179	0.0674814	0.0617491	-0.000582584	0.92728	1.06604	-0.188907	0.954272	75	83	88
Fluoxetine	Creatinine	1	0	0.0418492	0.0304569	0.0427099	24.8363	4.44961	368	70	0.0413624	0.0304569	0.0412998	22.1436	4.20573	370	68	0.616573	0.877371	15.7279	4.56621	0.0301536	0.0279188	0.00875692	25.5164	3.43547	215	11	13.8597	0.0486726	0.0308257	0.0304569	0.010945	64.817	5.99987	689	41	14.3705	0.0561644	0.414562	0.739643	-0.414912	0.184557	0.176866	-1.14455	0.53799	29	35	34
fibrinogen concentrate (human)	Hemoglobin	0	1	0.315669	0.3	0.084442	3.59925	0.818225	18	139	0.30958	0.312	0.070903	2.98221	0.289651	8	149	0.429389	0.0308838	23.2141	8.9172	0.353641	0.344	0.0655581	3.66146	0.747396	6	33	30.3176	0.846154	0.445565	0.456	0.0741629	3.16679	-0.519733	95	43	14.0598	0.311594	2.06742e-06	2.27355e-09	0.715626	2.13929	11.2096	0.275527	1.39106	9	5	10
Filgrastim	Hemoglobin	0	0	0.346015	0.336	0.0741114	3.51635	0.334539	575	3244	0.325544	0.312	0.0591587	4.20973	0.704523	255	3564	4.89181e-83	2.05316e-48	15.206	10.4216	0.357226	0.344	0.0658742	2.86378	0.648393	115	580	26.2656	0.834532	0.448198	0.452	0.0741933	3.45425	-0.204739	1060	636	12.1132	0.375	0	8.56358e-99	0.745004	2.08239	8.18288	0.564434	1.5278	1214	1252	1223
fesoterodine	ALT(GPT)	1	1	0.00435774	0.00171233	0.00745091	27.5187	4.45916	68	54	0.00406804	0.00171233	0.0124378	63.176	7.51768	78	44	0.823567	0.164915	140.716	13.1148	0.00346431	0.00136986	0.00972955	43.6778	6.30752	43	14	139.271	0.245614	0.00303082	0.00178082	0.00608763	91.4624	8.66502	107	65	131.288	0.377907	0.0924481	0.077996	-0.609862	-0.000631012	-0.141349	-1.33931	0.460899	7	10	15
Fentanyl	AST(GOT)	1	1	0.00118178	0.000442478	0.00569552	2027.2	36.4455	15454	8786	0.00211806	0.000619469	0.0110037	605.448	20.9242	11589	12651	5.30369e-37	0	249.31	24.047	0.00134977	0.000486726	0.00874475	1300.6	31.0836	3694	2288	313.258	0.382481	0.000913021	0.000383481	0.00644356	1234.34	32.0811	8213	2507	190.418	0.233862	0	3.16048e-90	0.309358	1.5706	1.96042	0.342238	1.28653	2608	2804	3943
Fluconazole	AST(GOT)	1	1	0.00320592	0.000914454	0.012064	192.233	11.6561	1157	2375	0.00348323	0.00079646	0.0166459	177.04	12.1775	1340	2192	0.416218	1.74593e-08	281.189	12.1744	0.00260457	0.000560472	0.0141447	167.098	11.9578	585	512	692.954	0.466727	0.0011161	0.000427729	0.00778594	962.485	27.9165	2075	809	228.768	0.280513	0	6.0519e-28	0.32233	1.53312	2.10106	0.338283	1.30457	626	646	721
Fentanyl	BUN	1	0	0.0603478	0.0458915	0.0508493	21.0578	3.54803	18938	5739	0.0682694	0.048062	0.0640012	17.4106	3.25153	15245	9432	1.15447e-114	0	55.6323	21.9516	0.058394	0.0455814	0.0494737	26.9856	3.96995	4794	2313	70.732	0.325454	0.0502405	0.0421705	0.0397343	53.2144	5.38245	10025	2685	51.25	0.211251	0	5.10731e-69	0.256059	1.47788	1.73604	0.296855	1.24641	1710	1703	1673
Fentanyl	Hematocrit	0	1	0.415218	0.42112	0.0868351	2.6832	-0.11037	16145	13965	0.363868	0.361323	0.0753913	3.09273	0.143944	7690	22420	0	0	17.0741	31.1192	0.382428	0.382952	0.0716022	2.96679	-0.0253045	2203	4200	20.7178	0.655943	0.429337	0.431298	0.066404	3.50514	-0.25488	7268	4258	11.3502	0.369426	0	6.3465e-300	0.50688	1.72313	3.19025	0.422793	1.35511	5883	5237	4664
Fluconazole	Hemoglobin	0	0	0.352331	0.34	0.0808072	3.65121	0.598347	713	3242	0.348664	0.336	0.0781258	3.35558	0.554694	661	3294	0.00162781	0.03085	16.5455	7.71176	0.380644	0.372	0.0834051	2.59715	0.345651	324	738	24.1383	0.694915	0.449744	0.452	0.0752175	3.30076	-0.227624	1859	1035	12.0661	0.357636	0	3.02362e-80	0.559457	1.82534	3.94007	0.501276	1.45622	715	771	876
Flurbiprofen	D.Bilirubin	1	0	0.0718454	0.0238095	0.112815	10.9348	2.7175	37	108	0.0647973	0.014652	0.124778	11.6622	3.00242	50	95	0.445077	0.0367139	75.9633	6.89655	0.00824176	0.00549451	0.00767599	13.9028	3.15466	13	11	99.6528	0.458333	0.00972105	0.00549451	0.0163267	39.6441	5.77346	46	19	162.051	0.292308	0.171625	0.205839	-0.0812816	0.690148	1.08399	-0.666837	0.767167	5	4	3
Furosemide	Triglyceride	1	1	0.0261405	0.0144654	0.0655744	156.759	11.5005	235	115	0.0231673	0.0162264	0.0255288	59.7782	6.08535	244	106	0.302444	0.41177	95.7591	12.2857	0.0161186	0.0127673	0.00971086	3.30072	1.10891	41	15	104.68	0.267857	0.0141036	0.0128302	0.00797011	10.8613	2.1864	104	9	48.2334	0.079646	0.00103166	0.00184151	0.338345	2.47678	3.32565	-0.136232	1.10771	35	23	29
gabapentin	Lactate Dehydrogenase	1	1	0.00879618	0.00416538	0.023842	135.53	10.5983	81	158	0.00731877	0.00406814	0.0153093	118.718	9.79195	90	149	0.386224	0.349104	60.7616	13.3891	0.00512017	0.00332258	0.00668879	23.2698	4.41871	17	16	103.011	0.484848	0.00351044	0.00292549	0.00215539	13.0224	2.98178	45	21	45.0411	0.318182	0.224353	0.126006	-0.0427565	0.75073	1.15985	-0.519439	0.815317	110	108	99
gabapentin	Fibrinogen	1	0	0.0635098	0.0609053	0.0260356	3.4811	0.664629	91	129	0.0595939	0.0558759	0.0222552	4.22429	0.829605	121	99	0.0252478	0.0017651	35.9837	12.7273	0.0522149	0.0501104	0.0198514	4.87059	0.938675	21	11	39.9919	0.34375	0.056755	0.0524411	0.0229713	8.57535	1.87674	57	27	45.4293	0.321429	0.549937	0.827833	-0.379314	0.258703	0.244514	-0.967339	0.618526	46	43	46
Flurbiprofen	In. Phosphorus	0	0	0.108243	0.10566	0.0406208	6.6623	1.268	196	197	0.113246	0.113208	0.0362992	4.40508	0.467169	235	158	0.0308848	0.00386363	36.6902	17.0483	0.114571	0.113208	0.0331765	2.96694	-0.0269636	122	69	24.1402	0.361257	0.114934	0.113208	0.038381	3.24919	0.158468	368	233	24.8283	0.387687	0.346873	0.549823	-0.224725	0.61771	0.555494	-0.47822	0.772057	12	17	19
Flurbiprofen	Uric acid	1	1	0.141965	0.123209	0.0800924	6.37762	1.52434	231	150	0.131249	0.114613	0.0710222	5.9205	1.2873	241	140	0.000773605	0.426326	34.1639	15.4856	0.119883	0.111748	0.0546848	3.79561	0.916679	135	64	39.3937	0.321608	0.1238	0.117479	0.0525248	7.60958	1.4833	468	167	26.4129	0.262992	0.287373	0.122606	-0.0284463	0.893665	0.982576	-0.212084	0.933619	3	3	4
Ganciclovir	pH	1	0	0.56127	0.537815	0.0738925	1.95088	0.244923	276	16	0.562709	0.558824	0.068812	2.09102	0.166928	280	12	0.770385	0.541256	11.6557	3.42466	0.564497	0.579832	0.0694673	2.04082	0.0942024	132	5	12.7381	0.0364964	0.555265	0.537815	0.0708856	2.04366	0.285356	351	15	11.9798	0.0409836	0.923188	1	-0.574236	-0.14049	-0.14537	-1.60906	0.437476	6	6	6
Ganciclovir	Lactate Dehydrogenase	1	1	0.0140105	0.00569701	0.029571	34.3748	5.18812	28	108	0.0124866	0.00698553	0.0211925	29.2701	4.87623	15	121	0.596054	0.0258576	114.384	15.4412	0.0117278	0.00533234	0.0230737	17.878	4.00005	5	17	364.027	0.772727	0.00410882	0.00303084	0.00436902	24.4524	4.3865	29	22	76.7599	0.431373	0.0303841	0.0102482	0.294877	0.984763	3.34104	-0.360215	0.907798	56	61	59
Flurbiprofen	Creatinine	1	0	0.0469092	0.0304569	0.0509791	18.9254	3.82447	578	148	0.0447994	0.0304569	0.0461939	17.2357	3.65856	593	133	0.018462	0.101302	18.9296	3.99449	0.0325377	0.0279188	0.0164173	27.0843	4.57854	376	32	24.0947	0.0784314	0.0321323	0.0304569	0.0130793	87.5444	7.35813	1218	81	16.1442	0.0623557	0.406562	0.254907	-0.0867195	0.833719	0.854485	-0.357693	0.865329	11	5	6
Ganciclovir	ESR	1	0	0.050667	0.0431566	0.0381254	2.72256	0.688446	68	119	0.0463282	0.0345253	0.0375009	2.85695	0.841552	78	109	0.101309	0.220671	105.426	11.7647	0.0293876	0.0203453	0.0298147	4.79444	1.47875	24	12	467.365	0.333333	0.0283719	0.0197287	0.0294574	6.28613	1.80082	73	31	265.863	0.298077	0.969725	0.681186	-0.321028	0.35166	0.36702	-0.882335	0.65117	20	22	25
fluticasone	Hematocrit	1	0	0.468467	0.466921	0.0741288	3.45159	0.133881	662	432	0.459778	0.456743	0.0671832	3.35341	0.233884	591	503	1.86979e-08	2.4929e-06	8.43969	13.3455	0.481214	0.477099	0.0567159	3.02033	0.220373	333	132	7.70621	0.283871	0.47216	0.468193	0.0526142	4.68377	0.63005	776	498	6.51164	0.390895	7.83278e-05	3.77602e-05	-0.34533	0.506905	0.386801	-0.631202	0.677899	1	2	2
Fosinopril	Hematocrit	0	1	0.366524	0.346056	0.0927749	2.44558	0.372664	38	76	0.357663	0.342239	0.0829897	2.81702	0.560467	27	87	0.115165	0.0127258	13.1427	12.2807	0.422321	0.417303	0.0794208	2.16941	0.113478	20	16	14.2193	0.444444	0.434049	0.433842	0.0748028	2.68156	0.000801975	77	52	12.0868	0.403101	0.790233	0.703827	-0.28564	0.431395	0.438996	-0.762996	0.693592	47	45	39
gabapentin	T.Bilirubin	1	0	0.0198115	0.00948992	0.0370472	50.455	6.14038	3356	60	0.0144707	0.00830368	0.0305002	97.6529	8.46816	3378	38	8.962e-18	0.0108771	61.0959	0.673302	0.0139968	0.00711744	0.0290558	117.644	9.11361	1727	17	76.9166	0.00974771	0.0201043	0.0106762	0.0425759	174.634	10.4672	4225	74	86.5239	0.0172133	0.0220172	0.0351768	-0.524613	0.0362076	0.0319031	-1.3844	0.437289	29	28	26
Furosemide	Cholesterol	0	0	0.0729896	0.069938	0.0326758	14.8623	1.8314	6956	9075	0.0644379	0.0620417	0.0301054	11.6341	1.52245	5236	10795	0	5.73607e-137	25.999	20.2171	0.0709717	0.071066	0.0248519	3.68545	0.22789	1612	1790	27.2809	0.526161	0.0814251	0.0806543	0.0202692	3.49613	-0.01175	4509	1951	15.8335	0.302012	0	3.8686e-104	0.4046	1.66577	2.48059	0.390673	1.33319	2649	2746	3145
gabapentin	Alk.Phosphatase	1	1	0.00621624	0.00359144	0.0123627	891.386	24.001	2994	57	0.00638405	0.00390717	0.0110804	557.857	18.2934	3000	51	0.175613	0.525428	49.0619	0.917732	0.00591296	0.00386771	0.00716192	80.9639	6.83507	1478	16	83.045	0.0107095	0.00538223	0.00343358	0.00671896	126.528	8.00678	3780	41	46.9686	0.0107302	0.930102	1	-0.291411	0.417234	0.41718	-0.845625	0.645349	31	28	33
fluticasone	Glucose(AC)	1	1	0.0731875	0.0633333	0.0330216	8.40976	2.00524	90	230	0.072244	0.0628571	0.0348002	9.64008	2.21119	96	224	0.681452	0.623928	37.8048	15.3125	0.0608884	0.0561905	0.0234353	17.7663	3.12721	29	38	40.2364	0.567164	0.061421	0.0542857	0.0229026	8.03955	1.91402	81	108	41.1244	0.571429	0.62591	1	-0.289993	0.529581	0.420121	-0.558942	0.752033	137	143	146
gabapentin	Uric acid	0	0	0.0991141	0.0888252	0.0577715	7.18627	1.4349	1974	795	0.102912	0.0974212	0.0497697	6.44012	1.20196	2187	582	0.000115914	1.4137e-14	57.6171	9.85915	0.104495	0.0974212	0.0460327	5.8699	1.11858	1000	178	31.0131	0.151104	0.0969833	0.0916905	0.0461868	5.10672	0.971494	2283	629	27.8679	0.216003	1.08027e-06	1.74268e-06	-0.30193	0.519907	0.463817	-0.623187	0.676141	329	325	333
fluticasone	Albumin	0	0	0.351926	0.348837	0.0747672	2.7772	-0.126754	272	225	0.339011	0.337209	0.0659617	3.02841	-0.332459	235	262	6e-06	0.00226204	14.2566	17.7062	0.364072	0.360465	0.058663	3.8827	-0.481118	136	80	13.4527	0.37037	0.348422	0.348837	0.0592153	3.14616	-0.467609	359	257	14.8784	0.417208	0.180373	0.259465	-0.255969	0.592796	0.502456	-0.498183	0.756876	143	140	138
gabapentin	RBC	1	0	0.0253577	0.0253324	0.00415084	3.38243	0.0678163	1160	1976	0.0249402	0.024867	0.0038434	3.41228	0.107419	1184	1952	2.24331e-12	0.404731	10.1067	11.7666	0.0264385	0.0263963	0.0032158	3.24052	0.0858393	442	299	8.55405	0.403509	0.0269619	0.026762	0.0031309	3.65277	0.291413	1158	710	7.33655	0.380086	0.528724	0.284719	-0.0376586	0.90194	0.929338	-0.131435	0.946472	3	3	3
gabapentin	Uric acid	1	0	0.133776	0.123209	0.0643812	9.29352	1.78173	1974	795	0.137013	0.126074	0.0620277	6.95693	1.40429	2187	582	0.00324248	1.4137e-14	33.1044	9.85915	0.133228	0.123209	0.0551677	7.71621	1.42883	1002	174	36.569	0.147959	0.126686	0.117479	0.0515903	6.43647	1.29798	2278	632	25.6	0.217182	2.78856e-07	3.54558e-07	-0.316973	0.500316	0.442406	-0.655273	0.661414	152	155	164
Furosemide	Alk.Phosphatase	1	0	0.00684182	0.00398611	0.0104418	401.424	13.2841	19909	474	0.00895488	0.00509117	0.0140568	475.867	13.7133	19593	790	9.91813e-200	7.26415e-30	78.1154	2.66398	0.00799621	0.00485437	0.0100418	56.4105	5.59242	6830	199	102.943	0.0283113	0.00579858	0.00374931	0.00624425	38.0233	4.57273	12081	121	42.6685	0.00991641	0	8.65568e-21	0.401597	2.62715	2.68115	0.501232	1.50123	311	326	366
gabapentin	Creatinine	1	1	0.0443007	0.0304569	0.0507169	56.1281	5.99639	3692	828	0.0428292	0.0304569	0.0452521	41.3726	5.26897	3740	780	7.01116e-05	0.028769	16.8238	4.57965	0.0321561	0.0304569	0.0115549	43.1517	4.6489	1749	143	17.6059	0.0755814	0.0325063	0.0304569	0.0134379	75.3794	6.85976	4367	304	16.2931	0.0650824	0.327295	0.130009	-0.0222554	0.955517	0.968165	-0.129464	0.961885	388	394	381
Furosemide	Cholesterol	1	1	0.0846202	0.0812183	0.03346	46.2889	3.00414	6956	9075	0.0851736	0.0817823	0.0330202	46.7035	2.75874	5236	10795	0.0122429	5.73607e-137	27.0415	20.2171	0.08852	0.0868584	0.0258185	6.0887	0.746495	1629	1776	21.2912	0.521586	0.091619	0.0902425	0.019992	11.7135	1.04212	4567	1905	13.3641	0.294345	0	9.41563e-108	0.412167	1.6952	2.52781	0.40313	1.34495	616	617	588
Ganciclovir	AST(GOT)	1	1	0.00438289	0.00101032	0.0146433	69.2142	7.47844	164	460	0.00803166	0.00219027	0.0239888	67.3912	7.22153	121	503	0.000924225	0.000404641	682.13	14.7436	0.00560993	0.000862832	0.0203321	46.0115	6.34607	64	106	1269.16	0.623529	0.00140757	0.000427729	0.0120337	521.748	22.5749	370	179	467.855	0.326047	8.09736e-11	8.65247e-12	0.422628	1.61693	3.06561	0.297635	1.32193	149	162	188
Ganciclovir	WBC	1	0	0.0216638	0.0142386	0.0338329	145.718	10.1502	187	489	0.0246732	0.0210829	0.0202621	61.6624	5.308	82	594	0.0276714	3.79073e-15	120.769	20.7101	0.023661	0.0211506	0.0136301	5.75017	1.28668	48	202	142.365	0.808	0.016037	0.0137056	0.0100851	30.3391	3.8265	487	287	60.9273	0.370801	0	1.43102e-34	0.679579	1.94943	6.79409	0.497098	1.49339	118	145	161
Ganciclovir	ALT(GPT)	1	1	0.0137744	0.00373288	0.0345022	48.0166	6.108	214	410	0.0259839	0.0115068	0.0542896	38.9265	5.50151	112	512	1.4857e-06	1.4954e-11	796.258	26.1218	0.0286375	0.0105479	0.0656789	30.3781	4.95329	45	177	1864.2	0.797297	0.00469459	0.00184932	0.014573	247.054	13.6835	436	235	256.947	0.350224	0	4.81664e-32	0.681881	2.02939	6.93395	0.508622	1.51103	170	179	212
Flurbiprofen	Potassium	0	0	0.216001	0.216667	0.0500807	3.01669	0.225543	409	342	0.228562	0.225	0.054266	3.84831	0.215218	485	266	2.94678e-09	9.89673e-06	23.0949	14.1145	0.234617	0.233333	0.0523671	4.30976	0.357948	293	129	18.0518	0.305687	0.224364	0.225	0.0447452	3.53021	0.11604	845	453	16.1384	0.348998	0.138827	0.109887	-0.215237	0.65157	0.584791	-0.434735	0.779018	13	16	16
Fosinopril	Creatinine	1	1	0.114854	0.0659898	0.112986	6.92312	1.90284	38	65	0.113573	0.0659898	0.10325	5.50599	1.54958	35	68	0.685105	0.507812	17.0045	5.82524	0.0351829	0.0329949	0.00963427	3.10622	0.925709	24	5	18.1192	0.172414	0.0349992	0.0329949	0.0129005	13.3086	3.02105	87	10	20.2692	0.103093	0.589378	0.333356	-0.244895	0.521521	0.647724	-1.14125	0.609958	12	11	11
Furosemide	Hematocrit	1	0	0.430214	0.424936	0.0815732	3.88224	0.491655	11816	26058	0.428891	0.423664	0.0685271	4.49792	0.6482	6809	31065	0.000116275	0	11.9712	17.0407	0.452781	0.447837	0.0610494	3.62333	0.454683	2003	4128	10.0814	0.6733	0.471667	0.468193	0.0540511	3.45809	0.414249	7018	4085	6.65703	0.367919	0	0	0.536915	1.7767	3.47477	0.445238	1.37666	74	69	81
Furosemide	Creatinine	0	0	0.0346282	0.0279188	0.0288344	71.7515	6.71354	26005	6278	0.0315116	0.0253807	0.0243361	83.9654	6.81616	23585	8698	6.74869e-249	1.70723e-239	16.237	12.0466	0.0263385	0.0253807	0.00945171	65.4599	5.21742	7032	1450	18.1483	0.17095	0.027116	0.0271574	0.00612804	7.6966	0.821199	13261	849	10.9678	0.0601701	0	5.68008e-151	0.49379	2.75224	3.13126	0.65285	1.60694	340	359	345
Furosemide	Creatinine	1	1	0.0405622	0.0304569	0.0367915	64.1752	6.30313	26005	6278	0.045267	0.0329949	0.0407448	34.5142	4.43243	23585	8698	2.95315e-208	1.70723e-239	28.6654	12.0466	0.0364048	0.0304569	0.0233496	31.654	4.55751	7063	1456	33.4755	0.170912	0.0312447	0.0304569	0.0121149	131.567	8.08345	13289	813	14.1483	0.0576514	0	3.63393e-160	0.510333	2.87465	3.27903	0.673197	1.63002	4232	4397	4233
Furosemide	RBC	0	0	0.0218933	0.021609	0.00471916	3.14632	0.227204	6380	12704	0.0200642	0.0196809	0.00413409	3.53885	0.366233	3451	15633	0	0	16.0243	19.8176	0.0220409	0.0219415	0.0041132	3.18565	0.189375	1118	2247	20.3844	0.667756	0.0249329	0.0250665	0.00383462	3.39729	-0.244057	4105	2352	11.4855	0.364256	0	6.03649e-182	0.526001	1.76194	3.41998	0.439319	1.37662	3304	3351	3891
Ganciclovir	Creatine Kinase	1	0	0.00735989	0.000143224	0.0801845	152.502	12.2814	90	66	0.00319838	0.000585086	0.017408	137.146	11.3912	45	111	0.528499	1.01407e-06	2492.42	40.3846	0.00196024	0.000887787	0.00286073	8.8418	2.42458	14	35	1713.75	0.714286	0.000593775	0.000233628	0.000856151	11.0207	2.70345	97	44	232.893	0.312057	1.41739e-05	1.42847e-06	0.506984	1.73877	4.79647	0.132399	1.23991	13	42	76
Ganciclovir	CK-MB	1	0	0.00346803	0.000960854	0.0150952	114.912	10.1828	120	39	0.00558614	0.00327402	0.0144662	128.378	10.7753	59	100	0.20331	7.62017e-11	662.766	45.9119	0.00815191	0.00330961	0.024654	45.8902	6.59172	21	30	1121.18	0.588235	0.00308913	0.000960854	0.0109506	63.6076	7.46056	125	26	283.705	0.172185	1.82013e-06	4.23907e-08	0.590575	2.80263	6.16851	0.3443	1.46961	18	47	104
Ganciclovir	Alk.Phosphatase	1	1	0.0087528	0.0054661	0.00954657	19.7396	3.50692	546	32	0.0123038	0.00712369	0.0150505	17.1269	3.37706	478	100	8.24701e-11	2.0842e-11	99.9492	14.5329	0.0116708	0.00678822	0.0146554	18.2533	3.54957	299	53	156.097	0.150568	0.00624107	0.00414397	0.007161	117.876	7.99288	1010	10	42.4338	0.00980392	1.14997e-12	2.22467e-23	0.825259	14.6714	17.215	1.10172	2.48135	17	19	23
gatifloxacin	In. Phosphorus	1	0	0.150761	0.143396	0.0573614	11.6407	2.48864	30	32	0.154474	0.149057	0.0515005	5.2322	1.08686	41	21	0.523107	0.0542918	19.6571	12.9032	0.154997	0.150943	0.0459187	8.72922	1.45145	19	8	21.6352	0.296296	0.141509	0.137736	0.0333581	10.851	1.84036	47	27	19.2589	0.364865	0.346529	0.638713	-0.618828	-0.0916302	-0.219111	-1.38662	0.474729	2	1	1
gemcitabine	Glucose(AC)	1	0	0.0673347	0.0592857	0.0274669	8.71956	2.13445	130	292	0.0669149	0.057619	0.0304326	11.8482	2.65763	137	285	0.779014	0.618292	27.6319	16.3507	0.0577959	0.0533333	0.0148928	6.45929	1.50353	47	58	29.6104	0.552381	0.0623067	0.0569048	0.0223826	8.30264	1.92417	124	184	42.3746	0.597403	0.550622	0.42441	-0.313542	0.555623	0.384614	-0.526886	0.753942	6	18	20
Ganciclovir	T.Protein	1	0	0.392265	0.394904	0.062132	3.99808	0.0823756	319	248	0.388187	0.388535	0.0622725	3.22231	-0.199507	158	409	0.111017	1.25022e-23	11.9617	36.6843	0.392905	0.394904	0.0564272	2.95919	-0.00668785	93	200	12.0809	0.682594	0.394401	0.388535	0.0481199	3.53538	0.485013	683	152	9.96009	0.182036	0	2.53029e-54	0.76105	3.50039	9.36092	0.855158	1.92456	2	2	0
gemcitabine	In. Phosphorus	1	0	0.135934	0.135849	0.0271748	5.344	0.782596	358	84	0.126509	0.124528	0.0270237	5.26786	0.647574	323	119	2.89918e-09	0.00101295	19.0898	16.0633	0.127498	0.124528	0.0282948	5.77904	0.942708	198	65	18.73	0.247148	0.141119	0.135849	0.0389784	12.2494	1.91314	391	262	18.7693	0.401225	1.57687e-05	9.23129e-06	-0.48401	0.308976	0.168996	-0.922386	0.564276	0	1	0
gatifloxacin	Magnesium	1	0	0.12334	0.125874	0.0177423	4.84359	0.671557	89	49	0.119439	0.118881	0.020067	9.63912	1.8283	105	33	0.0529223	0.014961	12.9571	7.97101	0.123499	0.118881	0.0237914	9.2309	2.04274	42	11	14.4803	0.207547	0.127633	0.125874	0.0242493	6.50746	1.27907	130	41	12.5645	0.239766	0.502006	0.71185	-0.464901	0.132219	0.0794628	-1.15746	0.53778	1	0	0
gemcitabine	Uric acid	0	0	0.128128	0.131805	0.053074	2.5501	0.10073	378	56	0.111477	0.111748	0.045812	2.8416	0.28812	379	55	7.44614e-22	1	26.9852	5.76037	0.113181	0.114613	0.0434033	2.99598	0.345593	251	21	24.1827	0.0772059	0.0953989	0.0888252	0.0454228	4.10203	0.911026	522	151	29.0662	0.224368	3.18505e-06	2.58046e-08	-0.7186	-0.133606	-0.191438	-1.88324	0.302549	5	1	6
Ganciclovir	Glucose(AC)	0	1	0.0481147	0.0442857	0.0205807	21.2607	3.20199	91	447	0.0409665	0.0395238	0.0201186	49.2594	5.01637	46	492	4.60721e-10	1.45463e-05	32.6675	13.7546	0.04004	0.04	0.0104109	5.33154	0.181442	15	116	18.7272	0.885496	0.045801	0.0442857	0.0112744	33.6072	3.49088	175	215	16.4084	0.551282	3.79104e-09	3.60305e-13	0.59011	1.30598	5.72095	0.141746	1.18198	28	29	29
gemcitabine	ALT(GPT)	1	1	0.00281891	0.00143836	0.00434776	55.8168	5.98856	392	178	0.00270224	0.00164384	0.0035365	42.0998	5.27463	394	176	0.53873	0.931666	66.9259	11.7544	0.00214272	0.00136986	0.00335013	60.1918	6.91971	239	57	93.9953	0.192568	0.00363772	0.00164384	0.0105351	177.527	11.7288	521	211	198.22	0.288251	0.00599144	0.00165928	-0.412802	0.345828	0.25866	-0.858577	0.592961	8	7	21
Ganciclovir	Magnesium	0	1	0.0970039	0.0979021	0.0214305	4.05591	0.342385	284	261	0.0864695	0.0839161	0.0215337	4.16333	0.662395	167	378	5.26651e-22	3.41854e-15	20.129	30.6422	0.0878531	0.0839161	0.0199664	3.21862	0.582618	83	171	26.7453	0.673228	0.107363	0.104895	0.0192694	3.24277	0.486965	529	205	12.9515	0.279292	0	3.097e-28	0.60133	2.16237	5.00861	0.538652	1.5434	141	147	144
Ganciclovir	Albumin	1	0	0.376498	0.372093	0.0728497	3.14147	0.0611647	150	436	0.407671	0.418605	0.0784337	3.24028	-0.310261	78	508	1.99559e-16	1.96596e-09	21.2731	18.0887	0.418008	0.418605	0.0695144	3.27094	-0.0583973	50	106	15.0162	0.679487	0.405395	0.406977	0.0445854	3.28697	-0.0574682	320	143	8.88601	0.308855	1.46994e-13	5.63682e-16	0.53972	1.89013	4.35426	0.395007	1.41641	3	5	4
gemcitabine	T.Bilirubin	1	1	0.0135987	0.0059312	0.0295453	39.0031	5.58878	528	9	0.0179217	0.00830368	0.0468149	72.9512	7.82428	527	10	0.0231354	1	91.5966	1.48976	0.018439	0.00830368	0.0474374	64.307	7.35904	323	6	121.876	0.0182371	0.0212557	0.0106762	0.036452	26.4112	4.46064	826	21	90.6622	0.0247934	0.516376	0.665073	-0.602725	-0.180632	-0.185726	-1.64733	0.411585	0	2	0
gatifloxacin	ALT(GPT)	1	1	0.00680378	0.00356164	0.0091653	15.7203	3.22845	64	115	0.00670659	0.00239726	0.0188777	71.4708	7.56469	90	89	0.944685	0.00102832	103.317	8.93855	0.003923	0.00171233	0.00844274	36.1418	5.50105	37	21	219.975	0.362069	0.00414022	0.00171233	0.0169268	143.735	11.4834	147	52	236.809	0.261307	0.267367	0.139862	-0.0621153	0.800504	0.982561	-0.42763	0.856202	13	13	20
Ganciclovir	Creatinine	1	1	0.0498868	0.0329949	0.0462274	15.949	3.36405	434	203	0.055218	0.0456853	0.0378439	9.62738	2.27937	298	339	0.000259981	5.15889e-21	47.3865	26.8446	0.0464048	0.0406091	0.0253991	11.5288	2.25831	189	144	66.9717	0.432432	0.0315636	0.0304569	0.0145582	60.796	6.26923	897	71	16.664	0.0733471	0	5.90696e-46	0.756424	5.58539	9.30111	1.05205	2.23962	84	92	99
gatifloxacin	Platelet	0	0	0.0471849	0.0450372	0.024849	2.72111	0.437324	107	131	0.0589604	0.0534543	0.0335499	4.47623	1.0747	133	105	1.36623e-11	0.00124883	67.5198	7.14286	0.0534937	0.0491911	0.0287947	7.8893	1.78817	50	25	35.566	0.333333	0.0457165	0.0430695	0.0186753	5.12497	0.800075	184	77	20.9764	0.295019	0.679426	0.569321	-0.183519	0.610741	0.645929	-0.553095	0.771894	14	13	14
gemcitabine	AST(GOT)	1	1	0.000657496	0.000383481	0.00107571	101.908	8.27886	425	144	0.000669394	0.000383481	0.00123704	86.7914	8.3542	417	152	0.842518	0.512075	56.3554	10.7206	0.000530622	0.000353982	0.0011176	145.799	11.1909	242	52	74.6677	0.176871	0.00100642	0.00039823	0.00397422	288.18	15.5923	537	199	205.483	0.27038	0.00755614	0.00167895	-0.424342	0.320287	0.238946	-0.902551	0.576919	7	12	22
Ganciclovir	Creatinine	0	1	0.0314844	0.0253807	0.0208555	19.9223	3.63667	434	203	0.0295189	0.0253807	0.0168933	22.5182	3.63685	298	339	9.30461e-05	5.15889e-21	20.6289	26.8446	0.0259164	0.0253807	0.00856275	30.0361	3.70256	190	145	21.6483	0.432836	0.0263771	0.0253807	0.00669464	43.3299	3.41993	893	75	12.2247	0.0774793	0	1.20975e-44	0.744605	5.28126	8.76692	1.02533	2.19572	6	5	7
gemifloxacin	AST(GOT)	1	1	0.00489424	0.00119469	0.0162211	34.1607	5.61485	10	31	0.00418088	0.000752212	0.0155829	30.7306	5.288	16	25	0.808288	0.109375	129.022	4.87805	0.00271039	0.000589971	0.00821098	14.9498	3.72609	9	8	593.459	0.470588	0.00107924	0.000390855	0.0025761	38.8321	5.75938	43	15	255.085	0.258621	0.139008	0.134711	-0.0167163	0.805449	1.429	-0.742892	0.760927	5	3	4
gemifloxacin	Ionized Calcium	1	1	0.288934	0.278689	0.0307266	3.2452	0.742722	19	25	0.297504	0.286885	0.0659913	11.8202	2.83605	28	16	0.321745	0.0635681	10.252	11.3636	0.296945	0.286885	0.065228	12.9313	2.91929	13	9	15.7364	0.409091	0.288233	0.286885	0.0327018	21.8924	3.13129	55	18	7.73772	0.246575	0.182713	0.178495	-0.079108	0.727689	1.11258	-0.726625	0.754967	2	2	2
gemifloxacin	T.Protein	0	1	0.287748	0.302548	0.0878451	2.72653	-0.574405	17	17	0.323904	0.33758	0.0744637	4.12561	-1.02544	23	11	0.00684522	0.0703125	30.4457	2.94118	0.315148	0.33758	0.0844971	3.75029	-0.646232	14	9	23.9612	0.391304	0.349113	0.356688	0.0637961	2.34413	0.00827688	56	18	12.8697	0.243243	0.153232	0.188977	-0.107377	0.681762	1.0084	-0.751351	0.740997	2	2	2
gemcitabine	Creatinine	1	1	0.0353711	0.0304569	0.0177399	109.399	8.293	516	89	0.0331027	0.0304569	0.0144465	201.052	11.2248	541	64	1.45178e-07	0.00147846	13.1229	2.64463	0.0303626	0.0304569	0.00718783	11.9884	2.07521	314	12	14.4563	0.0368098	0.0332565	0.0304569	0.0148806	69.1961	6.6139	770	75	17.6959	0.0887574	0.00511152	0.00176428	-0.688732	-0.20792	-0.231004	-1.87514	0.318381	2	2	1
gefitinib	Hematocrit	0	0	0.397561	0.406489	0.0742855	2.26481	-0.0536537	27	31	0.38407	0.384224	0.0774366	2.41732	0.234963	21	37	0.156288	0.210114	13.4786	18.9655	0.415865	0.40458	0.0802942	2.51161	0.0417921	11	12	12.9884	0.521739	0.421763	0.433842	0.0716762	6.26281	-1.33499	51	32	11.6687	0.385542	0.317663	0.338953	-0.161426	0.544871	0.80872	-0.721922	0.735502	31	33	32
Ganciclovir	Chloride	0	0	0.0615968	0.0620945	0.00627906	3.20061	-0.285346	366	269	0.0604453	0.060241	0.00530908	5.06748	-0.555333	293	342	1.7109e-05	4.62204e-06	8.38012	25.1969	0.0611787	0.0611677	0.00525526	6.06306	-0.641338	187	152	9.35876	0.448378	0.0639418	0.0639481	0.00459443	5.74768	-0.970438	864	167	5.54745	0.161979	0	6.02545e-25	0.531757	2.51646	3.93464	0.642157	1.66323	78	82	89
gatifloxacin	Potassium	1	0	0.285655	0.275	0.0559774	3.48491	0.507882	95	106	0.274046	0.266667	0.054123	4.17613	0.584996	135	66	0.00551223	1.65611e-05	16.6075	10.4478	0.284211	0.275	0.0513084	3.7946	0.594375	51	25	21.8438	0.328947	0.280026	0.266667	0.0520977	4.60894	0.896609	179	78	17.1048	0.303502	0.674514	0.673937	-0.213983	0.565756	0.577486	-0.594873	0.749192	4	5	5
gemifloxacin	Calcium	0	1	0.125567	0.121315	0.0187498	2.62406	0.679435	8	24	0.135771	0.138322	0.0151047	2.63224	-0.486146	16	16	0.00864506	0.057373	15.9066	9.375	0.140177	0.14059	0.0134465	2.23469	-0.209309	6	5	10.9058	0.454545	0.140978	0.14059	0.0151564	2.32998	-0.231581	19	16	9.80058	0.457143	0.736836	1	-0.685451	-0.217051	-0.370886	-1.5358	0.463925	2	2	2
gemifloxacin	Albumin	0	1	0.278405	0.267442	0.0806564	2.57615	0.0930301	9	26	0.304319	0.325581	0.0644636	4.66748	-1.29419	9	26	0.0577457	1	29.3402	8.57143	0.312896	0.325581	0.0801321	5.42433	-1.63356	4	7	22.7629	0.636364	0.381137	0.389535	0.059233	2.85865	-0.192495	26	10	11.8004	0.277778	0.0548341	0.0693704	0.217565	1.11239	3.12132	-0.716044	0.796225	1	2	1
gemifloxacin	Creatinine	1	1	0.0598591	0.034264	0.0635456	7.52477	2.33726	40	18	0.0496324	0.0329949	0.0473149	9.66119	2.68149	37	21	0.0296914	0.548828	26.9768	12.069	0.035533	0.0329949	0.0141592	6.35712	1.67126	22	5	37.6185	0.185185	0.0352222	0.0329949	0.0130108	18.5037	3.54968	87	11	22.3999	0.112245	0.309465	0.335262	-0.245943	0.510078	0.641523	-1.13703	0.609679	2	1	2
gemifloxacin	Creatinine	0	0	0.0363294	0.0266497	0.0403473	25.7261	4.58518	40	18	0.0355067	0.0253807	0.0340726	24.2082	4.31583	37	21	0.703722	0.548828	18.9554	12.069	0.0268472	0.0253807	0.00853746	3.61912	0.832433	22	5	21.4971	0.185185	0.0281312	0.0279188	0.00621812	2.63976	0.422037	95	3	12.1978	0.0306122	0.0130861	0.0117116	0.433676	4.55595	5.69234	-0.585466	0.985006	2	2	2
Ganciclovir	Sodium	1	0	0.273837	0.275449	0.0340766	6.91988	0.845345	251	388	0.288334	0.281437	0.0346333	9.18797	1.6158	154	485	1.61623e-19	1.28754e-10	11.1586	25.0391	0.285565	0.281437	0.0320445	15.9676	2.379	88	192	11.0959	0.685714	0.271131	0.269461	0.019708	9.26559	0.609805	631	226	5.87303	0.263711	0	3.92599e-36	0.64663	2.36529	5.79718	0.62829	1.63963	60	63	72
gemifloxacin	Chloride	1	0	0.0681422	0.0667285	0.00617489	4.49514	0.831935	34	25	0.0664143	0.0658017	0.00622565	4.74453	0.718234	34	25	0.0247675	1	6.29859	15.2542	0.0671786	0.0667285	0.00624694	5.42217	0.73726	19	16	6.07383	0.457143	0.0683465	0.068582	0.00424047	3.39287	-0.0613389	92	30	4.83692	0.245902	0.0219342	0.0205875	0.126868	1.14532	1.80009	-0.306026	0.961909	2	2	1
gemifloxacin	Sodium	1	1	0.280625	0.275449	0.0362614	4.83941	0.740889	28	31	0.271085	0.275449	0.0355272	6.08794	-0.064128	29	30	0.028189	1	7.67248	8.47458	0.272829	0.275449	0.0378085	5.46896	0.415179	16	16	9.76079	0.5	0.281596	0.275449	0.0344679	12.4884	2.49759	71	42	8.16745	0.371681	0.211171	0.222473	-0.112842	0.648379	0.899418	-0.58093	0.791149	3	2	1
gemifloxacin	Potassium	0	1	0.203955	0.191667	0.054169	2.01122	0.360534	26	33	0.220056	0.216667	0.0500268	2.50843	-0.228011	30	29	0.0482429	0.523467	26.9617	15.2542	0.218056	0.216667	0.0430563	2.33603	-0.133807	15	15	22.7986	0.5	0.218564	0.225	0.041648	3.06106	-0.420133	62	39	17.7429	0.386139	0.484342	0.29565	-0.161096	0.573278	0.769575	-0.647446	0.758413	3	4	7
gemifloxacin	Hematocrit	0	1	0.370285	0.353053	0.101698	2.3615	0.390129	21	47	0.374308	0.370229	0.101226	2.54079	0.170335	24	44	0.530775	0.507812	11.8033	4.41176	0.405358	0.414122	0.107669	2.48808	-0.602654	9	9	20.6112	0.5	0.419297	0.413486	0.0747796	2.83821	0.239122	35	32	13.7309	0.477612	0.888307	1	-0.474637	0.142633	0.0528375	-1.11466	0.576989	10	8	7
gemifloxacin	Sodium	0	1	0.232112	0.239521	0.0428113	8.06787	-1.8559	28	31	0.238811	0.239521	0.0368135	3.54649	-0.744075	29	30	0.151203	1	15.4221	8.47458	0.239521	0.239521	0.036791	4.76272	-1.1608	16	17	11.0054	0.515152	0.244588	0.251497	0.0290133	5.92561	-1.49996	79	38	8.91329	0.324786	0.0526891	0.0646899	0.040052	0.895967	1.42415	-0.408658	0.890336	8	7	8
gemcitabine	Chloride	0	0	0.0643944	0.0648749	0.00440247	5.73883	-0.79924	505	93	0.0641945	0.0648749	0.00514863	4.87516	-0.906408	492	106	0.276088	0.232461	5.02162	9.53177	0.0646549	0.0648749	0.004776	5.27816	-0.957532	294	43	5.20603	0.127596	0.0636349	0.0639481	0.00476299	5.02196	-0.745395	700	173	5.80604	0.198167	0.0205075	0.00430766	-0.424928	0.287028	0.231104	-0.966766	0.555638	6	5	22
gemifloxacin	Platelet	0	1	0.0394622	0.0423043	0.0261742	6.53525	1.06135	33	35	0.0481912	0.0497376	0.0276997	2.4128	0.0592073	31	37	0.00633477	0.803619	76.4531	13.2353	0.0481242	0.0470048	0.0256695	2.61787	0.193479	13	12	32.5112	0.48	0.0445932	0.040446	0.0170109	2.54541	0.431476	64	34	19.1452	0.346939	0.198154	0.251208	-0.142378	0.592337	0.849494	-0.695423	0.751148	2	2	4
gemifloxacin	Potassium	1	1	0.305367	0.291667	0.0763882	7.20494	1.52627	26	33	0.30226	0.3	0.0711804	2.61624	0.279541	30	29	0.767816	0.523467	19.9878	15.2542	0.306389	0.291667	0.0801305	2.40774	0.410116	15	15	28.1017	0.5	0.281781	0.283333	0.0527402	3.73476	0.512158	54	48	17.5324	0.470588	0.932555	0.83687	-0.34701	0.354082	0.310514	-0.831261	0.665466	2	2	1
glimepiride	Ammonia	1	0	0.100526	0.0843882	0.0632033	4.2272	1.24751	41	54	0.0850351	0.0618847	0.0665911	8.43366	2.11021	53	42	0.0606849	0.089633	85.0511	15.7895	0.0744462	0.0506329	0.0607445	2.75234	1.14997	14	5	141.585	0.263158	0.0948074	0.062661	0.0758616	6.88921	1.90919	26	25	130.839	0.490196	0.128936	0.108538	-0.916244	-0.558374	-0.787941	-2.05799	0.317241	33	32	25
glimepiride	Lactate Dehydrogenase	1	1	0.00691463	0.00411676	0.0113183	44.0373	5.98732	105	189	0.00626632	0.00417349	0.0123941	87.4385	8.69085	115	179	0.387954	0.337356	54.577	13.2653	0.00560748	0.0033631	0.0119885	38.4585	6.05711	21	21	119.24	0.5	0.00368026	0.00341172	0.00131714	8.51799	2.01267	49	39	33.7884	0.443182	0.395042	0.576559	-0.249971	0.482793	0.519682	-0.628417	0.737178	99	91	89
Heparin	Triglyceride	1	1	0.0265501	0.0157862	0.0655765	199.106	13.4394	159	87	0.0209004	0.0157862	0.024744	90.3516	8.05751	177	69	0.0588537	0.0511721	64.3382	11.7886	0.0139928	0.0118239	0.00745177	3.23823	1.05721	27	6	73.7494	0.181818	0.0135318	0.0119497	0.00774723	4.40874	1.15782	61	10	35.6905	0.140845	0.545712	0.573598	-0.39088	0.197773	0.246644	-1.22537	0.563578	43	41	44
Hydrocortisone	HDL-Cholesterol	0	1	0.205607	0.2	0.0825218	3.27518	0.278126	44	65	0.205708	0.2	0.0802675	5.31251	0.859419	44	65	0.989209	1	42.4022	16.5138	0.246296	0.186111	0.15286	4.0736	1.71884	1	5	26.3374	0.833333	0.237346	0.230556	0.0490951	2.18105	0.307649	9	9	18.3163	0.5	0.175703	0.340805	0.0173788	0.235285	2.66256	-1.18559	0.592729	5	6	4
Heparin	Lactate Dehydrogenase	1	0	0.00833187	0.00428694	0.0174747	138.992	9.8607	396	702	0.0150985	0.0050487	0.0443196	86.4594	8.09606	251	847	2.71266e-07	7.4779e-16	141.263	21.1293	0.00565947	0.00371967	0.0104258	78.9095	8.40943	66	108	112.15	0.62069	0.00360448	0.00309567	0.00213313	62.182	6.03213	257	148	39.9978	0.365432	6.88445e-07	2.02387e-08	0.338045	1.3934	2.47453	0.148296	1.18403	332	338	253
Granisetron	Ionized Calcium	1	0	0.285288	0.278689	0.0376485	12.171	2.16985	163	68	0.290079	0.286885	0.0402026	29.073	3.91279	161	70	0.0766229	0.914128	9.6396	19.0476	0.285952	0.286885	0.0274315	3.65403	0.492014	99	24	7.92904	0.195122	0.282329	0.286885	0.0251357	7.86571	0.483915	295	90	7.50135	0.233766	0.383868	0.456344	-0.363421	0.340763	0.290056	-0.868742	0.615639	0	2	2
Heparin	ESR	1	0	0.0541341	0.0468557	0.0410216	2.57641	0.673518	1181	1944	0.060744	0.0554871	0.0408625	2.36982	0.455251	892	2233	4.89529e-22	2.35746e-22	170.93	18.656	0.0430238	0.0357583	0.0341517	3.21159	0.869706	302	376	489.356	0.554572	0.0337612	0.025894	0.0290724	4.71235	1.31043	894	652	315.929	0.421734	1.63202e-07	9.46001e-09	0.176421	1.15923	1.52514	0.087316	1.0993	475	422	372
glimepiride	Lactic acid	1	0	0.0938172	0.0693565	0.0704963	7.88808	2.07616	65	125	0.0823099	0.0498499	0.112354	15.8754	3.53828	109	81	0.202132	1.14046e-05	85.1572	13.6842	0.0674151	0.0503501	0.0622818	7.24668	2.22717	24	21	74.8585	0.466667	0.0755292	0.057019	0.0720288	27.6048	4.30892	58	67	93.3329	0.536	0.468729	0.487838	-0.47303	0.273677	0.0744021	-0.876961	0.622298	79	63	28
Hydrochlorothiazide	Creatine Kinase	1	1	0.00142228	0.000266133	0.00615723	211.432	12.7381	805	479	0.000796491	0.000176745	0.00419342	297.173	15.8265	725	559	2.43071e-05	0.000115822	165.405	19.4704	0.00054469	0.000184871	0.00216796	282.124	15.6239	267	158	235.715	0.371765	0.000612571	0.000207218	0.00267715	360.832	17.1859	759	279	303.253	0.268786	0.000187135	0.000121223	0.120289	1.15768	1.36998	0.0422758	1.08505	134	109	100
glimepiride	Amylase	1	0	0.0024632	0.00115626	0.00407509	35.0568	4.9029	323	130	0.00160066	0.000987876	0.0026932	101.191	8.37923	385	68	1.1389e-07	3.33867e-08	94.822	6.62252	0.0012473	0.00084194	0.00166256	55.5577	6.18355	163	19	124.254	0.104396	0.00164389	0.00105523	0.00266741	98.5842	8.20846	421	79	138.926	0.158	0.0507287	0.0844907	-0.485358	0.131952	0.0887281	-1.18815	0.49764	56	32	27
Granisetron	AST(GOT)	1	1	0.0010904	0.000530973	0.00184082	55.1941	6.0658	305	246	0.00147996	0.000619469	0.00364778	127.463	9.59749	257	294	0.0158978	0.000221913	131.152	19.0563	0.00106716	0.000457227	0.0039446	187.31	12.9775	157	89	203.73	0.361789	0.000649626	0.00039823	0.00107252	103.775	8.31757	536	181	102.529	0.252441	0.00828455	0.00130617	0.108381	1.14099	1.36884	-0.00093137	1.07134	80	84	75
Granisetron	MCV	1	0	0.616743	0.616356	0.039214	4.39382	-0.106607	533	45	0.617984	0.617021	0.0366847	4.65057	-0.0437522	536	42	0.13151	0.748774	1.8952	3.11419	0.617123	0.617686	0.0312077	3.93793	-0.0174553	331	10	1.78515	0.0293255	0.609123	0.610372	0.0320223	2.77543	-0.0566593	943	23	1.45626	0.0238095	0.688728	0.55175	-0.265561	0.479057	0.485766	-0.889918	0.657607	9	11	11
Granisetron	Calcium	1	0	0.154148	0.154195	0.0171854	6.21373	0.62195	269	161	0.157417	0.156463	0.0195754	21.7792	2.38551	236	194	0.00111897	0.014401	9.64315	23.7209	0.155996	0.156463	0.0159586	3.31556	0.172122	135	74	8.05209	0.354067	0.153314	0.151927	0.0176427	36.4532	3.17123	393	240	7.88566	0.379147	0.383575	0.563792	-0.216397	0.629927	0.571784	-0.460803	0.779181	3	4	3
Gliclazide	Magnesium	0	0	0.11231	0.111888	0.0215374	3.85716	0.561563	330	84	0.109844	0.108392	0.01982	4.61834	0.61483	323	91	0.0136043	0.533829	13.1973	12.0773	0.112388	0.111888	0.0197396	4.38659	0.841886	180	44	12.9037	0.196429	0.10987	0.111888	0.0194459	3.40645	0.423614	527	159	13.5527	0.231778	0.251563	0.309304	-0.289942	0.481124	0.435901	-0.674809	0.682276	82	76	77
Hydrochlorothiazide	Uric acid	1	1	0.15233	0.140401	0.0734621	7.54733	1.50523	2013	723	0.151754	0.137536	0.0736934	6.65188	1.43645	1945	791	0.629265	0.012283	33.4665	14.3275	0.13994	0.12894	0.0583943	4.13901	0.951645	939	255	32.8516	0.213568	0.125005	0.114613	0.0516079	6.13963	1.2721	2261	639	25.215	0.220345	0.375223	0.647295	-0.101868	0.809184	0.796979	-0.237608	0.880277	314	329	319
Gliclazide	Ionized Calcium	1	0	0.276651	0.278689	0.0298079	7.69769	0.544157	241	109	0.279485	0.278689	0.0282403	7.78119	1.13892	250	100	0.0650184	0.470703	7.9704	16.2857	0.279002	0.278689	0.0238024	4.07456	0.414191	137	46	7.21259	0.251366	0.283861	0.278689	0.0281452	14.4179	1.82806	423	138	8.02832	0.245989	0.834424	0.921454	-0.178233	0.648775	0.643875	-0.469684	0.788285	5	5	6
Goserelin	Calcium	0	0	0.134879	0.133787	0.0203924	5.09816	0.963688	10	17	0.138658	0.138322	0.0251148	12.0224	2.63932	13	14	0.666697	0.607239	16.5711	22.2222	0.131932	0.136054	0.0122036	2.34684	0.520751	4	7	12.6478	0.636364	0.139977	0.14059	0.0192755	3.10759	0.250873	21	16	10.5452	0.432432	0.324934	0.310511	-0.194114	0.357157	0.906827	-1.00235	0.646839	1	0	0
Granisetron	Glucose(AC)	0	0	0.0555745	0.0490476	0.0229123	23.8606	3.51772	131	288	0.0484669	0.0442857	0.0154499	15.647	2.77682	115	304	2.96972e-10	0.229766	23.1182	20.5251	0.0475411	0.042619	0.0125604	5.75391	1.63039	35	75	19.7712	0.681818	0.0463848	0.0447619	0.0108477	9.17227	1.39048	163	185	16.8778	0.531609	0.00778419	0.00580912	0.102349	0.939118	1.43491	-0.143433	0.981187	4	4	4
Gliclazide	Sodium	0	0	0.246074	0.251497	0.0287106	5.87428	-1.14565	570	310	0.243481	0.245509	0.0290748	6.04545	-1.22479	557	323	0.00947038	0.46438	9.26766	16.0227	0.247537	0.251497	0.026373	5.63865	-1.08143	297	137	8.67784	0.315668	0.250191	0.251497	0.0244111	6.44296	-0.991004	968	371	7.72434	0.277072	0.185628	0.126932	-0.0241999	0.915432	0.968397	-0.147429	0.95199	217	225	226
glimepiride	In. Phosphorus	0	0	0.109457	0.109434	0.0405784	5.51182	0.764002	1503	1229	0.111213	0.113208	0.0361741	4.26217	0.278477	1655	1077	0.0435084	4.42111e-06	42.7894	17.0205	0.11499	0.116981	0.0360314	5.1963	0.465202	692	371	24.2171	0.349012	0.112673	0.113208	0.0377774	4.39127	0.495455	1617	1058	24.8313	0.395514	0.00356763	0.00899851	-0.172554	0.744457	0.671363	-0.300821	0.837122	769	739	796
Hydrocortisone	aPTT	1	0	0.240475	0.177885	0.162758	9.99157	2.54962	3413	2353	0.259149	0.182692	0.177999	8.16631	2.25107	3060	2706	9.58454e-13	1.49485e-15	46.2672	19.9445	0.230399	0.168269	0.155523	11.026	2.69998	1196	698	56.0539	0.368532	0.211335	0.163462	0.138197	14.4749	3.1656	2966	1130	42.4563	0.275879	6.90326e-12	7.91696e-13	0.154717	1.2269	1.41605	0.144118	1.13308	378	385	578
Hydrochlorothiazide	ALT(GPT)	1	1	0.00503386	0.00184932	0.0155344	216.061	12.7304	2622	1715	0.00490461	0.00205479	0.0145747	311.468	14.7155	2314	2023	0.624088	3.43434e-17	133.346	18.8379	0.00373457	0.00171233	0.0150444	523.84	20.7174	1074	586	211.67	0.353012	0.00376644	0.00164384	0.0146497	404.241	17.4827	2860	1157	196.796	0.288026	6.08741e-06	1.75642e-06	0.0889984	1.11097	1.22709	0.0626345	1.07258	923	963	1002
Hydromorphone	Uric acid	0	0	0.106584	0.0945559	0.0569265	6.27093	1.35411	463	128	0.0980757	0.0888252	0.0536687	12.1849	2.13648	448	143	1.73812e-05	0.22126	37.2781	12.3519	0.0971145	0.0888252	0.0479764	18.2701	2.46152	267	60	32.4739	0.183486	0.0967651	0.0916905	0.0429361	5.30117	0.948276	771	168	25.5985	0.178914	0.981099	0.867407	-0.147543	0.705038	0.705319	-0.402282	0.816202	89	91	83
glimepiride	ALT(GPT)	0	1	0.00307108	0.00136986	0.0111293	861.235	25.3076	2364	1852	0.00219085	0.00130137	0.00654985	1583.39	35.0245	2275	1941	1.17158e-17	0.0125597	58.4798	15.797	0.00159882	0.00116438	0.00223803	441.598	16.9944	1013	513	59.9279	0.336173	0.00144132	0.00109589	0.00289176	1749.19	36.5185	2657	1036	45.5405	0.280531	0.00016131	7.32813e-05	0.0669618	1.07688	1.17059	0.0317592	1.05154	295	289	305
Hydromorphone	Uric acid	1	1	0.130152	0.120344	0.059446	12.86	2.00972	463	128	0.131606	0.120344	0.0667983	7.52454	1.75099	448	143	0.556438	0.22126	32.1544	12.3519	0.129558	0.117479	0.0572644	7.41175	1.70426	258	57	36.6433	0.180952	0.121116	0.111748	0.0497435	7.28543	1.49465	765	174	21.4501	0.185304	0.76173	0.933094	-0.179876	0.651309	0.640595	-0.463238	0.783093	38	37	33
Hydromorphone	AST(GOT)	1	1	0.00101836	0.000442478	0.00250397	162.793	11.0795	457	253	0.00174392	0.000471976	0.00740737	178.678	11.8965	448	262	0.00979142	0.538301	196.591	12.5352	0.000851169	0.000383481	0.00519362	299.065	17.1118	252	61	135.716	0.194888	0.000597305	0.00039823	0.000890972	129.21	9.1444	714	207	90.8875	0.224756	0.185991	0.30233	-0.248471	0.554093	0.515318	-0.573732	0.722463	198	197	197
Goserelin	Albumin	0	0	0.324379	0.325581	0.0617129	2.43677	-0.168782	12	17	0.321572	0.313953	0.0531293	2.76865	0.243061	8	21	0.82294	0.387695	16.5258	27.5862	0.324751	0.319767	0.0447949	3.01366	-0.111217	3	11	19.0997	0.785714	0.351163	0.360465	0.0655715	5.72452	-0.952416	26	19	16.2187	0.422222	0.0388144	0.0303414	0.277711	0.906337	3.61052	-0.54264	0.846517	1	1	0
Hydromorphone	Cholesterol	0	0	0.0819795	0.0815003	0.0282606	10.3608	1.2919	347	245	0.0804046	0.0789622	0.0257205	5.31589	0.773917	345	247	0.0913814	0.941549	22.8079	15.8784	0.0831282	0.0820643	0.0206816	4.8259	0.599732	185	79	16.0473	0.299242	0.0804018	0.0800902	0.01978	5.42269	0.171047	553	229	15.7004	0.292839	0.97572	0.875949	-0.137175	0.730547	0.726056	-0.352183	0.838367	127	125	105
Hydrochlorothiazide	Magnesium	1	0	0.130592	0.125874	0.031048	15.545	2.27894	2189	663	0.130226	0.125874	0.0279654	9.59061	1.56242	2133	719	0.521518	0.0387316	15.1772	13.3941	0.130324	0.125874	0.0256015	6.30601	1.21888	1016	257	15.4473	0.201885	0.131189	0.125874	0.026193	10.9955	1.54011	2371	741	14.9712	0.238111	0.0216696	0.00988385	-0.18436	0.691709	0.649588	-0.374911	0.79917	56	56	48
glimepiride	ALT(GPT)	1	1	0.00609578	0.00212329	0.0196871	360.499	15.0534	2364	1852	0.00523757	0.00219178	0.0184507	323.274	15.9372	2275	1941	0.0107067	0.0125597	134.276	15.797	0.00427576	0.00171233	0.0209164	370.375	18.2211	1010	520	246.194	0.339869	0.00367263	0.00164384	0.0159242	776.197	24.0682	2595	1101	178.49	0.29789	0.00287762	0.00309583	0.0334733	1.02081	1.08635	-0.0143973	1.0179	1017	1054	1139
Hydrocortisone	Magnesium	1	0	0.135328	0.132867	0.0326818	12.8995	1.90054	5232	3120	0.138223	0.132867	0.0309677	17.9644	2.03237	5245	3107	1.78032e-13	0.818578	18.1328	16.3075	0.137803	0.132867	0.0273227	6.15289	1.09394	2090	854	20.7388	0.290082	0.130158	0.125874	0.0249276	12.4794	1.64541	4754	1413	14.7095	0.229123	1.51528e-09	4.83216e-10	0.109391	1.17042	1.27545	0.10635	1.10083	88	87	107
Goserelin	CO2	0	0	0.15873	0.166667	0.0345944	3.56166	-0.776678	10	33	0.163344	0.174603	0.0271212	2.29625	-0.531808	15	28	0.329223	0.332306	17.2731	13.9535	0.160998	0.166667	0.0258046	1.35774	-0.180853	2	5	19.5252	0.714286	0.172188	0.18254	0.0320543	3.4194	-0.979634	12	11	13.8637	0.478261	0.351471	0.399234	-0.256114	0.139482	0.894654	-1.25549	0.570283	1	1	1
Hydrochlorothiazide	Sodium	0	1	0.247724	0.251497	0.0297886	5.47455	-1.06206	3769	2004	0.241008	0.245509	0.030817	4.73062	-0.9486	3403	2370	2.49865e-62	1.48045e-19	9.4226	17.2701	0.245937	0.251497	0.0272974	4.97546	-0.96247	1515	782	9.65403	0.340444	0.249798	0.251497	0.0250083	5.43895	-0.983247	3793	1574	8.00198	0.293274	0.000113437	4.5001e-05	0.0570906	1.06214	1.13945	0.0280024	1.04308	1662	1672	1610
Hydrochlorothiazide	Creatinine	1	1	0.0491352	0.035533	0.0468357	42.6588	4.96825	4036	1573	0.0496891	0.035533	0.0478395	39.3821	4.72062	4047	1562	0.0859331	0.710347	19.6202	6.36477	0.0349443	0.0304569	0.016801	76.7131	7.06081	1878	213	21.4379	0.101865	0.0328908	0.0304569	0.0125275	67.2946	6.02173	4565	383	15.9934	0.077405	0.00131616	0.00102307	0.0636042	1.14085	1.17591	0.0347104	1.07012	729	759	688
Hydrocortisone	In. Phosphorus	1	0	0.161357	0.150943	0.0616347	9.17274	1.51448	3434	4987	0.175972	0.166038	0.0634748	9.17097	1.5278	3618	4803	7.39875e-86	0.00154292	36.4947	18.7389	0.167061	0.158491	0.056378	8.35928	1.54608	1281	1242	31.9037	0.492271	0.155644	0.14717	0.0477215	10.6944	1.69405	3533	2079	22.656	0.370456	0	8.19432e-25	0.199946	1.24428	1.55263	0.174147	1.14992	193	199	288
Hydrochlorothiazide	CO2	0	0	0.159218	0.15873	0.0325587	3.83196	-0.31891	1388	3878	0.164849	0.166667	0.033923	4.53219	-0.318326	1591	3675	7.57106e-33	3.89868e-07	18.2033	13.1219	0.180132	0.18254	0.0301916	4.94136	-0.0535048	490	565	12.9724	0.535545	0.178328	0.18254	0.0254308	5.96804	-0.453813	1242	1387	11.8844	0.527577	0.862502	0.68798	-0.0555757	0.893977	0.889332	-0.124521	0.942025	1625	1654	1652
Hydrocortisone	Hemoglobin	1	0	0.482839	0.476	0.083902	3.90027	0.553137	4299	8600	0.470676	0.464	0.0727343	3.98576	0.523564	3054	9845	4.56642e-84	1.28166e-126	11.0651	15.2958	0.482768	0.48	0.0648552	3.49179	0.239003	1255	2130	10.3368	0.629247	0.500046	0.496	0.0592472	3.43696	0.459158	4857	2598	6.50528	0.348491	0	2.62291e-164	0.489943	1.7354	3.0885	0.453434	1.39126	13	9	8
Heparin	AST(GOT)	1	1	0.00242123	0.000619469	0.012742	397.932	17.3624	4518	4869	0.00458576	0.000870206	0.0208795	202.916	12.1234	3348	6039	3.55204e-23	3.22491e-100	391.339	22.3501	0.00255449	0.00060472	0.0121425	169.58	11.902	1321	1375	684.233	0.510015	0.00088972	0.00039823	0.00482411	923.216	27.2419	4443	1606	174.623	0.265498	0	3.54294e-107	0.448265	1.83585	2.78494	0.486927	1.42971	1998	1959	1563
Heparin	ALT(GPT)	1	1	0.00683928	0.00212329	0.025268	223.563	12.6205	5091	4284	0.0106131	0.00328767	0.032022	128.125	9.57284	3569	5806	3.10459e-28	1.54488e-156	318.544	25.4827	0.00862077	0.00260274	0.0285848	162.002	11.0615	1441	1623	563.902	0.5297	0.00396284	0.00171233	0.0174726	376.128	17.7799	4699	2013	221.583	0.299911	0	1.16338e-103	0.413741	1.68808	2.54107	0.424078	1.36603	1646	1562	1314
Heparin	Hematocrit	1	0	0.457912	0.456743	0.0801	3.45078	0.219012	6819	7032	0.450187	0.446565	0.0691284	3.68098	0.410447	4373	9478	8.82047e-52	0	10.1757	21.1609	0.46534	0.461832	0.0589939	3.43061	0.346167	1468	1876	8.74831	0.561005	0.474329	0.469466	0.0542695	3.54079	0.511474	4344	2790	6.55852	0.391085	0	1.16945e-59	0.293991	1.36299	1.9065	0.254767	1.21206	68	65	54
Granisetron	Sodium	1	0	0.268681	0.269461	0.0257247	5.87735	0.169158	407	184	0.271589	0.269461	0.0321534	8.43434	1.1447	301	290	0.0171533	1.13103e-13	7.74256	25.8883	0.271974	0.269461	0.0281987	9.40938	1.41527	212	143	7.59047	0.402817	0.273857	0.275449	0.0205177	8.39064	0.975229	749	259	5.97871	0.256944	4.51132e-07	3.57525e-07	0.20799	1.33038	1.69582	0.157148	1.16689	36	33	25
Hydromorphone	Hematocrit	0	0	0.386273	0.382952	0.0820474	2.5425	0.194309	340	535	0.369393	0.36514	0.0740906	2.75513	0.228336	251	624	1.18821e-14	1.23313e-10	13.3351	15.7714	0.403788	0.402036	0.0679672	3.31889	-0.0774634	143	180	15.58	0.557276	0.426127	0.428753	0.0683231	3.37607	-0.278456	593	370	12.2943	0.384216	9.95811e-07	6.36933e-08	0.224133	1.23223	1.7623	0.121009	1.14556	408	404	405
Hydrocortisone	ALT(GPT)	1	0	0.00764436	0.00246575	0.0261266	233.965	12.6524	4993	5563	0.00918142	0.00335616	0.0281154	273.351	13.4611	3865	6691	6.44267e-06	4.46063e-78	296.939	22.5369	0.00818262	0.00270548	0.0288628	206.202	12.5948	1466	1820	577.823	0.553865	0.00341013	0.00164384	0.0112007	418.84	17.5659	5083	2094	164.364	0.291765	0	1.6395e-143	0.469675	1.82316	2.928	0.484399	1.42346	1228	1243	1288
Hydromorphone	Potassium	0	1	0.230245	0.233333	0.0485634	3.99923	0.111041	583	240	0.225992	0.233333	0.0495539	2.99393	-0.178206	522	301	0.0231108	0.000296732	19.0192	20.4131	0.231979	0.233333	0.0497042	3.86598	0.0947338	301	142	16.4053	0.320542	0.226962	0.225	0.043033	3.96098	-0.16126	934	387	15.7224	0.29296	0.20387	0.281109	-0.050754	0.873786	0.906496	-0.184861	0.926425	233	237	229
Hydrochlorothiazide	Hemoglobin	0	0	0.42433	0.424	0.0936349	2.48939	0.102441	3117	3207	0.410007	0.404	0.0859887	2.76705	0.202098	2612	3712	3.61323e-61	4.81066e-44	12.7291	14.358	0.442591	0.444	0.0805227	2.97935	-0.0258367	1178	837	14.2357	0.415385	0.446156	0.448	0.0761389	3.40252	-0.300593	3058	1739	12.4393	0.362518	0.000164927	4.5071e-05	0.0583582	1.04833	1.14307	0.0200929	1.03672	1790	1801	1810
Hydrocortisone	Sodium	0	0	0.236202	0.239521	0.0339778	5.48471	-0.553791	5506	6757	0.234661	0.239521	0.0327027	4.68851	-0.514039	5092	7171	1.93246e-06	8.15596e-11	11.8627	18.1603	0.240708	0.245509	0.0308001	5.61431	-0.549707	2093	2166	11.625	0.50857	0.250538	0.251497	0.0243733	5.79981	-1.06467	6796	2417	7.60654	0.262347	0	6.25024e-169	0.459565	1.87012	2.8339	0.505126	1.44206	911	907	1161
Ibuprofen	Lactate Dehydrogenase	1	1	0.0078598	0.00434367	0.0171225	143.836	10.3006	356	759	0.0082589	0.00474886	0.0162717	162.111	10.4429	300	815	0.48511	0.00160792	66.1212	16.1435	0.00491319	0.00374398	0.00482766	27.0724	4.73028	82	105	89.2532	0.561497	0.00389432	0.00324154	0.00282426	33.2883	5.02628	232	160	51.2084	0.408163	0.00297563	0.000681838	0.139657	1.07411	1.50457	-0.0404377	1.03532	155	174	176
Ibuprofen	pH	1	0	0.550451	0.537815	0.07474	2.02681	0.362045	2625	125	0.571108	0.579832	0.0737458	1.92961	-0.0128739	2597	153	5.26607e-32	0.0775562	13.4656	4.76364	0.570283	0.579832	0.0727563	1.95747	-0.0190609	1024	54	15.3887	0.0500928	0.560299	0.579832	0.0710757	2.05779	0.129647	2315	105	13.2712	0.0433884	0.62773	0.380308	-0.0920127	0.818545	0.826307	-0.323575	0.809263	87	89	90
Ibandronate	Calcium	0	1	0.131213	0.131519	0.0188569	4.66492	0.369541	42	69	0.137995	0.138322	0.0178126	4.36888	-0.547948	57	54	0.000605175	0.0411406	14.1724	14.4144	0.14028	0.143991	0.0175826	2.57452	-0.516514	12	10	10.1263	0.454545	0.138207	0.14059	0.0169031	3.52355	-0.460604	33	26	9.76414	0.440678	0.757215	1	-0.463627	0.153036	0.073589	-1.05075	0.587327	2	1	2
Ifosfamide	Ionized Calcium	1	0	0.281919	0.286885	0.026093	6.33734	0.958052	144	26	0.286403	0.286885	0.0340211	13.6954	1.78378	135	35	0.0545429	0.163734	7.62307	12.3529	0.284817	0.286885	0.0331348	18.181	1.71433	89	18	8.30964	0.168224	0.284277	0.286885	0.0229798	4.98294	0.217965	217	69	7.07245	0.241259	0.201828	0.134414	-0.495454	0.132979	0.0616271	-1.151	0.515288	1	0	0
hydroxyurea	Uric acid	1	1	0.182556	0.17192	0.0858831	3.6829	0.8386	41	25	0.140184	0.127507	0.0762337	6.93369	1.6696	43	23	3.84447e-06	0.83882	28.8914	16.6667	0.114231	0.113181	0.0491402	2.37228	0.293364	21	9	28.16	0.3	0.115219	0.108883	0.044126	3.79841	0.881389	76	28	24.7153	0.269231	0.881564	0.817441	-0.368506	0.26045	0.270223	-1.03773	0.603113	8	7	3
hydroxyurea	In. Phosphorus	1	0	0.137541	0.143396	0.0474605	4.24353	-0.425991	42	16	0.168705	0.166038	0.0535115	6.05209	1.19758	36	22	0.00102227	0.237885	95.6935	20.6897	0.167217	0.164151	0.0313008	2.45835	0.328804	26	6	23.754	0.1875	0.15156	0.143396	0.0440891	4.56298	0.763296	63	41	25.916	0.394231	0.0324239	0.0348781	-0.851713	-0.468293	-0.616329	-2.10171	0.298288	10	9	4
hydroxyurea	Magnesium	1	0	0.117923	0.111888	0.0185865	5.51443	1.12262	58	15	0.124533	0.118881	0.0247146	4.60235	1.02833	52	21	0.0553448	0.263176	17.61	17.8082	0.124573	0.118881	0.0194381	4.5437	1.06273	36	7	15.2979	0.162791	0.127339	0.125874	0.0202159	3.49799	0.831111	116	32	14.7434	0.216216	0.345352	0.524026	-0.609274	-0.132613	-0.194404	-1.54023	0.431142	0	1	1
Ibandronate	Creatinine	1	1	0.0354035	0.0329949	0.0150755	26.9792	3.83582	123	24	0.0333109	0.0304569	0.0162248	48.0667	5.58323	130	17	0.0166445	0.229523	17.0546	6.12245	0.0302296	0.0294416	0.00863534	4.1776	1.02484	62	5	16.6159	0.0746269	0.031412	0.0279188	0.00924815	9.83065	2.14346	206	18	14.211	0.0803571	0.790363	1	-0.554599	-0.0990404	-0.107766	-1.56096	0.446882	0	3	1
hydroxyurea	BUN	1	0	0.0626299	0.0502326	0.0426758	12.4303	2.6577	79	29	0.0785616	0.0562791	0.0669058	16.9428	3.31748	63	45	0.00171007	0.0100973	56.9162	23.1481	0.0591197	0.0471318	0.0499594	32.7614	4.98521	42	17	55.057	0.288136	0.0463581	0.0421705	0.0254681	12.8091	2.49163	161	39	43.1438	0.195	0.125496	0.149922	-0.0594658	0.838245	1.00776	-0.457971	0.850521	31	32	29
Iloprost	Albumin	1	0	0.376594	0.372093	0.0652398	2.42845	0.134447	43	174	0.369253	0.372093	0.0893229	7.52346	1.14828	31	186	0.214622	0.0743529	16.7887	11.5207	0.393443	0.395349	0.0801168	3.39033	0.0156754	18	43	15.6851	0.704918	0.395995	0.395349	0.0474398	4.02523	0.62362	102	78	8.99836	0.433333	0.000236882	0.000333453	0.285696	1.1546	2.49969	-0.0672007	1.06212	1	1	1
Ifosfamide	Creatinine	1	1	0.0292353	0.0279188	0.0123044	70.0557	6.52577	366	35	0.0301676	0.0279188	0.0171923	51.5114	5.84627	353	48	0.236985	0.0609187	17.4166	6.73317	0.028761	0.0279188	0.0153786	96.896	8.28092	227	18	15.7068	0.0734694	0.029804	0.0279188	0.0137573	113.602	8.58553	600	38	13.9043	0.0595611	0.721592	0.443518	-0.17507	0.653669	0.670786	-0.607995	0.75981	2	3	1
Ibuprofen	aPTT	1	0	0.209673	0.163462	0.138415	14.1147	3.13678	3550	1414	0.209785	0.163462	0.133628	14.5947	3.14194	3513	1451	0.959593	0.321567	31.4596	13.6583	0.192798	0.158654	0.10695	17.9671	3.47617	1323	423	33.7064	0.242268	0.206917	0.163462	0.134361	15.4574	3.30172	2880	983	40.1426	0.254465	0.460601	0.334806	-0.0982193	0.824848	0.805488	-0.208491	0.890964	372	386	399
Iloprost	T.Protein	1	0	0.371101	0.369427	0.0629801	3.03186	0.0820467	86	127	0.373793	0.369427	0.0651056	8.138	1.31583	75	138	0.594784	0.248213	15.7218	20.1878	0.370231	0.369427	0.0557619	3.45931	-0.183047	44	51	13.6862	0.536842	0.384868	0.382166	0.0491656	3.57536	0.302639	224	73	10.9231	0.245791	3.78712e-06	2.67012e-07	0.395922	1.75832	3.07457	0.237024	1.30673	5	3	3
Hydroxocobalamin	Glucose(AC)	1	0	0.0797541	0.0685714	0.0392729	10.4997	2.4535	24	129	0.0782695	0.0657143	0.0400734	10.3061	2.29938	34	119	0.688144	0.144292	36.2269	9.15033	0.0613905	0.0547619	0.0207748	3.82617	1.15501	8	17	39.8447	0.68	0.0645006	0.0583333	0.0278564	9.55483	2.42712	24	58	45.2291	0.707317	0.90524	0.806527	-0.545053	0.259436	-0.0863385	-0.883292	0.637339	23	30	23
Hydromorphone	In. Phosphorus	0	0	0.114032	0.113208	0.0341772	19.8613	2.0785	427	205	0.116599	0.116981	0.036892	7.47987	0.866257	408	224	0.127712	0.232203	29.8502	19.462	0.12067	0.120755	0.0330701	4.56628	0.467721	225	87	21.7869	0.278846	0.112612	0.113208	0.0346823	3.09499	0.0535457	592	326	24.0606	0.35512	0.0158965	0.015091	-0.311638	0.516074	0.420204	-0.615235	0.693941	189	174	170
Iloprost	Alk.Phosphatase	1	1	0.0102236	0.00524903	0.0152863	47.2263	5.86497	165	10	0.0117867	0.00710395	0.0124731	8.19998	2.22061	163	12	0.163304	0.803619	89.5113	5.14286	0.0108218	0.00672902	0.0111812	6.95145	2.05973	101	7	184.535	0.0648148	0.00719344	0.00485437	0.00784635	43.1819	4.96305	320	9	73.75	0.0273556	0.13969	0.0813684	0.00675981	1.35796	1.45149	-0.677049	0.81541	8	8	7
imatinib	In. Phosphorus	0	1	0.129957	0.128302	0.0391969	2.03788	0.296915	42	15	0.112082	0.113208	0.0460402	2.86998	0.262093	31	26	0.0187609	0.0432853	35.3152	31.5789	0.121078	0.124528	0.0389308	2.27005	0.10149	23	12	27.8795	0.342857	0.123121	0.124528	0.0433658	2.4166	-0.0230922	76	42	24.21	0.355932	0.882702	1	-0.425028	0.21901	0.150895	-1.02085	0.591052	42	42	42
Indapamide	Uric acid	1	1	0.166019	0.163324	0.0655614	5.6227	1.03448	83	18	0.163125	0.148997	0.0736721	5.73095	1.22257	78	23	0.638554	0.404873	26.0688	13.8614	0.150529	0.137536	0.0702889	10.075	2.04353	49	9	35.0614	0.155172	0.128703	0.114613	0.0547737	3.60211	0.857765	163	43	25.2842	0.208738	0.420119	0.45593	-0.559579	-0.031901	-0.0899759	-1.41204	0.456195	16	16	15
Ibuprofen	Albumin	1	0	0.401618	0.406977	0.0673634	3.02445	-0.348004	6640	5197	0.400734	0.406977	0.0609165	3.67244	-0.241949	6444	5393	0.114383	0.000535527	12.3151	14.2266	0.406923	0.406977	0.0533003	3.21874	0.0387005	2094	1127	11.1232	0.349891	0.403382	0.406977	0.0481031	4.29457	0.239653	4361	2102	9.00971	0.325236	0.000322432	0.0163032	0.0106408	0.992002	1.02744	-0.0289761	0.998516	25	25	22
imatinib	Uric acid	1	1	0.14809	0.146132	0.0737353	3.50126	0.584648	41	19	0.109838	0.0945559	0.0604123	11.5835	2.35504	31	29	0.000296552	0.0639147	47.7202	28.3333	0.100981	0.0830946	0.0474514	4.06067	1.17807	18	15	36.4824	0.454545	0.125225	0.113181	0.0563724	5.78563	1.48258	86	32	28.1292	0.271186	0.100889	0.0560157	0.0427386	0.951481	1.44319	-0.418281	0.892897	2	2	2
imatinib	AST(GOT)	1	1	0.00106463	0.000545723	0.00171617	22.4011	4.26605	46	31	0.00131786	0.000486726	0.00406379	58.6919	7.30904	44	33	0.590938	0.855132	202.444	20.7792	0.000564941	0.000471976	0.000365109	3.86177	1.22887	21	12	78.3546	0.363636	0.000880039	0.000471976	0.00143814	31.2028	4.84664	76	41	146.808	0.350427	0.706292	1	-0.373181	0.287309	0.254677	-0.951722	0.621646	31	32	33
Indapamide	Ionized Calcium	1	0	0.275352	0.278689	0.025726	5.20579	0.346638	77	36	0.279849	0.278689	0.0227098	2.57336	0.00442026	87	26	0.0735873	0.100348	7.67931	8.84956	0.279859	0.278689	0.020043	2.44855	0.0814356	48	8	7.34498	0.142857	0.279943	0.278689	0.023592	11.6029	1.6046	145	51	7.12917	0.260204	0.0983924	0.0749573	-0.711972	-0.253305	-0.33981	-1.79344	0.353842	1	0	0
imatinib	ALT(GPT)	1	1	0.00584387	0.00260274	0.0132248	31.0294	5.24775	38	40	0.00616877	0.00270548	0.0118545	21.2792	4.16755	37	41	0.754233	1	136.843	17.9487	0.00372225	0.00171233	0.00559118	17.2722	3.68308	19	10	341.259	0.344828	0.0026566	0.00171233	0.0025346	10.7044	2.63456	72	31	101.144	0.300971	0.668639	0.655478	-0.332477	0.322402	0.348553	-0.955547	0.632543	32	34	34
Indapamide	Glucose(AC)	1	1	0.0810357	0.0685714	0.0385939	3.6034	1.14548	31	89	0.0721984	0.0621429	0.0298091	5.37464	1.53284	34	86	0.0157954	0.748774	35.5835	15	0.0663946	0.0569048	0.0262887	3.62501	1.32317	11	17	48.7825	0.607143	0.0624702	0.0540476	0.0272059	9.90275	2.5125	41	55	43.4413	0.572917	0.907483	0.829463	-0.356949	0.371961	0.292556	-0.785582	0.68195	54	49	44
hydroxyurea	Platelet	0	1	0.067996	0.029296	0.0836882	6.41158	1.77638	21	126	0.0572431	0.0168343	0.0804852	7.42577	2.01787	20	127	0.0324736	1	50.2804	4.08163	0.049053	0.0397901	0.036184	4.68369	1.22476	11	8	40.3981	0.421053	0.0418071	0.0418671	0.0169981	3.83364	0.265596	47	15	20.722	0.241935	0.258388	0.152403	-0.0680123	0.740122	1.19838	-0.775009	0.741742	21	19	20
Ibuprofen	Uric acid	1	0	0.127798	0.117479	0.0589544	9.61108	1.72446	6635	1927	0.1243	0.114613	0.0574419	9.20193	1.66533	6123	2439	9.22284e-09	1.15877e-27	34.829	15.8257	0.120806	0.111748	0.0521682	7.83219	1.49387	2252	717	34.0882	0.241495	0.123919	0.114613	0.052472	10.0595	1.65568	4909	1319	25.3799	0.211785	0.00104957	0.00152293	0.0331553	1.03938	1.08122	0.00115043	1.02473	144	141	132
Ibuprofen	T.Protein	1	0	0.386554	0.388535	0.0576453	4.00837	-0.192349	7965	3106	0.393015	0.394904	0.0507834	3.97774	0.127249	8526	2545	2.34296e-29	1.27294e-24	12.8015	10.9656	0.394526	0.394904	0.0484378	3.48877	0.152238	2961	675	11.9656	0.185644	0.38811	0.388535	0.0477996	4.47154	0.368383	6077	1382	10.1621	0.18528	0.758338	0.97924	-0.0497866	0.901752	0.90043	-0.124801	0.93898	51	55	44
Ibuprofen	RBC	1	0	0.0267675	0.0268617	0.00397997	3.29549	-0.144971	6503	5397	0.026211	0.0262633	0.00377815	3.12352	-0.0420845	5282	6618	5.82188e-73	1.33658e-114	9.66919	17.2101	0.0268215	0.0267952	0.0034119	3.17251	0.0360058	1546	1236	9.11443	0.444285	0.0273903	0.0272606	0.0031746	3.61014	0.225307	3742	1813	7.12024	0.326373	0	1.29688e-25	0.201389	1.27584	1.55664	0.184706	1.15833	5	7	8
Ibuprofen	Potassium	1	0	0.273335	0.266667	0.0510494	6.65244	1.08038	9530	5192	0.292489	0.291667	0.0550094	6.49416	0.979084	9308	5414	1.8111e-305	0.000970732	18.2418	15.9965	0.29244	0.291667	0.0533741	5.65706	0.900155	3249	1490	20.2934	0.314412	0.28092	0.275	0.0530369	7.02416	1.16134	6745	2995	16.5793	0.307495	0.0917337	0.399469	-0.0213081	0.95132	0.957894	-0.0636718	0.972229	387	376	326
imatinib	WBC	0	1	0.0720788	0.00852792	0.127637	8.55751	2.27288	20	99	0.039915	0.00812183	0.0919905	21.2457	3.91481	27	92	7.27288e-06	0.118469	402.751	3.36134	0.00662638	0.00812183	0.00569508	2.19667	0.396406	11	10	60.3247	0.47619	0.00944025	0.00930626	0.00490424	2.39637	0.0207961	44	30	34.7771	0.405405	0.592419	0.621144	-0.334225	0.310277	0.359291	-0.944978	0.639621	50	52	54
imatinib	CO2	0	0	0.161205	0.166667	0.0239523	2.58614	-0.284544	23	70	0.157621	0.15873	0.0283895	3.04028	-0.223269	22	71	0.267991	1	14.5597	17.2043	0.161255	0.166667	0.0283931	2.60686	-0.515485	6	16	16.9569	0.727273	0.178231	0.178571	0.0220244	3.45028	-0.15261	33	37	11.1221	0.528571	0.13511	0.138415	-0.0292303	0.618673	1.32928	-0.577299	0.794269	52	56	63
Ibandronate	Sodium	0	0	0.237046	0.239521	0.0337822	8.29949	-1.8389	79	71	0.250419	0.257485	0.0313502	10.9149	-2.14164	114	36	9.75534e-06	4.54945e-06	14.1187	6.66667	0.253063	0.257485	0.0281118	5.08504	-1.31015	50	15	8.05571	0.230769	0.250509	0.251497	0.0226274	8.15471	-1.40434	152	48	7.68023	0.24	0.578674	1	-0.356424	0.317761	0.287999	-0.909783	0.621833	1	2	0
Ibuprofen	Creatinine	1	1	0.0340507	0.0279188	0.0304915	102.311	8.16769	11854	1357	0.034731	0.0279188	0.0297464	88.3262	7.11052	11515	1696	1.32677e-05	1.15452e-20	17.3873	6.25993	0.0312983	0.0279188	0.0155647	73.5027	6.61633	4274	408	19.7539	0.0871422	0.0315422	0.0304569	0.0145867	84.2507	7.0457	8939	704	16.3337	0.0730063	0.000392305	0.00338522	0.0328291	1.06677	1.08483	0.000488655	1.03264	522	517	448
Ifosfamide	WBC	1	0	0.0119531	0.00899323	0.0111082	28.3684	4.04598	219	275	0.0122023	0.00950085	0.0102324	15.2128	2.99832	174	320	0.635883	0.000374844	61.6142	20.0405	0.0126861	0.0107445	0.0100435	23.9907	3.93535	89	83	55.1923	0.482558	0.0159065	0.0132487	0.0108196	35.1775	4.02665	255	206	58.0041	0.446855	0.466845	0.473124	-0.102898	0.770705	0.803468	-0.291717	0.875295	9	10	7
imatinib	Creatinine	1	1	0.0323709	0.0304569	0.00911643	4.1774	0.806737	77	8	0.0334876	0.0304569	0.0124648	10.6254	2.28713	72	13	0.409996	0.301758	21.101	11.7647	0.0321677	0.0279188	0.0138474	11.7499	2.71719	48	6	18.6953	0.111111	0.0327242	0.0279188	0.0239837	35.2189	5.36333	181	14	24.101	0.0717949	0.297167	0.39523	-0.240522	0.544869	0.608141	-1.02397	0.639947	14	14	14
hydroxyurea	Platelet	1	0	0.0853419	0.0400087	0.0982494	5.44545	1.65007	21	126	0.0870076	0.0419764	0.098809	5.22141	1.63051	20	127	0.568406	1	59.1713	4.08163	0.0635859	0.0548754	0.034505	7.13033	1.89849	11	8	42.4238	0.421053	0.0541419	0.0535636	0.018312	2.57882	0.645414	42	20	23.8131	0.322581	0.593551	0.582082	-0.295896	0.33757	0.472293	-0.988786	0.635384	31	30	36
Ibuprofen	Creatinine	0	1	0.0288037	0.0253807	0.0209344	156.546	9.59131	11854	1357	0.0277301	0.0253807	0.0202026	278.766	11.8331	11515	1696	3.59725e-33	1.15452e-20	12.608	6.25993	0.0257647	0.0253807	0.00738797	107.292	5.51377	4309	401	13.7554	0.085138	0.0265351	0.0253807	0.0064321	20.6848	1.57777	8983	662	11.4645	0.0686366	8.91691e-05	0.000467303	0.0523885	1.11159	1.13355	0.0327667	1.05673	113	125	111
Indomethacin	WBC	1	0	0.0201029	0.0156514	0.0128332	7.03726	1.93505	19	19	0.0167499	0.0150931	0.00757057	6.12438	1.43538	23	15	0.0942779	0.387695	39.4873	10.5263	0.0149924	0.013621	0.00621927	4.48885	1.4128	14	5	34.671	0.263158	0.0168168	0.0154146	0.00714978	3.85723	1.10362	49	23	44.3641	0.319444	0.579025	0.782711	-0.692819	-0.267481	-0.374096	-1.68956	0.41354	6	6	7
imatinib	Platelet	0	1	0.0594298	0.0367293	0.0829052	19.1223	3.44853	35	84	0.0517558	0.0249235	0.0817693	21.8876	3.72689	34	85	0.0356515	1	190.675	12.605	0.0338872	0.0286401	0.0252806	2.6234	0.696979	9	16	45.5545	0.64	0.0424882	0.0412112	0.0184136	2.73508	-0.037679	64	24	24.3331	0.272727	0.00214209	0.0016035	0.380649	1.57369	3.79891	-0.143839	1.08661	49	49	51
Ibuprofen	Hemoglobin	0	1	0.430359	0.436	0.0861065	2.76347	-0.0731933	9036	7773	0.410276	0.412	0.0796931	2.80689	0.0297937	7263	9546	1.65113e-300	4.24108e-169	12.8712	17.4311	0.428584	0.432	0.0736557	2.90956	-0.144461	2343	2013	15.7522	0.462121	0.453943	0.456	0.0735602	3.41911	-0.309867	5995	2823	11.4696	0.320141	0	3.20481e-56	0.257842	1.37577	1.75003	0.256581	1.2129	3035	3179	3420
Ibuprofen	Sodium	0	1	0.249515	0.251497	0.0280824	6.17512	-1.11969	10069	4629	0.244532	0.251497	0.0280466	5.64451	-1.13066	9515	5183	1.86392e-92	1.37702e-17	9.05713	16.1587	0.247958	0.251497	0.0267737	5.71355	-1.1215	3258	1454	9.10765	0.308574	0.250673	0.251497	0.024356	6.25444	-1.11075	7207	2496	7.66964	0.25724	7.59504e-13	1.24896e-10	0.0883355	1.12612	1.21185	0.0838131	1.07788	1831	1860	2067
imatinib	Hemoglobin	0	1	0.346367	0.332	0.0762702	4.05455	0.790319	18	102	0.3396	0.324	0.0774682	4.42155	0.306064	17	103	0.373939	1	17.9943	7.5	0.368	0.404	0.13056	3.11746	-0.547344	8	9	25.4389	0.529412	0.432067	0.45	0.0752217	3.267	-0.692208	36	24	13.0668	0.4	0.51216	0.410091	-0.250451	0.387092	0.604069	-0.909407	0.666024	59	58	67
Ibuprofen	WBC	1	0	0.0209921	0.0187817	0.0147197	305.73	11.3696	7325	9325	0.0203169	0.0172589	0.0147879	385.078	11.2683	8166	8484	7.00792e-09	9.80475e-27	49.1974	15.97	0.0175016	0.0149577	0.0106447	38.2303	3.72915	2477	1630	61.0514	0.396883	0.0162828	0.0142301	0.00868951	17.0317	2.68744	5706	2897	50.4649	0.336743	1.16657e-09	4.75768e-11	0.0911755	1.10743	1.21926	0.0736087	1.06924	2338	2370	2766
Ibuprofen	BUN	1	0	0.0540657	0.0434109	0.0435301	31.0896	4.23466	10259	3036	0.0573769	0.044031	0.0512391	23.2812	3.7687	9165	4130	1.99203e-17	2.83949e-73	49.1304	17.8187	0.052854	0.0437209	0.0421065	37.3761	4.72991	3362	1149	62.131	0.254711	0.0504488	0.0415504	0.0406059	52.4954	5.26246	7187	2085	52.7316	0.224871	0.000109733	0.000115236	0.0406025	1.05238	1.09521	0.0204154	1.03341	930	934	901
Ibuprofen	Platelet	0	0	0.0473131	0.0437254	0.0260183	7.9767	1.336	10288	6302	0.0479636	0.0443813	0.0268602	6.48961	1.21999	8447	8143	0.000133096	1.1311e-153	47.2328	20.1808	0.0481319	0.0454744	0.0226434	5.48888	0.981823	2750	1866	31.2578	0.404246	0.0460266	0.0443813	0.0180953	6.13117	0.742886	6759	2690	20.1441	0.284686	0	3.85479e-45	0.2262	1.35123	1.6311	0.241161	1.20063	1056	1147	1225
Indomethacin	Platelet	0	1	0.0485116	0.0467862	0.0247777	12.4746	2.43138	23	14	0.0557558	0.0542195	0.0249211	4.25439	0.842158	23	14	0.0458838	1	40.4949	10.8108	0.0517848	0.0522519	0.0210171	3.59949	0.426031	14	8	31.8508	0.363636	0.0458743	0.046021	0.0136307	4.11643	0.532114	64	18	14.6078	0.219512	0.213434	0.176045	-0.107936	0.699963	1.01782	-0.789801	0.731776	1	1	0
Iohexol	Lactic acid	1	0	0.10295	0.0725242	0.0916479	11.5573	2.6379	46	96	0.0939539	0.0563521	0.106418	11.0525	2.75825	47	95	0.361154	1	85.0786	18.3099	0.114687	0.0633545	0.116378	5.72184	1.78634	7	12	176.776	0.631579	0.0580589	0.0436812	0.0471721	14.1273	3.13641	31	28	55.6634	0.474576	0.308633	0.2953	-0.170629	0.479572	0.834918	-0.745576	0.72223	0	2	3
Iohexol	Amylase	1	1	0.00276456	0.00113381	0.0056196	31.5877	4.88467	140	47	0.00155697	0.00084194	0.0025697	50.0962	6.18622	158	29	0.00429363	0.0162095	83.0514	8.55615	0.00114193	0.000752133	0.00112391	9.59891	2.47485	74	9	103.724	0.108434	0.00141669	0.000987876	0.00137957	17.3481	3.31399	219	33	116.093	0.130952	0.521149	0.703873	-0.493651	0.05036	0.0243663	-1.2984	0.494846	2	1	1
Itraconazole	Fibrinogen	1	0	0.0521853	0.0488224	0.0247232	3.72024	0.942905	150	137	0.0575045	0.0533611	0.0280894	3.50521	0.853037	126	161	0.00210796	0.0357638	55.483	25.0871	0.045901	0.0421369	0.0213094	3.78495	0.839812	31	23	57.0933	0.425926	0.0423784	0.0413395	0.0196086	6.6686	1.30665	67	46	35.3992	0.40708	0.803964	0.867287	-0.289304	0.44991	0.423531	-0.660523	0.716503	103	112	117
Itraconazole	Lactate Dehydrogenase	1	1	0.0122627	0.00479748	0.0277698	52.7955	6.33124	220	585	0.0116548	0.00491094	0.0320527	98.5692	8.74187	170	635	0.638022	0.00100664	124.295	16.8944	0.0053723	0.00353328	0.0107358	86.0108	8.74802	45	71	119.953	0.612069	0.00391103	0.00298222	0.00670658	165.327	12.0605	163	75	59.2453	0.315126	3.88306e-07	1.69252e-07	0.386604	1.54912	2.96615	0.143268	1.19781	292	309	296
Iohexol	MPV	0	0	0.00169931	0.00166157	0.000221098	3.91019	0.77602	395	40	0.00167297	0.00166157	0.000219553	4.05866	0.708006	377	58	0.00353788	0.0162095	7.98689	7.81609	0.00167624	0.00168343	0.000201519	3.52125	0.276928	204	24	8.54139	0.105263	0.00165562	0.00161784	0.000200869	4.51177	0.850863	699	33	6.49884	0.045082	0.000976367	0.00190657	0.20309	1.78851	1.94352	0.0543768	1.19083	0	2	0
irbesartan	Creatine Kinase	1	1	0.00188894	0.000451004	0.00663325	103.854	9.21977	287	239	0.00113364	0.000286449	0.00359706	163.311	11.3852	251	275	0.00198436	0.0128702	260.476	22.2433	0.00105134	0.000302701	0.0030312	148.573	11.3901	98	102	502.413	0.51	0.000474125	0.000199092	0.00133504	147.888	11.0257	387	141	197.477	0.267045	4.71392e-09	1.43609e-09	0.351711	1.60748	2.51902	0.254118	1.28028	69	66	92
Iohexol	ESR	1	0	0.0584457	0.0511714	0.0404534	2.23557	0.497159	119	269	0.0673567	0.0628853	0.0409976	2.07745	0.271206	84	304	3.59129e-06	0.000267202	174.089	15.7216	0.0503905	0.0419236	0.0362818	2.70388	0.702578	35	55	666.848	0.611111	0.0382545	0.027127	0.0322331	3.75913	1.12147	156	131	465.224	0.456446	0.0143831	0.0113203	0.0840684	0.944839	1.38804	-0.169361	0.975646	8	9	13
Iohexol	RBC	1	0	0.0248498	0.024734	0.00417191	3.18841	-0.105119	144	295	0.0243827	0.0244016	0.00373723	3.20732	0.236426	105	334	0.0103606	0.000208556	12.0118	16.4009	0.0257165	0.0259973	0.00345097	2.88546	0.0476752	53	63	10.6324	0.543103	0.0269119	0.0266622	0.00331094	3.87159	0.432144	244	128	7.53061	0.344086	0.000155471	0.00019433	0.207747	1.21174	1.84258	0.0199899	1.1071	0	1	0
insulin detemir	CRP	1	0	0.11453	0.0792366	0.113484	3.15405	1.01601	12	60	0.0889017	0.053904	0.094741	3.72108	1.19255	12	60	0.037116	1	962.437	6.94444	0.0342394	0.0165414	0.0565255	6.08672	2.11097	4	5	8735.33	0.555556	0.0346665	0.00994795	0.0603847	7.39134	2.30233	12	14	3934.28	0.538462	0.532889	1	-0.726722	-0.239992	-0.452794	-1.50112	0.472587	34	31	30
insulin detemir	Glucose(AC)	1	1	0.130878	0.127143	0.0568351	6.96661	1.46982	2	68	0.11098	0.10881	0.0486241	3.41736	0.684237	7	63	0.0144402	0.125	40.0858	1.42857	0.0869048	0.0757143	0.0371463	2.31693	0.78811	1	7	96.365	0.875	0.0615873	0.0528571	0.0229679	4.15681	1.39088	13	14	46.7815	0.518519	0.158555	0.107798	0.218608	0.485135	4.27283	-0.919967	0.687445	26	24	24
infliximab	ALT(GPT)	1	1	0.00251142	0.00123288	0.00455633	21.6371	4.18392	28	17	0.00339422	0.00150685	0.00799174	36.9028	5.77265	27	18	0.483973	1	113.286	17.7778	0.0044705	0.00160959	0.010324	21.7562	4.4368	15	11	298.061	0.423077	0.00202568	0.00133562	0.00183469	8.70956	2.36603	62	18	73.8757	0.225	0.0216568	0.0746046	0.0514222	1.00946	1.58746	-0.521705	0.853781	0	1	0
iopromide	Uric acid	0	0	0.0748385	0.0558739	0.0474846	3.21566	1.05629	55	63	0.0769268	0.0644699	0.0458554	2.55301	0.787197	62	56	0.563136	0.281198	45.0145	10.1695	0.0872334	0.0744986	0.0476664	2.3738	0.637625	36	18	35.8307	0.333333	0.102314	0.0916905	0.0545677	5.60648	1.26711	143	45	28.4103	0.239362	0.17319	0.21743	-0.0842939	0.7678	0.931343	-0.485054	0.831336	4	0	9
iopromide	T.Protein	0	0	0.302481	0.292994	0.0636174	2.88921	0.0492259	67	76	0.332457	0.33758	0.0613187	3.71293	-0.643135	101	42	4.07316e-07	1.14119e-06	20.9528	4.1958	0.333153	0.33758	0.0577171	2.95264	-0.458501	41	18	15.3824	0.305085	0.350852	0.356688	0.0566336	3.28867	-0.282898	167	48	13.1264	0.223256	0.303925	0.228731	-0.0975869	0.752982	0.887004	-0.496166	0.823047	1	1	6
irinotecan	AST(GOT)	1	1	0.000833105	0.000471976	0.001059	22.2126	3.84829	159	99	0.00120252	0.000435103	0.00717322	245.634	15.4904	170	88	0.411676	0.192954	223.02	9.30233	0.0017579	0.000383481	0.0116143	94.4325	9.65144	72	25	597.194	0.257732	0.000756658	0.000383481	0.00112915	22.3986	4.12223	200	82	134.541	0.29078	0.963753	0.601626	-0.342393	0.382621	0.324316	-0.793352	0.649074	12	15	15
irbesartan	In. Phosphorus	1	0	0.154891	0.143396	0.0599247	6.99429	1.63525	375	296	0.160706	0.150943	0.0562188	12.1511	1.97467	380	291	0.0191062	0.8114	30.8938	20.5663	0.157593	0.14717	0.0529813	23.4234	2.99736	185	105	28.3929	0.362069	0.149736	0.143396	0.0459064	6.92833	1.4334	539	339	23.7942	0.386105	0.494238	0.485848	-0.188602	0.681738	0.627077	-0.393737	0.807307	64	65	57
iopromide	Magnesium	1	0	0.147877	0.146853	0.018233	4.23321	-0.155319	111	12	0.144977	0.146853	0.0200624	4.3269	0.333762	112	11	0.178032	1	11.6766	6.50407	0.146217	0.146853	0.0237439	3.8045	0.499804	47	8	17.668	0.145455	0.131061	0.125874	0.0245065	8.1436	1.65416	142	40	16.2136	0.21978	0.188045	0.256888	-0.635334	-0.155002	-0.22341	-1.59034	0.408371	0	1	0
Insulin	ALT(GPT)	1	0	0.00681338	0.00226027	0.0226486	214.319	12.3993	4901	4188	0.0106181	0.00321918	0.033498	163.942	10.795	3497	5592	2.02321e-27	1.57013e-149	281.919	23.688	0.00828286	0.00239726	0.0317946	181.965	11.828	1548	1456	567.161	0.484687	0.00362852	0.00171233	0.01499	756.207	23.7104	4532	1965	183.583	0.302447	0	3.6206e-65	0.330497	1.52215	2.08028	0.338789	1.28821	2262	2295	2313
insulin detemir	Chloride	1	0	0.0656623	0.0658017	0.00534166	3.21354	0.334916	84	49	0.0659062	0.0658017	0.00522734	5.52912	0.181724	83	50	0.611492	1	5.94826	12.0301	0.0662858	0.0667285	0.00457558	6.35308	-0.47796	47	20	4.94449	0.298507	0.0680107	0.0676552	0.00486527	5.47012	0.927225	163	56	4.88029	0.255708	0.652816	0.528145	-0.192462	0.588103	0.633635	-0.605479	0.755153	2	1	1
irinotecan	Albumin	0	0	0.358238	0.360465	0.0767507	2.42926	-0.175611	115	73	0.339869	0.348837	0.0751517	2.79417	-0.344096	97	91	0.000146783	0.0183997	14.8953	18.617	0.353274	0.354651	0.0716532	3.4963	-0.616472	46	30	15.789	0.394737	0.357818	0.360465	0.0660046	4.28658	-0.825941	139	85	15.0544	0.379464	0.891398	0.891503	-0.234191	0.549385	0.533205	-0.578602	0.749844	4	0	10
irbesartan	T.Protein	1	0	0.374639	0.382166	0.0649049	3.90183	-0.170232	502	379	0.387371	0.388535	0.054405	4.87434	0.268178	586	295	3.87401e-09	1.2941e-06	14.4523	11.9183	0.39071	0.388535	0.047808	2.78808	-0.010678	312	98	11.9579	0.239024	0.385795	0.382166	0.04761	3.17724	0.17133	965	253	9.85617	0.207718	0.346503	0.187514	-0.041741	0.892052	0.932206	-0.190499	0.931733	5	5	5
irbesartan	AST(GOT)	1	0	0.0013611	0.000516224	0.0035714	89.2192	8.30762	607	473	0.00152106	0.000516224	0.00765104	391.595	18.072	597	483	0.512492	0.615984	174.322	15.3704	0.0011029	0.000412979	0.00882882	448.119	20.9905	315	150	303.219	0.322581	0.000724891	0.00039823	0.0023738	746.174	24.5313	982	339	131.28	0.256624	0.0104904	0.00654149	0.0472193	1.03767	1.14908	-0.0407483	1.02407	280	294	310
insulin detemir	CO2	0	0	0.151323	0.15873	0.0378789	4.3277	-0.903354	31	104	0.158377	0.15873	0.033586	3.67899	-0.511586	34	101	0.0319901	0.710347	27.9186	9.62963	0.176661	0.18254	0.0370031	4.56335	-1.02831	13	14	16.9258	0.518519	0.176516	0.174603	0.0280075	3.86928	-0.616253	39	44	12.8413	0.53012	0.973273	1	-0.457681	0.236309	0.0852243	-0.938981	0.618014	45	47	43
irinotecan	Glucose(AC)	1	0	0.0645727	0.0585714	0.0226127	11.0517	2.14465	52	99	0.0649858	0.0552381	0.0377707	59.6006	6.45858	62	89	0.895618	0.260589	30.1219	17.8808	0.0652063	0.0516667	0.0693782	27.27	5.08521	16	14	41.7465	0.466667	0.0614087	0.0535714	0.0256432	17.7489	3.16452	44	52	41.1101	0.541667	0.5982	0.533016	-0.551026	0.142966	-0.0816166	-1.06359	0.567396	7	8	17
Insulin	Potassium	0	1	0.225693	0.225	0.0603563	4.46337	0.57718	6003	4537	0.205969	0.2	0.0632682	6.52942	1.17513	3873	6667	8.78117e-181	7.42789e-246	24.4023	29.2789	0.211356	0.208333	0.0577091	5.69104	0.913604	1805	2234	24.514	0.553107	0.226651	0.225	0.0462504	3.76998	0.190947	5787	2828	16.7611	0.328265	0	1.03041e-126	0.40276	1.61805	2.45606	0.394553	1.33458	3094	3211	3533
Itraconazole	RBC	0	0	0.0193569	0.0186835	0.00489848	2.88736	0.374648	207	869	0.0186709	0.0178856	0.00394508	3.8324	0.742434	117	959	1.04442e-07	4.92437e-12	17.6456	11.8959	0.0211807	0.0212101	0.00444646	3.26735	-0.0139752	46	119	22.9172	0.721212	0.0247859	0.0250332	0.00384226	3.04369	-0.276263	293	165	11.7952	0.360262	1.00731e-12	1.3678e-15	0.527916	1.70655	4.20369	0.325973	1.34235	340	355	359
Itraconazole	ALT(GPT)	1	1	0.00616548	0.00246575	0.0159604	201.5	11.4988	1016	1040	0.0078348	0.00321918	0.0233414	215.17	12.914	785	1271	0.00530778	6.29888e-17	236.011	24.0272	0.00721536	0.00246575	0.0310939	172.141	12.4704	353	379	465.368	0.51776	0.00385572	0.00178082	0.0135527	490.68	19.5811	1267	583	212.777	0.315135	0	2.211e-21	0.326477	1.4879	2.15827	0.295469	1.27276	618	653	656
Insulin	Uric acid	0	0	0.114505	0.100287	0.0700507	5.93767	1.3764	4133	1755	0.0861628	0.0687679	0.0651734	10.4456	2.13439	2962	2926	4.78791e-244	2.16292e-144	44.5326	27.7004	0.0815074	0.0687679	0.0556762	9.66782	2.02168	1389	1106	45.8108	0.443287	0.09805	0.0916905	0.0476569	6.40442	1.06706	4173	1209	28.7967	0.224638	0	1.7864e-84	0.426658	1.87898	2.6467	0.48756	1.4336	1241	1317	1370
iopromide	ALT(GPT)	0	0	0.0023369	0.00140411	0.0031757	25.2145	4.21464	65	95	0.00207663	0.00150685	0.00175693	7.31484	1.81024	67	93	0.303971	0.889707	75.6139	15.625	0.00170349	0.00133562	0.00141843	5.49049	1.64752	31	31	77.6757	0.5	0.00170964	0.00116438	0.00506175	211.593	14.2681	159	70	73.4028	0.305677	0.00635572	0.00647919	0.145956	1.12823	1.69969	-0.132527	1.03336	2	1	2
Insulin	MCV	1	0	0.62079	0.612367	0.0607008	6.8077	1.30143	5570	1021	0.623016	0.617021	0.0495643	6.33826	1.06592	5667	924	1.42253e-08	1.66092e-05	3.07308	3.03444	0.613383	0.612367	0.0324583	5.16364	0.473911	2655	100	2.97601	0.0362976	0.612017	0.613032	0.0314814	3.40211	-0.131033	5916	126	1.5211	0.020854	0.000141047	4.22295e-05	0.154609	1.47422	1.50199	0.143623	1.18412	191	200	221
Itraconazole	T.Bilirubin	1	0	0.0194762	0.0106762	0.0365367	61.3708	6.61252	1920	35	0.0295456	0.0130486	0.0535001	27.9563	4.54704	1878	77	9.18703e-18	3.44492e-06	149.756	3.06905	0.0273581	0.0118624	0.0468587	25.6079	4.33709	953	33	219.515	0.0334686	0.0209062	0.0106762	0.0339578	44.5235	5.42261	2438	32	92.8094	0.0129555	4.93262e-05	0.000141248	0.254149	2.09151	2.14618	0.166539	1.2739	31	30	27
Itraconazole	AST(GOT)	1	1	0.00164654	0.000516224	0.00691232	311.93	15.9308	1154	899	0.00201101	0.000589971	0.00913946	270.21	14.2917	1029	1024	0.138183	2.82134e-06	291.209	20.1169	0.00139149	0.000471976	0.00681196	226.052	14.1362	472	265	367.185	0.359566	0.000879739	0.00039823	0.00376279	555.969	21.3975	1306	512	175.144	0.281628	0.000126208	0.000120242	0.0896004	1.10549	1.25023	0.0334188	1.06501	550	567	575
irbesartan	Potassium	1	0	0.286502	0.275	0.0629549	4.61587	0.865268	968	581	0.296966	0.291667	0.0638793	5.32463	0.933836	950	599	4.62043e-09	0.462773	19.0257	17.8825	0.296821	0.291667	0.0612177	4.47222	0.871427	501	246	21.1451	0.329317	0.281024	0.275	0.0537684	6.05029	1.10911	1455	692	15.8855	0.32231	0.871648	0.750762	-0.0727356	0.85411	0.855001	-0.188318	0.912466	150	148	125
irbesartan	T.Bilirubin	1	0	0.0178864	0.00948992	0.028134	34.1976	4.99539	947	12	0.0173903	0.00948992	0.0323706	87.2801	7.95467	948	11	0.562479	1	65.0643	0.729927	0.0155639	0.00948992	0.0226548	33.5944	5.07047	560	5	88.0208	0.00884956	0.0172966	0.00948992	0.0288368	58.7157	6.36667	1627	20	68.8476	0.0121433	0.564088	0.648255	-0.638495	-0.255887	-0.258354	-1.77279	0.385414	5	4	5
Itraconazole	Creatinine	1	1	0.036383	0.0304569	0.0290722	62.4732	6.48762	1869	304	0.0370767	0.0304569	0.0269895	34.3892	4.70372	1776	397	0.107517	3.934e-07	23.9851	9.71008	0.0338711	0.0304569	0.019515	31.31	4.52274	929	133	29.4807	0.125235	0.0324139	0.0304569	0.0174972	90.8995	7.80631	2371	225	18.7256	0.0866718	0.000529464	0.000468648	0.0937259	1.21898	1.28123	0.0576458	1.10098	137	147	120
iopromide	WBC	1	1	0.0244938	0.0215736	0.0137231	7.50574	1.57683	60	122	0.0204115	0.0159052	0.0152087	16.8105	3.20857	103	79	0.000650953	4.2768e-07	44.1208	7.14286	0.0182765	0.01489	0.00978953	4.66354	1.33087	46	25	73.4067	0.352113	0.0161372	0.0137902	0.00907617	15.899	2.69494	164	90	50.1372	0.354331	0.761589	1	-0.280205	0.478396	0.439624	-0.68466	0.703953	3	5	5
irinotecan	Creatinine	1	1	0.0355229	0.0304569	0.0278137	90.9186	8.54625	266	37	0.0326389	0.0304569	0.0135149	25.3202	3.9835	272	31	0.0696085	0.376759	15.4215	4.29043	0.0316193	0.0294416	0.0135565	24.1272	4.02355	138	12	17.9715	0.08	0.0318916	0.0304569	0.0101267	13.0894	2.68221	402	36	15.2489	0.0821918	0.821237	1	-0.355307	0.294197	0.289664	-0.996391	0.595429	1	0	0
irbesartan	Sodium	0	1	0.246568	0.251497	0.031531	5.19927	-1.04414	946	604	0.239347	0.245509	0.0305413	4.17405	-0.770599	859	691	9.24826e-19	0.000103974	10.1397	18.6452	0.245657	0.251497	0.0264257	4.36836	-0.832941	473	257	9.73672	0.352055	0.250237	0.251497	0.0245007	5.5183	-1.0116	1462	591	7.82566	0.287871	0.00188973	0.00144492	0.0590095	1.0539	1.16466	-0.00222657	1.03916	590	608	597
irinotecan	BUN	1	0	0.0512289	0.0418605	0.0374381	26.8823	3.95169	230	75	0.0487178	0.0384496	0.0351963	15.1764	2.95586	243	62	0.305982	0.182422	51.7492	11.1475	0.0495731	0.0410853	0.0341226	12.189	2.72491	113	29	64.7177	0.204225	0.0483766	0.0409302	0.0322932	28.2265	4.0392	325	86	50.3844	0.209246	0.864171	1	-0.251341	0.513904	0.497668	-0.645856	0.712917	3	1	1
Insulin	Platelet	0	0	0.0416191	0.0397901	0.024727	5.12687	0.92279	6101	4808	0.0357835	0.0330127	0.0241582	4.938	1.0006	3985	6924	8.18713e-196	8.17511e-298	43.5461	24.7685	0.0406268	0.0391342	0.0214804	5.5619	0.827425	1769	1830	35.3083	0.508475	0.0443347	0.0428509	0.0164018	5.61422	0.610896	5641	2146	19.7573	0.275588	0	5.2566e-127	0.429975	1.77123	2.63714	0.460842	1.40007	1871	1977	2040
irbesartan	Hematocrit	0	0	0.378161	0.374046	0.0898867	2.41235	0.191963	605	1037	0.368242	0.362595	0.0797946	3.06763	0.244991	461	1181	2.62037e-09	9.77441e-18	14.4519	12.8502	0.410729	0.410305	0.0722649	2.96627	-0.0166438	257	269	15.5422	0.511407	0.427449	0.429389	0.0701008	3.24358	-0.318966	936	560	11.963	0.374332	2.02578e-07	5.76099e-08	0.179795	1.19008	1.54899	0.108623	1.12398	569	571	614
iopromide	Potassium	0	0	0.213659	0.216667	0.0448993	3.56209	-0.138023	104	65	0.231509	0.241667	0.0494885	3.4075	-0.606181	119	50	6.49109e-06	0.04995	21.1238	10.6509	0.23477	0.241667	0.0438978	3.74515	-0.8172	63	24	17.5678	0.275862	0.227539	0.225	0.0444501	3.26019	0.0605811	212	90	15.8839	0.298013	0.507773	0.789404	-0.31877	0.416133	0.366459	-0.767325	0.663417	3	0	3
Ketorolac	HDL-Cholesterol	0	0	0.221411	0.216667	0.0717975	2.98697	0.285575	88	90	0.207303	0.2	0.0747276	5.92187	1.02666	73	105	0.012879	0.0683572	27.1865	20.7865	0.206667	0.2	0.0524194	3.04428	0.229636	6	9	25.914	0.6	0.258781	0.266667	0.0661986	3.4495	-0.475461	25	6	15.3306	0.193548	0.0284546	0.0088735	0.399715	1.89703	4.8858	-0.467228	0.908729	9	7	3
Ketorolac	Ammonia	1	0	0.092197	0.07173	0.068832	12.9978	2.46157	453	458	0.0942659	0.0745429	0.0693071	11.8631	2.47323	405	506	0.423957	0.00759822	66.6748	19.6487	0.0741689	0.0576653	0.0605524	14.2479	2.92466	96	57	101.02	0.372549	0.0758345	0.0618847	0.0532367	12.1813	2.4268	176	134	116.425	0.432258	0.266248	0.229939	-0.319339	0.4964	0.382473	-0.580626	0.721578	89	99	95
Lamivudine	Creatine Kinase	1	1	0.00809556	0.000388026	0.0295839	22.0643	4.53982	12	13	0.00110565	0.000308796	0.00187076	12.7259	3.02694	9	16	0.395711	0.548828	495.946	28	0.00100176	0.000713074	0.00100135	3.68985	1.25929	3	7	1070.32	0.7	0.000597212	0.000214329	0.000752217	3.63642	1.43794	21	11	182.65	0.34375	0.0665857	0.0701325	0.173172	0.852199	2.91783	-0.79052	0.752731	12	8	4
Lamivudine	Lactic acid	1	1	0.119163	0.0606869	0.133018	6.00985	1.96171	12	15	0.193707	0.099033	0.1851	2.36633	0.906302	9	18	0.1286	0.581055	284.719	29.6296	0.231744	0.192064	0.202828	2.08633	0.728759	3	8	424.361	0.727273	0.0809807	0.0625208	0.0640622	5.4513	1.61915	15	21	89.1596	0.583333	0.176124	0.492112	-0.35816	0.188887	0.421599	-1.04497	0.615639	28	23	8
Ketoconazole	RBC	0	0	0.0214107	0.0209441	0.00482054	2.77367	0.393016	146	348	0.0222811	0.0223404	0.00449466	2.57367	0.179451	176	318	8.9646e-06	0.00613939	17.4001	8.2996	0.024247	0.0242686	0.00427309	2.59882	0.00453356	64	53	15.3112	0.452991	0.0248904	0.0248005	0.00405282	3.22054	-0.163473	230	148	12.1335	0.391534	0.233207	0.238504	-0.0804973	0.780884	0.868421	-0.315421	0.877996	13	11	9
lercanidipine	pH	1	0	0.55983	0.579832	0.0759935	1.86149	0.12135	321	13	0.578322	0.579832	0.0785411	1.83844	-0.0472286	303	31	0.000412489	0.00355146	13.9093	7.78443	0.571325	0.579832	0.0784202	1.85614	0.0734265	150	13	16.1761	0.0797546	0.558404	0.579832	0.0723076	1.89158	0.0431125	437	14	14.1156	0.0310421	0.0224693	0.0136286	0.153863	1.79335	1.92786	-0.236951	1.03381	18	19	21
Ketorolac	Lactic acid	1	0	0.0951276	0.0753585	0.0713018	13.7196	2.52489	1295	2393	0.0745418	0.0530177	0.0769924	33.1644	4.58602	1601	2087	2.13689e-37	1.53238e-13	72.6294	18.9805	0.062224	0.0463488	0.0651072	60.0103	6.21906	335	321	74.3955	0.489329	0.0649857	0.0493498	0.058084	36.6351	4.56393	626	615	72.7752	0.495568	0.790549	0.809362	-0.107094	0.82259	0.78609	-0.194944	0.90299	295	338	814
Ketorolac	CK-MB	1	0	0.00629724	0.00128114	0.0187509	59.5131	6.86994	3089	1773	0.00343714	0.00124555	0.0101238	144.416	10.4684	3400	1462	1.10401e-29	6.9319e-16	193.997	11.9704	0.00261275	0.00106762	0.00799966	225.665	12.8454	990	297	357.652	0.230769	0.00226632	0.000960854	0.00962655	259.641	14.4963	2259	429	250.586	0.159598	1.89956e-06	1.02703e-07	0.146036	1.28375	1.41398	0.138355	1.14441	199	220	298
Lamivudine	ALT(GPT)	1	1	0.0183018	0.00445205	0.0360462	41.5982	4.95832	149	291	0.0164007	0.00541096	0.0340825	74.6191	6.81428	118	322	0.233266	0.00283475	152.716	15	0.00738145	0.00260274	0.0183744	53.8672	6.52604	65	65	430.925	0.5	0.00306507	0.00191781	0.00431299	59.9106	6.20597	302	122	122.456	0.287736	3.18086e-05	1.2274e-05	0.259342	1.37826	2.07241	0.117413	1.18384	211	217	230
Lamivudine	CRP	1	0	0.0853416	0.0479468	0.0915303	4.15807	1.33227	26	100	0.087185	0.0489879	0.0928098	3.99582	1.22744	23	103	0.842776	0.663624	347.983	9.52381	0.0369706	0.00983227	0.0575289	6.1572	1.94944	9	9	1404.2	0.5	0.052848	0.0155003	0.0754136	8.86345	2.28766	23	39	3184.49	0.629032	0.502887	0.414487	-0.751802	-0.0999637	-0.468187	-1.37394	0.479991	95	89	85
lansoprazole	Potassium	0	0	0.215721	0.216667	0.0523697	3.41312	0.322094	451	360	0.224322	0.225	0.0524115	3.16956	0.0016631	505	306	1.97488e-05	0.00153832	22.5083	13.9334	0.234458	0.233333	0.0478926	3.14456	0.0399979	280	120	17.8045	0.3	0.226572	0.225	0.0476283	5.34889	0.351384	836	394	16.7913	0.320325	0.733959	0.458011	-0.169753	0.703115	0.664245	-0.372687	0.81527	142	148	153
lamotrigine	T.Protein	0	0	0.348359	0.350318	0.0647271	3.38006	-0.359786	251	74	0.355904	0.363057	0.053934	3.56522	-0.672248	266	59	0.020788	0.0777599	14.4167	7.38462	0.367823	0.382166	0.0549817	4.64289	-1.09601	123	20	11.4367	0.13986	0.366417	0.369427	0.0531302	4.75991	-0.263413	339	44	10.6707	0.114883	0.564073	0.454734	-0.167928	0.655028	0.685362	-0.573992	0.771358	63	61	62
lansoprazole	Platelet	0	1	0.0384855	0.0358548	0.0236538	13.4385	1.77012	441	413	0.0444115	0.0417578	0.0279039	9.54237	1.5062	424	430	2.71382e-13	0.266105	73.9603	13.1148	0.0497134	0.0465676	0.0240847	6.15206	1.16112	233	145	36.2668	0.383598	0.0451138	0.0433975	0.0180957	8.43818	1.01038	859	317	20.5858	0.269558	4.99564e-05	3.36535e-05	0.141423	1.19494	1.44227	0.0804287	1.11732	95	97	109
lansoprazole	Magnesium	0	0	0.114146	0.118881	0.0277287	5.31584	0.663442	286	126	0.115096	0.118881	0.0247259	2.82811	-0.329228	313	99	0.417932	0.0119535	16.5608	9.70874	0.119646	0.125874	0.0220135	3.20255	-0.409974	157	35	14.6532	0.182292	0.110478	0.111888	0.0193675	2.87841	0.153342	461	139	13.592	0.231667	0.108286	0.161778	-0.351494	0.382138	0.326805	-0.815455	0.624557	43	44	47
Ketoconazole	Albumin	0	0	0.284409	0.27907	0.0733691	3.32771	0.510854	130	495	0.307423	0.302326	0.0742391	2.5756	-0.037555	210	415	4.43575e-15	1.47687e-10	22.8569	5.76	0.3421	0.348837	0.0685846	2.45503	-0.240334	66	60	17.8922	0.47619	0.360495	0.372093	0.0630529	3.48641	-0.681828	262	130	14.357	0.331633	0.0160032	0.00409122	0.107449	1.07002	1.42419	-0.0794885	1.03227	11	15	16
lercanidipine	Cholesterol	1	0	0.0933153	0.0913706	0.0271404	3.95476	0.523705	440	415	0.0951577	0.0919346	0.0271971	4.05578	0.649045	417	438	0.0322745	0.210739	22.0357	19.4152	0.094821	0.0941906	0.0237128	3.94094	0.43698	177	129	20.0429	0.421569	0.0922106	0.0916526	0.0185477	3.54281	0.370026	588	258	12.478	0.304965	6.04632e-05	0.000306048	0.121732	1.13383	1.391	0.0232039	1.0773	69	67	71
lansoprazole	Potassium	1	1	0.28881	0.283333	0.0601672	3.9792	0.632955	451	360	0.289786	0.283333	0.0598335	5.0641	0.793548	505	306	0.654397	0.00153832	16.4162	13.9334	0.291063	0.283333	0.055558	4.41794	0.673067	279	121	20.4209	0.3025	0.285565	0.275	0.0583467	14.0457	2.00925	841	380	17.1244	0.31122	0.795427	0.755711	-0.14312	0.738296	0.714481	-0.331664	0.838926	36	39	39
Ketoconazole	Platelet	0	1	0.0364815	0.0345431	0.0205566	4.84816	0.954326	296	461	0.0431244	0.0411019	0.0242344	4.36352	0.856353	344	413	5.40715e-17	0.00295346	72.4251	13.3421	0.0480518	0.0464582	0.0235715	5.09964	0.947851	154	140	36.7305	0.47619	0.0444846	0.043944	0.0164537	3.80405	0.250319	656	260	19.9129	0.283843	4.60205e-08	2.57441e-09	0.278517	1.43378	2.02349	0.226566	1.24193	16	14	16
lansoprazole	Glucose(AC)	1	1	0.0789818	0.0671429	0.04133	14.2756	2.67394	122	421	0.06933	0.0571429	0.038117	25.5796	3.63331	183	360	9.35054e-07	9.19324e-06	34.0254	11.2339	0.0610276	0.0535714	0.0246547	16.8291	2.98396	48	66	40.019	0.578947	0.0576579	0.0509524	0.0200193	6.55892	1.81559	175	168	34.3798	0.489796	0.175176	0.105673	-0.0294387	0.827094	1.00444	-0.249501	0.912734	124	137	145
Ketorolac	Uric acid	1	1	0.129366	0.120344	0.0600697	11.5655	1.80872	13480	3849	0.121977	0.111748	0.0613561	9.80156	1.81226	11039	6290	2.04739e-71	1.3906e-266	32.0797	21.1611	0.120648	0.111748	0.0562132	8.67281	1.66994	3455	1545	33.5352	0.309	0.125411	0.117479	0.0526532	7.41454	1.40038	7196	1889	25.7133	0.207925	0	6.45626e-40	0.223612	1.41054	1.62497	0.255153	1.21459	181	178	183
lamotrigine	AST(GOT)	1	1	0.00114053	0.000523599	0.00392123	211.913	13.4212	226	140	0.000924005	0.000471976	0.0023297	230.55	13.9663	234	132	0.348527	0.474959	63.5459	12.0219	0.000600581	0.000412979	0.000585303	17.8126	3.43685	105	34	84.5593	0.244604	0.000588751	0.00039823	0.00148974	278.557	15.7462	309	66	74.5497	0.176	0.196949	0.102372	-0.0196721	0.932549	1.04675	-0.271078	0.924283	189	193	194
lamotrigine	ALT(GPT)	1	1	0.00390224	0.00136986	0.0127071	178.972	11.9848	242	125	0.0036404	0.00150685	0.00853375	136.822	10.1261	221	146	0.732241	0.053178	105.316	17.4387	0.00334256	0.00123288	0.0111643	116.97	10.3788	97	44	170.08	0.312057	0.00207962	0.00130137	0.00309133	92.4381	8.04455	306	83	91.1604	0.213368	0.0075026	0.0214012	0.0497377	1.04935	1.24135	-0.149813	0.993294	129	138	138
Ketoconazole	ALT(GPT)	1	1	0.00833556	0.00356164	0.0188987	82.6313	7.79498	241	424	0.00578453	0.00294521	0.0133614	176.698	11.3564	273	392	0.000509015	0.0383331	112.274	14.4361	0.00399664	0.00229452	0.00704448	79.8482	7.62604	127	101	237.154	0.442982	0.00315432	0.00178082	0.00541616	78.2373	7.52252	452	227	150.751	0.334315	0.0235929	0.00407006	0.0806203	1.04672	1.27743	-0.0516328	1.03027	19	20	21
leflunomide	ALT(GPT)	1	1	0.00343444	0.00116438	0.00706831	16.2016	3.68913	21	7	0.002341	0.00116438	0.00381946	20.477	4.17862	17	11	0.306438	0.21875	40.6081	17.8571	0.00132277	0.00106164	0.000830894	4.48328	1.5298	11	5	43.792	0.3125	0.00242624	0.00157534	0.00280389	26.5791	4.44488	40	12	110.884	0.230769	0.453694	0.52252	-0.388423	0.169924	0.276713	-1.29578	0.548583	5	5	6
lansoprazole	AST(GOT)	1	1	0.00165397	0.00060472	0.00457337	97.5164	8.39851	325	328	0.00183727	0.000545723	0.0104664	233.916	14.6109	359	294	0.676453	0.0247447	182.495	13.9357	0.000683578	0.000442478	0.000905378	47.0101	5.96932	169	82	104.288	0.326693	0.000834133	0.000427729	0.00232158	154.046	11.2622	556	209	153.793	0.273203	0.151994	0.108058	-0.0245848	0.903291	0.98278	-0.185871	0.942025	129	128	132
Lamivudine	AST(GOT)	1	1	0.0045181	0.00127581	0.00801358	18.2092	3.46167	118	322	0.00464283	0.00135693	0.0127897	90.8465	8.21921	109	331	0.838082	0.368083	191.062	10	0.00288964	0.000516224	0.0123352	52.1724	6.92055	60	37	702.837	0.381443	0.0015505	0.000420354	0.0142878	311.682	17.5249	241	81	271.827	0.251553	0.0191861	0.0146416	0.074898	1.06603	1.35392	-0.149211	1.00508	155	152	162
Ketorolac	RBC	1	0	0.0261965	0.0262633	0.00409966	3.28347	-0.102404	10429	8614	0.0255425	0.0255319	0.00379429	3.27674	0.0206243	6647	12396	9.6829e-133	0	11.17	25.2114	0.0260444	0.0259309	0.00343668	3.34485	0.0502696	1920	2225	10.5401	0.536791	0.0268947	0.0267287	0.00327495	3.34218	0.172398	4662	2726	7.50854	0.368977	0	4.05209e-68	0.294863	1.38712	1.90466	0.250929	1.20694	4	5	7
lercanidipine	AST(GOT)	1	1	0.00137403	0.000530973	0.00411143	231.19	12.7438	757	625	0.00151294	0.000538348	0.00849578	541.744	21.3064	767	615	0.553494	0.661304	135.432	14.9059	0.000832085	0.000471976	0.00180459	241.599	13.3978	368	205	169.13	0.357766	0.00100075	0.000412979	0.00595842	890.372	27.3801	1133	448	242.949	0.283365	0.00700454	0.00100564	0.0712218	1.07165	1.20599	0.00185479	1.0474	281	305	310
Ketorolac	AST(GOT)	1	1	0.00141271	0.000501475	0.00578719	790.57	23.8736	14227	10434	0.00181066	0.000589971	0.00964854	873.659	24.8521	12540	12121	5.72144e-09	8.59148e-86	179.972	18.3772	0.00118496	0.000457227	0.0065818	518.606	21.1291	3593	1985	261.77	0.355862	0.000894767	0.00039823	0.00640511	1396.93	33.9589	7818	2377	168.885	0.233154	0	8.84038e-60	0.257299	1.45835	1.74556	0.287262	1.23942	2262	2425	3139
lansoprazole	ALT(GPT)	1	1	0.00581425	0.0019863	0.0137461	46.7748	5.96097	336	316	0.00549826	0.00212329	0.0204142	362.662	17.305	318	334	0.727339	0.224639	180.196	16.411	0.00337988	0.00178082	0.0052209	31.1771	4.84008	158	99	198.89	0.385214	0.00345465	0.00164384	0.00961775	159.94	11.166	563	225	164.31	0.285533	0.00714609	0.0031546	0.0808587	1.07397	1.27286	-0.0341628	1.04291	112	119	129
lercanidipine	Hemoglobin	0	1	0.416307	0.416	0.0965645	2.36909	0.0538449	820	965	0.399341	0.396	0.0905169	2.63239	0.177897	677	1108	1.1352e-24	1.44392e-13	13.2053	14.3417	0.433987	0.44	0.0853664	2.96249	-0.278383	354	280	15.768	0.44164	0.45048	0.452	0.0750171	3.73683	-0.212266	1143	639	12.0013	0.358586	0.00019262	0.000243501	0.0823774	1.06444	1.23058	0.0124796	1.04889	478	473	484
Ketorolac	Creatinine	1	1	0.0389748	0.0304569	0.0391801	51.7925	6.20468	22168	3160	0.0399467	0.0304569	0.037642	40.5811	5.43689	21348	3980	9.36709e-12	8.7556e-57	19.2997	6.86987	0.0332105	0.0304569	0.0177177	60.8806	6.27663	6485	750	22.6967	0.103663	0.0319749	0.0304569	0.013734	74.4371	6.6108	12077	892	15.9752	0.0687794	0	1.06603e-17	0.172157	1.40591	1.46415	0.225049	1.19939	649	641	605
lansoprazole	Creatinine	1	1	0.0430423	0.0309645	0.0442674	26.3744	4.47299	582	158	0.0407446	0.0290609	0.0417126	22.2845	4.10848	569	171	0.00316108	0.246015	18.6707	8.10811	0.0301793	0.0279188	0.012114	28.8103	3.82206	336	49	19.0556	0.127273	0.0316037	0.0304569	0.0132359	68.5281	6.3703	1089	105	15.4267	0.0879397	0.0415809	0.0293882	0.0312383	1.08925	1.15202	-0.110297	1.01132	42	46	51
Ketorolac	Chloride	0	0	0.0640949	0.0648749	0.0049777	6.13778	-1.02873	20946	4869	0.0623249	0.0630213	0.00518811	5.23312	-0.827472	18386	7429	0	5.22919e-234	6.28084	16.8468	0.062827	0.0630213	0.00479376	4.31091	-0.577015	5573	1885	7.29508	0.252749	0.0639403	0.0639481	0.00449219	4.52321	-0.627306	11083	2377	5.61237	0.176597	0	2.31834e-38	0.191399	1.36447	1.50858	0.232598	1.19371	2094	1973	2024
Lamivudine	Hematocrit	0	0	0.396174	0.399491	0.0976078	2.73206	-0.11829	210	253	0.370325	0.362595	0.0867228	2.58718	0.0525336	148	315	4.89983e-13	1.5421e-09	14.8796	17.7106	0.408669	0.410941	0.0747796	2.93902	-0.360788	92	95	16.5977	0.508021	0.439831	0.443384	0.0700627	3.85845	-0.540205	412	178	10.8445	0.301695	6.27617e-07	4.57514e-07	0.270164	1.38544	2.05378	0.164398	1.20491	284	296	302
lercanidipine	CO2	0	0	0.152021	0.150794	0.0343238	4.26011	-0.15954	308	1302	0.157729	0.15873	0.0338823	4.30707	-0.421801	354	1256	9.17508e-11	0.0193127	20.6873	10.0621	0.176361	0.174603	0.0297686	4.45586	0.0666376	114	175	13.6067	0.605536	0.178138	0.18254	0.0285378	5.36521	-0.913532	423	437	12.4395	0.50814	0.0101038	0.00422367	0.0650696	0.97144	1.21476	-0.0751953	0.999092	513	530	517
lercanidipine	Creatinine	1	1	0.0622836	0.035533	0.0684695	15.8946	3.27881	1058	587	0.0615889	0.035533	0.0631862	11.8566	2.81925	1044	601	0.383668	0.38078	22.6024	7.11246	0.0347909	0.0304569	0.0150728	26.7612	4.14868	572	84	23.4189	0.128049	0.0337235	0.0304569	0.0148627	50.3087	5.62713	1651	173	18.1323	0.0948465	0.0374869	0.0203908	0.0323263	1.07456	1.12402	-0.0671141	1.02133	192	182	175
Ketorolac	Sodium	0	0	0.251563	0.257485	0.0276483	5.61774	-1.06654	18833	7500	0.241673	0.245509	0.0298073	5.41217	-0.979286	15643	10690	0	1.75381e-282	9.258	21.0268	0.244903	0.245509	0.0278545	5.39341	-0.788169	4644	2655	10.091	0.363748	0.251523	0.257485	0.023536	6.45919	-1.08894	9887	3190	7.35243	0.24394	0	3.58496e-72	0.249799	1.43222	1.70974	0.276665	1.22769	2761	2850	3208
lansoprazole	Hemoglobin	0	1	0.400701	0.388	0.104302	2.83004	0.462366	328	562	0.396679	0.388	0.0901302	2.67338	0.422887	296	594	0.102509	0.00785527	14.5526	9.4382	0.429091	0.432	0.0847719	2.77508	0.0530635	162	157	17.6143	0.492163	0.451251	0.456	0.0764105	2.96566	-0.147244	631	336	12.3662	0.347466	6.86939e-07	5.90495e-06	0.173457	1.18858	1.56369	0.0825731	1.11823	187	198	228
Levetiracetam	Fibrinogen	0	0	0.0362664	0.0341021	0.0173508	2.77867	0.419644	78	54	0.0394038	0.0394995	0.0174503	3.67561	0.450255	77	55	0.0363601	1	54.1398	20.4545	0.041373	0.0405422	0.0126768	2.75876	0.214479	16	6	29.4782	0.272727	0.0440429	0.0433023	0.0193619	2.74937	0.201569	33	20	33.1969	0.377358	0.374951	0.436043	-0.750454	-0.316238	-0.471598	-1.65364	0.408884	21	20	24
Levodopa	CK-MB	1	0	0.0038953	0.00149466	0.0100456	61.6691	7.14857	82	42	0.00220087	0.00145907	0.00347523	69.5358	7.49709	85	39	0.0697116	0.748774	119.436	14.5161	0.00229007	0.00113167	0.00514895	35.4587	5.59588	41	10	194.614	0.196078	0.00207425	0.00113879	0.00461615	53.1988	6.84787	113	27	146.505	0.192857	0.889038	1	-0.394069	0.223477	0.21199	-1.05891	0.584626	29	35	35
Leucovorin	Uric acid	1	0	0.126439	0.117479	0.0577769	10.4147	2.04458	614	243	0.115606	0.108883	0.0532655	9.93336	1.8151	561	296	1.18012e-07	0.000343821	31.2966	15.4026	0.113107	0.108883	0.0491769	12.1936	1.85315	250	119	32.9807	0.322493	0.118578	0.108883	0.0523833	13.8434	2.11343	663	239	24.7418	0.264967	0.0651629	0.0396127	0.00878302	0.966059	1.05679	-0.115853	0.977904	4	4	4
Levetiracetam	Cholesterol	1	0	0.0931019	0.0919346	0.0251788	4.29245	0.420613	545	417	0.0990821	0.0987028	0.0273992	4.89439	0.555419	440	522	2.26402e-13	1.3303e-08	22.8083	22.869	0.101251	0.100395	0.0247086	3.68909	0.343731	207	154	20.2122	0.426593	0.0928071	0.0919346	0.0186746	4.04422	0.490851	698	271	13.4018	0.27967	1.98166e-06	4.74415e-07	0.200895	1.29355	1.66482	0.135883	1.16063	332	332	350
Levetiracetam	Albumin	1	0	0.419425	0.430233	0.0693543	3.12446	-0.344057	685	449	0.420163	0.430233	0.0676305	4.26793	0.0042325	573	561	0.6775	1.00457e-11	11.0628	16.6667	0.428373	0.430233	0.0581619	3.90838	0.0484102	319	150	10.9324	0.319829	0.409149	0.406977	0.0499403	3.53699	0.0655307	849	377	9.12164	0.307504	0.756788	0.639085	-0.0857054	0.822999	0.830088	-0.231021	0.895551	17	17	19
Levodopa	Glucose(AC)	1	1	0.0682264	0.0595238	0.0302519	5.71274	1.56624	57	248	0.0663607	0.0538095	0.0320892	10.6254	2.50607	135	170	0.288092	5.57631e-11	28.0483	9.83607	0.0651293	0.0538095	0.0268432	4.86493	1.53801	16	19	51.0698	0.542857	0.0562211	0.05	0.0176815	6.64157	1.52436	57	52	33.387	0.477064	0.869611	0.562243	-0.244324	0.489013	0.53777	-0.664107	0.73308	120	124	114
Levodopa	Calcium	0	0	0.136197	0.136054	0.0208764	2.74201	-0.0529782	117	121	0.137579	0.138322	0.0175302	3.09084	0.145698	128	110	0.339756	0.309941	13.5744	18.0672	0.142378	0.14059	0.0153934	3.59671	0.0872994	47	24	9.07454	0.338028	0.139255	0.14059	0.0162262	3.53912	-0.376772	124	85	9.86386	0.406699	0.414795	0.327125	-0.4221	0.304132	0.181035	-0.876745	0.615034	119	121	120
Levetiracetam	MCV	1	0	0.608751	0.613032	0.0479792	6.57184	0.187211	808	105	0.61186	0.617021	0.0430618	4.2986	-0.362274	821	92	2.96758e-05	0.111961	2.13437	2.40964	0.611172	0.615691	0.0333797	2.93736	-0.491778	419	10	1.90106	0.02331	0.604605	0.607048	0.0355847	3.26638	-0.0774546	1154	31	1.63556	0.0261603	0.397649	0.858824	-0.41857	0.169741	0.166932	-1.17163	0.537175	107	98	110
Levodopa	MPV	0	0	0.00165997	0.0016397	0.000209973	6.80993	1.03291	217	16	0.00164608	0.00161784	0.000233951	6.27322	1.27688	215	18	0.265745	0.850107	7.75767	6.43777	0.00166717	0.00166157	0.000218928	6.08465	1.11205	114	7	8.67134	0.0578512	0.00165554	0.00161784	0.000187861	4.5242	0.967899	358	16	6.52526	0.0427807	0.535714	0.464726	-0.287605	0.440724	0.461035	-1.03084	0.623556	16	16	17
Levofloxacin	Glucose(AC)	0	1	0.0534784	0.0480952	0.0227699	22.2029	3.25581	429	1863	0.0492138	0.0447619	0.0184746	29.6699	3.53448	731	1561	9.69079e-16	4.96636e-28	27.6778	9.81675	0.0463376	0.0438095	0.0137581	19.5392	3.26389	148	195	19.7203	0.568513	0.047175	0.0452381	0.0112478	10.7557	1.74108	466	511	17.4474	0.52303	0.324874	0.148499	-0.031331	0.881169	0.953711	-0.154884	0.941326	30	26	29
Linagliptin	Uric acid	1	0	0.155422	0.140401	0.0736818	4.66288	1.06285	123	42	0.144986	0.137536	0.0601168	4.51265	0.710275	131	34	0.041961	0.302028	33.2708	11.5152	0.141671	0.133238	0.0578048	6.88753	1.28536	73	15	32.1388	0.170455	0.125307	0.117479	0.0474237	3.00918	0.581218	253	42	24.4396	0.142373	0.501754	0.499302	-0.21236	0.561433	0.593268	-0.695797	0.721578	17	18	19
Levofloxacin	Magnesium	1	0	0.132108	0.125874	0.0308028	17.0922	2.21743	1428	756	0.129659	0.125874	0.0279184	13.2953	1.8744	1486	698	0.00040678	0.0235889	16.3679	13.1868	0.129735	0.125874	0.0254591	9.56643	1.69205	678	215	15.742	0.240761	0.12972	0.125874	0.0248457	9.45252	1.4059	1837	554	14.2684	0.231702	0.656718	0.610513	-0.0650621	0.863854	0.871055	-0.185355	0.916238	19	25	28
Leuprolide	WBC	1	1	0.0290549	0.0124365	0.0850398	43.326	6.41297	20	28	0.0172624	0.0129442	0.0147908	16.5179	3.18009	22	26	0.322413	0.790527	87.381	12.5	0.0151766	0.0122673	0.00793789	3.48744	1.45542	10	6	50.2245	0.375	0.0172627	0.0150761	0.00878906	7.52963	1.82408	35	18	65.6769	0.339623	0.965989	0.774494	-0.500075	0.024226	0.00580109	-1.31534	0.524555	1	1	1
Levofloxacin	Alk.Phosphatase	1	1	0.00696171	0.00418344	0.0169311	1355.2	32.3639	2630	46	0.00713808	0.00430184	0.0163991	1490.6	34.1319	2629	47	0.236519	1	53.2797	1.30792	0.00636226	0.00414397	0.00723366	80.4884	6.64511	1350	17	88.4328	0.012436	0.00600365	0.00378878	0.00835426	393.789	14.0613	3530	40	52.8119	0.0112045	0.899657	0.76594	-0.231952	0.539033	0.540376	-0.722665	0.702393	9	11	10
Levetiracetam	Cholesterol	0	0	0.0796382	0.0795262	0.025431	3.02546	0.24529	545	417	0.0741423	0.0738861	0.0243992	3.92932	0.291515	440	522	6.46421e-14	1.3303e-08	23.3299	22.869	0.080903	0.0806543	0.0224619	3.24419	0.0169785	205	151	21.37	0.424157	0.0831999	0.0829103	0.0201813	4.56199	0.118541	712	260	15.1023	0.26749	2.31049e-07	7.51845e-08	0.224691	1.35126	1.76343	0.169665	1.18934	485	491	526
Levofloxacin	T.Bilirubin	1	1	0.0239384	0.0106762	0.0471581	45.0751	5.6954	3014	91	0.0214841	0.00948992	0.0469216	54.2785	6.30013	3024	81	0.000934525	0.314305	79.3532	1.12721	0.0189872	0.00830368	0.037753	55.5355	6.26347	1580	30	123.299	0.0186335	0.0215587	0.0106762	0.0431878	79.6164	7.36373	4128	80	92.4913	0.0190114	0.837891	1	-0.222007	0.5566	0.556149	-0.628558	0.719273	16	18	16
Leucovorin	Potassium	1	0	0.271284	0.266667	0.0454316	5.35553	0.73113	1022	449	0.274003	0.275	0.0498652	5.36314	0.747818	971	500	0.0570579	0.0152934	15.464	16.1795	0.277719	0.275	0.048202	3.66829	0.448316	382	188	17.0339	0.329825	0.27929	0.275	0.0518474	7.44345	1.29291	964	417	16.0625	0.301955	0.0836373	0.236511	-0.0396509	0.894388	0.928703	-0.154709	0.939789	5	3	4
Leucovorin	MPV	0	0	0.00161695	0.00159598	0.0001883	4.77483	0.867349	1190	38	0.00162352	0.00159598	0.000182802	3.98981	0.656861	1178	50	0.141737	0.188593	6.49136	3.33876	0.00162218	0.00159598	0.000182474	3.0227	0.517511	363	20	7.28697	0.0522193	0.00164313	0.00161784	0.000198495	4.30511	0.686861	886	51	6.62805	0.054429	0.911642	1	-0.28743	0.428803	0.425823	-0.793082	0.660134	6	7	9
Levodopa	WBC	0	1	0.0137819	0.0123519	0.00742162	21.5103	2.94893	301	259	0.0113911	0.0106599	0.00452085	4.3002	0.829745	290	270	5.59167e-15	0.476173	34.0259	18.5714	0.0110881	0.0102538	0.00434314	3.84418	0.912811	150	89	27.9216	0.372385	0.010506	0.0100085	0.00353759	4.60055	0.685779	472	222	25.05	0.319885	0.121508	0.152141	-0.035791	0.87763	0.954552	-0.200394	0.93043	52	51	51
Levodopa	Creatinine	1	1	0.0442091	0.0329949	0.0412451	28.9325	4.58724	389	111	0.0438909	0.0304569	0.0413804	33.0126	4.9101	377	123	0.750845	0.188593	20.5186	8.2	0.0332368	0.0304569	0.0148982	19.2046	3.47088	228	28	21.1744	0.109375	0.0325822	0.0304569	0.011938	71.5034	5.94545	694	55	15.2443	0.0734312	0.120433	0.0864967	-0.0128028	1.01285	1.07061	-0.261133	0.938811	94	99	93
Levodopa	Potassium	1	0	0.269965	0.266667	0.0624098	4.99018	0.784255	285	243	0.285338	0.275	0.0583643	3.92455	0.725231	289	239	7.71206e-07	0.821098	21.0185	16.2879	0.28604	0.275	0.0564965	4.39755	1.09311	148	86	18.7043	0.367521	0.28282	0.275	0.0492017	3.86371	0.569843	447	235	17.4996	0.344575	0.918939	0.526359	-0.104171	0.778381	0.79615	-0.29425	0.871732	34	34	32
Levodopa	Hemoglobin	0	1	0.417866	0.42	0.0845375	2.63326	0.00880292	275	308	0.401118	0.404	0.079507	2.3966	0.0581836	230	353	1.51805e-08	0.000136026	13.3373	15.2659	0.431808	0.44	0.0777285	2.64479	-0.239563	128	101	14.8488	0.441048	0.44564	0.448	0.0738462	3.63498	-0.51442	424	232	12.5536	0.353659	0.0160045	0.0215359	0.0330152	0.969206	1.13603	-0.11251	0.986752	270	284	301
Linagliptin	Magnesium	0	0	0.125044	0.125874	0.0220289	3.16663	0.461694	161	16	0.125953	0.125874	0.022623	4.06267	0.520954	153	24	0.625155	0.229949	14.3875	11.8644	0.12692	0.125874	0.0226458	4.33531	0.858236	92	15	13.149	0.140187	0.111789	0.111888	0.0192501	3.73942	0.692006	294	60	12.4867	0.169492	0.4589	0.550984	-0.414125	0.22139	0.186576	-1.05527	0.55799	18	15	16
Linagliptin	ALT(GPT)	0	0	0.00354737	0.00116438	0.00984945	50.429	6.23023	148	116	0.00192637	0.00106164	0.0046316	112.659	9.84702	155	109	0.000185196	0.488422	58.382	12.8788	0.00128221	0.00106164	0.000932184	13.5773	2.75345	84	34	41.5543	0.288136	0.00151534	0.00116438	0.00217398	155.679	11.2358	261	118	48.3342	0.311346	0.471856	0.731536	-0.281495	0.49159	0.44141	-0.656053	0.702579	42	42	41
Lisinopril	Sodium	1	0	0.272298	0.269461	0.0247378	4.00497	-0.058813	25	13	0.27671	0.275449	0.033359	10.7236	1.68751	28	10	0.479703	0.548828	8.45301	10.5263	0.279042	0.275449	0.0388453	8.64043	1.47634	20	5	11.133	0.2	0.27222	0.269461	0.0185896	5.3366	0.999273	69	20	5.8355	0.224719	0.531536	1	-0.620411	-0.185745	-0.236661	-1.61034	0.434309	4	4	3
Leucovorin	Creatinine	1	1	0.0317883	0.0279188	0.0183033	139.945	9.66494	1300	132	0.0310857	0.0279188	0.014158	48.0561	5.25386	1283	149	0.168399	0.165327	15.9314	5.23743	0.0299832	0.0279188	0.0124413	40.6417	4.91038	534	42	17.247	0.0729167	0.030729	0.0279188	0.0147714	110.528	8.36988	1284	97	16.714	0.070239	0.448999	0.847064	-0.167698	0.66326	0.66528	-0.480625	0.786259	12	16	12
Levodopa	ALT(GPT)	1	1	0.00408845	0.00164384	0.00656886	21.1303	3.73917	224	194	0.00323048	0.00164384	0.00500705	44.2582	5.47072	180	238	0.00689159	0.00104279	97.5427	25.8373	0.00229915	0.00143836	0.00283	37.0196	5.01205	90	95	124.477	0.513514	0.00404783	0.00157534	0.020312	363.423	17.9499	366	153	227.569	0.294798	1.11949e-06	1.63215e-07	0.292596	1.43579	2.18049	0.176001	1.21453	98	98	99
Linagliptin	Platelet	1	0	0.0540931	0.0500656	0.0271046	4.25356	0.951725	209	168	0.0619805	0.0566244	0.0294051	4.68022	0.969294	194	183	6.68276e-10	0.183907	42.8484	16.7109	0.065843	0.0616528	0.0266758	7.69396	1.56447	113	56	47.2174	0.331361	0.0613713	0.0552033	0.0251821	5.73971	1.46392	407	153	32.3969	0.273214	0.157204	0.146557	-0.0443772	0.861684	0.947966	-0.249081	0.914876	57	54	64
Leuprolide	Potassium	0	1	0.22093	0.216667	0.0490779	2.41992	0.219404	22	21	0.223256	0.225	0.0685874	4.59502	0.499156	25	18	0.798672	0.548828	21.4966	9.30233	0.237255	0.241667	0.052301	2.03249	-0.236496	12	5	17.0107	0.294118	0.225	0.225	0.0363437	3.20898	-0.435407	38	12	14.9738	0.24	0.981615	0.749488	-0.464968	0.0459726	0.0907535	-1.37004	0.519619	0	1	0
Levodopa	AST(GOT)	1	1	0.00108456	0.000471976	0.00227097	89.4816	7.92439	245	175	0.000795723	0.000457227	0.00105308	31.3556	4.70158	255	165	0.00427303	0.418962	69.551	13.5714	0.000548565	0.000383481	0.000526211	21.8362	3.81506	138	54	84.883	0.28125	0.000920411	0.000412979	0.00398596	245.947	14.4918	383	132	152.45	0.256311	0.595085	0.502898	-0.121674	0.739934	0.763742	-0.36335	0.844631	154	156	154
Leucovorin	Hematocrit	0	0	0.383527	0.385496	0.0640191	3.2444	-0.23584	925	1860	0.378666	0.385496	0.0661069	2.94767	-0.355564	907	1878	7.06892e-07	0.448906	10.0962	9.37163	0.396633	0.408397	0.0657374	3.45232	-0.704428	187	215	14.3036	0.534826	0.416909	0.418575	0.0635603	3.3506	-0.358723	549	426	12.2898	0.436923	0.00159231	0.00107291	0.0818473	1.02312	1.2484	-0.0314601	1.02282	161	184	190
Levofloxacin	Creatinine	1	1	0.0455216	0.0329949	0.0461286	31.5923	4.73405	2999	836	0.0432477	0.0304569	0.0402601	27.8335	4.41415	3058	777	1.12585e-07	0.0107465	20.567	5.97132	0.0331491	0.0304569	0.0152364	40.1283	5.08649	1552	165	22.0775	0.0960978	0.0325492	0.0304569	0.0134781	74.0533	6.78107	4100	314	16.3302	0.0711373	0.00258689	0.00144701	0.0664971	1.15435	1.19088	0.0348482	1.07588	197	192	195
Leuprolide	Hemoglobin	0	1	0.374857	0.372	0.0949295	2.02925	0.0673636	21	35	0.377286	0.368	0.0844442	2.3961	0.463775	16	40	0.803252	0.226562	15.9283	14.2857	0.4328	0.43	0.0905254	2.16564	0.115453	5	5	14.8469	0.5	0.441368	0.44	0.061816	3.20746	0.615819	22	16	10.4504	0.421053	0.693363	0.72914	-0.523147	-0.0346599	-0.0219102	-1.4093	0.512774	4	1	1
Lorazepam	Triglyceride	0	0	0.0242353	0.0142138	0.0359975	32.0916	5.01673	65	26	0.0184201	0.0153459	0.0136106	13.2479	2.59547	58	33	0.145958	0.265205	72.7477	19.7802	0.0165264	0.0120755	0.0114509	1.61001	0.346215	7	6	112.687	0.461538	0.013549	0.012956	0.00609443	4.7604	1.10945	26	2	34.3969	0.0714286	0.0444473	0.00730503	0.5625	4.73129	9.33797	-0.604777	0.909242	0	1	1
Losartan	pH	1	0	0.54404	0.537815	0.0735071	1.99713	0.366714	575	19	0.570919	0.579832	0.0757866	1.86974	-0.0128307	558	36	9.90033e-14	0.0104056	12.915	4.7138	0.560659	0.537815	0.0730371	1.863	0.147585	299	10	14.5487	0.0323625	0.556219	0.537815	0.0717718	1.96711	0.147147	820	27	13.2855	0.0318772	0.872802	1	-0.360946	0.278059	0.278185	-1.05592	0.58416	45	42	46
Megestrol	Lactate Dehydrogenase	1	1	0.00839527	0.00437608	0.0181805	141.304	10.0827	299	652	0.00797878	0.00442471	0.0150565	86.3926	8.18634	306	645	0.532659	0.7114	63.333	13.4595	0.00479091	0.00345224	0.00495962	23.08	4.17595	89	81	91.6094	0.476471	0.00394722	0.00309567	0.00667916	264.998	15.4921	211	130	52.0111	0.381232	0.0371358	0.0452481	0.0135559	0.916891	1.10523	-0.171723	0.951384	254	262	273
Megestrol	CK-MB	1	0	0.00591172	0.001621	0.016164	67.0505	7.24904	609	411	0.00260606	0.00124555	0.00531896	60.9598	6.77769	741	279	4.37278e-10	1.62891e-12	117.635	10.3922	0.00213432	0.0011032	0.00402175	64.1091	6.99904	260	77	194.496	0.228487	0.00210684	0.00103203	0.00671412	274.12	14.6544	728	152	190.82	0.172727	0.0244347	0.0328645	0.0233464	1.02127	1.10985	-0.111156	0.995064	119	122	98
Mannitol	Alk.Phosphatase	1	1	0.00627778	0.00370984	0.0147095	1654.59	34.5933	3805	54	0.00771518	0.0045781	0.0161723	1120.15	27.0437	3773	86	1.05464e-25	0.0013867	65.7381	1.63255	0.0069192	0.00438077	0.00813719	34.4975	4.64345	1835	29	80.9998	0.0155579	0.00609554	0.00398611	0.00649493	42.8838	4.80193	4362	44	44.0675	0.00998638	0.041319	0.0707256	-0.00367919	1.08599	1.09477	-0.247323	0.952688	31	31	33
lomefloxacin	Glucose(AC)	1	0	0.0769794	0.0714286	0.0271399	11.7208	2.12728	34	266	0.0601857	0.055	0.0225668	13.7223	2.64341	133	167	1.72451e-18	6.22059e-18	30.4713	5	0.0566899	0.0552381	0.0143427	5.24591	1.28183	15	26	27.7463	0.634146	0.0604931	0.052381	0.0263433	19.1647	3.43546	66	75	40.3895	0.531915	0.280058	0.286309	-0.134693	0.626582	0.808892	-0.504595	0.806376	12	16	20
Losartan	Cholesterol	1	0	0.0920852	0.0885505	0.0313618	21.1225	2.55197	948	741	0.0907992	0.0879865	0.028056	8.73116	1.25697	868	821	0.0229619	0.000706364	18.4853	18.4725	0.0910696	0.0885505	0.0214742	3.4607	0.497774	353	213	17.0823	0.376325	0.0915146	0.0902425	0.0199295	5.07245	0.550547	1036	491	13.0286	0.321546	0.0339157	0.0191697	0.0210583	0.982846	1.07204	-0.0689615	0.995762	103	105	108
Losartan	Magnesium	1	0	0.129522	0.125874	0.0290078	13.7762	1.88277	1327	379	0.129637	0.125874	0.0265884	8.38819	1.32505	1257	449	0.864508	0.000542875	14.7621	13.7163	0.129697	0.125874	0.0250145	5.97345	1.00398	628	155	16.148	0.197957	0.130609	0.125874	0.0250778	6.54183	1.18821	1640	453	14.356	0.216436	0.638687	0.304865	-0.158029	0.714604	0.689282	-0.356966	0.817831	29	28	26
Mannitol	Cholesterol	1	0	0.0918762	0.0896785	0.027413	6.62005	0.921191	2109	1475	0.093719	0.0919346	0.0293243	4.85737	0.685797	1535	2049	4.14411e-05	1.21102e-57	23.1185	25.8929	0.09487	0.0924986	0.0256003	4.48744	0.60117	641	523	20.0453	0.449313	0.0917055	0.0902425	0.0214255	29.9902	2.46156	1854	844	13.7775	0.312824	6.62803e-14	8.06341e-16	0.218789	1.30739	1.65101	0.194584	1.17882	357	346	336
Losartan	Albumin	0	0	0.34152	0.348837	0.0804189	2.50145	-0.134735	1043	1018	0.326394	0.325581	0.0695271	2.81481	-0.239104	894	1167	5.4306e-23	5.88026e-10	16.0368	17.4672	0.353426	0.360465	0.0624077	3.37275	-0.433149	451	299	15.964	0.398667	0.353304	0.360465	0.0601943	3.86894	-0.451731	1204	816	14.2609	0.40396	0.593835	0.827469	-0.0965405	0.830116	0.807138	-0.205439	0.898718	651	666	640
Lorazepam	Hematocrit	1	0	0.445465	0.442748	0.0754883	3.74383	0.139647	2713	7000	0.439917	0.438931	0.0658811	3.5761	0.239971	1916	7797	4.94225e-17	2.45908e-82	11.3222	12.9311	0.458996	0.454198	0.0600144	3.61365	0.315565	857	1591	9.92073	0.649918	0.474861	0.470738	0.0535073	3.41905	0.401154	3621	2130	6.68313	0.37037	0	3.34567e-120	0.482663	1.67443	3.05721	0.430691	1.373	6	6	4
Losartan	Uric acid	1	1	0.146532	0.130372	0.0740852	5.98992	1.37817	1102	410	0.139618	0.126074	0.0714599	5.84688	1.38578	1039	473	1.65875e-05	0.00228217	31.7229	15.7407	0.125831	0.117479	0.0551239	5.03091	1.12272	519	176	30.3455	0.253237	0.128607	0.117479	0.0557982	5.41898	1.1527	1415	434	25.8001	0.234721	0.847506	0.348277	-0.0505675	0.883222	0.903656	-0.17192	0.929277	110	110	113
Losartan	Creatinine	1	1	0.0552699	0.035533	0.0620282	29.4854	4.29467	2263	923	0.053871	0.035533	0.0563233	17.2368	3.47067	2306	880	0.00627154	0.0464819	19.2918	6.30885	0.0351752	0.0329949	0.0172125	84.4298	7.49136	1127	142	20.5385	0.111899	0.0329593	0.0304569	0.0129916	70.7463	6.25045	2996	263	16.2675	0.0806996	0.000884948	0.00115805	0.0745475	1.17245	1.22003	0.0371586	1.08223	425	436	410
Megestrol	T.Protein	1	0	0.388724	0.388535	0.0587333	5.66399	0.343192	4406	1963	0.387456	0.382166	0.0574833	5.18106	0.564038	4750	1619	0.0633078	2.15942e-15	11.0816	11.9799	0.391379	0.388535	0.0547713	4.62369	0.47469	1967	537	11.8063	0.214457	0.383925	0.382166	0.0468352	3.10343	0.152527	4201	1127	10.002	0.211524	0.935521	0.767175	-0.0491914	0.90065	0.901763	-0.128709	0.939056	59	59	57
meloxicam	AST(GOT)	1	1	0.00144445	0.000516224	0.00463825	134.775	10.4707	362	285	0.000917076	0.000457227	0.00299069	244.328	14.1772	431	216	0.0089589	3.90942e-06	92.6477	11.4374	0.000723398	0.000412979	0.00225309	165.149	12.1446	177	60	136.92	0.253165	0.000833837	0.00039823	0.004721	621.348	24.0126	572	175	161.792	0.23427	0.480634	0.541978	-0.117442	0.753037	0.769762	-0.349008	0.848193	108	111	100
meloxicam	Cholesterol	1	0	0.0934366	0.0902425	0.0250555	5.81461	0.960872	245	215	0.0941379	0.0922166	0.0240786	4.00255	0.597337	289	171	0.500784	0.000675219	18.5295	12.6087	0.0927862	0.0891145	0.02256	5.57262	1.0225	103	48	17.2891	0.317881	0.0919558	0.0908065	0.0180115	3.35915	0.562397	328	124	12.6321	0.274336	0.313336	0.348821	-0.0936197	0.777998	0.832667	-0.336133	0.866261	14	16	14
Megestrol	Uric acid	1	0	0.141879	0.126074	0.0766679	7.77878	1.68795	3316	1745	0.132083	0.114613	0.0777384	7.75652	1.71324	3244	1817	3.27856e-25	0.0746161	35.6913	16.3802	0.125341	0.111748	0.0663976	7.11328	1.57328	1368	596	38.8002	0.303462	0.124013	0.114613	0.0536223	8.33173	1.53975	3223	1010	26.3596	0.238601	2.28539e-06	8.1426e-08	0.10518	1.15733	1.2709	0.0897444	1.09297	373	375	387
Mannitol	RBC	0	0	0.0230799	0.0230053	0.00508267	2.64054	0.0527505	2082	2606	0.0210705	0.0208112	0.00436357	3.255	0.196032	1246	3442	3.65366e-200	1.78417e-120	15.4727	22.5683	0.0230396	0.0232713	0.00421485	3.10133	-0.0804054	517	630	17.9157	0.549259	0.0249163	0.0251995	0.00389663	3.3381	-0.301697	1682	970	11.5643	0.365762	0	1.32074e-25	0.296218	1.3798	1.97241	0.246106	1.21915	1797	1577	1473
lomefloxacin	CO2	0	0	0.156205	0.15873	0.0250471	3.62133	-0.136938	84	422	0.176548	0.174603	0.0270576	4.1334	-0.664125	238	268	1.82284e-45	2.71671e-26	19.9637	5.33597	0.184127	0.18254	0.0242425	2.93592	-0.200192	50	40	10.8264	0.444444	0.179693	0.18254	0.0261176	5.17343	-0.347183	161	154	11.8829	0.488889	0.540962	0.47503	-0.322653	0.489728	0.365536	-0.640169	0.708726	28	28	49
Lorazepam	Alk.Phosphatase	1	1	0.00715478	0.00430184	0.00877625	32.4631	4.5057	6301	213	0.00997496	0.00603836	0.0131987	50.5455	5.54045	6228	286	2.25946e-83	8.77842e-05	106.787	3.14707	0.00915235	0.00568316	0.0112781	48.8032	5.32231	2964	102	153.399	0.0332681	0.00602002	0.00386771	0.00638245	38.1108	4.45631	6841	66	47.7897	0.00955552	2.89768e-14	7.94659e-16	0.455146	3.16902	3.25434	0.602809	1.64573	60	61	67
meloxicam	Magnesium	0	0	0.106565	0.104895	0.0216819	3.19005	0.278413	191	77	0.106591	0.104895	0.0211626	3.08173	0.0695897	193	75	0.982232	0.902035	13.6596	11.9403	0.109658	0.111888	0.0192916	2.4373	0.0425289	89	27	13.0716	0.232759	0.113722	0.111888	0.0207085	3.62438	0.500199	303	63	12.1852	0.172131	0.0933497	0.171045	-0.0589562	0.855354	0.950049	-0.355171	0.881302	38	36	34
Lorazepam	Creatinine	0	0	0.0323707	0.0253807	0.028816	55.5164	6.23299	6816	1873	0.0301807	0.0253807	0.0244212	42.5985	5.50156	6328	2361	2.95544e-27	5.76767e-37	19.153	11.2671	0.0256172	0.0253807	0.0103661	85.9005	6.82396	2909	647	19.7335	0.181946	0.0267044	0.0253807	0.00613334	13.7555	1.19762	7426	488	11.3026	0.0616629	0	1.07644e-81	0.499802	2.82666	3.25942	0.735492	1.71842	105	100	97
meloxicam	Chloride	1	0	0.067438	0.0671918	0.00486213	3.87303	0.203609	470	204	0.0666322	0.0667285	0.00428501	5.25589	0.021804	509	165	0.000115593	0.00309345	5.98836	9.34718	0.0668286	0.0667285	0.00396937	3.83875	0.298736	266	67	5.46968	0.201201	0.0678704	0.0676552	0.00421673	7.72321	1.14086	826	208	4.24178	0.201161	0.893866	1	-0.153902	0.698444	0.692195	-0.403863	0.811312	7	5	3
Megestrol	CO2	0	0	0.156696	0.15873	0.0332358	5.40804	-0.0730771	2037	7310	0.152939	0.15873	0.0354867	4.69345	-0.248414	1791	7556	1.56373e-24	4.23075e-07	18.814	13.8654	0.16546	0.166667	0.03209	4.79192	-0.415635	492	1166	17.437	0.703257	0.178735	0.18254	0.0267475	5.89511	-0.727506	1751	1826	12.0667	0.510484	0	5.01578e-40	0.336194	1.28388	2.14848	0.199758	1.17152	3447	3577	3684
lomefloxacin	Hematocrit	0	0	0.383245	0.385496	0.0682638	2.95045	0.0554838	370	755	0.391777	0.391858	0.0568596	3.30132	0.106557	381	744	5.64803e-07	0.546494	12.1279	11.7333	0.410558	0.408397	0.0554026	3.80043	-0.174367	112	130	14.3771	0.53719	0.423722	0.424936	0.0656486	3.35252	-0.249598	450	303	11.9047	0.40239	0.000689534	0.000258424	0.130208	1.08359	1.43217	-0.00158277	1.06049	27	35	80
lomefloxacin	Creatinine	1	1	0.0392493	0.0329949	0.0353624	56.7646	6.88265	421	68	0.0363738	0.0304569	0.0272436	62.057	7.04436	429	60	0.000726247	0.331685	15.5548	4.49898	0.0327522	0.0304569	0.0103156	26.4694	3.93127	230	21	17.407	0.0836653	0.0329918	0.0304569	0.0129455	72.4323	6.65463	757	43	15.6737	0.05375	0.161363	0.0956592	-0.0234724	1.01584	1.06512	-0.317797	0.917531	9	16	17
meloxicam	ALT(GPT)	1	1	0.00540176	0.00212329	0.01357	139.439	10.1634	346	302	0.00367358	0.00205479	0.00671171	59.7713	6.94565	366	282	0.000470369	0.181276	103.221	14.0432	0.00294384	0.00171233	0.00603201	101.275	9.30801	166	84	172.353	0.336	0.00256396	0.00150685	0.00373325	40.5085	5.43077	581	189	107.577	0.245455	0.00628983	0.00656044	0.0699368	1.07493	1.24602	-0.0490644	1.03716	109	118	121
Memantine	ALT(GPT)	1	1	0.00388502	0.00157534	0.00865833	29.8949	4.97165	38	23	0.0178677	0.00178082	0.114417	58.8339	7.59875	35	26	0.346008	0.647606	1379.21	18.0328	0.00361238	0.00184932	0.00530235	10.7181	2.88334	17	10	179.715	0.37037	0.00240193	0.00157534	0.00263598	13.9914	3.13119	59	29	96.3968	0.329545	0.56222	0.816675	-0.356195	0.285691	0.298024	-0.976029	0.623788	18	19	17
meloxicam	Potassium	1	1	0.277599	0.275	0.0535081	5.93494	1.04085	446	269	0.283112	0.275	0.0516576	5.75353	1.04954	516	199	0.015727	1.27739e-05	16.9745	12.5874	0.285966	0.283333	0.0544837	6.01348	1.30842	247	79	18.5749	0.242331	0.275642	0.266667	0.0483033	5.31618	1.03989	716	283	15.467	0.283283	0.142976	0.153103	-0.24801	0.576454	0.520895	-0.539661	0.733686	20	19	19
meloxicam	Platelet	0	0	0.0457469	0.0420857	0.025068	14.296	1.86982	470	366	0.0510617	0.04777	0.0242451	4.30983	0.85772	500	336	6.62123e-11	0.0764847	66.0254	14.2344	0.0526855	0.0507215	0.0213683	3.97565	0.614991	248	116	30.8921	0.318681	0.0445348	0.0435068	0.0145024	3.67918	0.270777	869	272	17.7394	0.238387	0.00230587	0.00303668	0.0737145	1.08951	1.23523	-0.012375	1.05225	55	51	57
meloxicam	WBC	1	0	0.0203945	0.0172589	0.0122426	11.5473	2.22466	428	410	0.0173285	0.0145516	0.0108817	17.0489	2.99901	530	308	3.58857e-12	1.33367e-08	45.3971	12.7685	0.0156533	0.0135364	0.00927015	24.6368	3.57384	218	107	46.0024	0.329231	0.0161822	0.0143909	0.00755196	8.03869	1.77112	685	317	45.6956	0.316367	0.750028	0.681508	-0.103933	0.78832	0.793687	-0.27984	0.873758	128	132	131
lomefloxacin	Potassium	0	1	0.219679	0.216667	0.0423815	4.45492	0.361188	302	207	0.254944	0.258333	0.0465287	3.30324	-0.273353	424	85	9.63343e-45	1.66019e-18	24.8453	6.67976	0.262775	0.266667	0.0456885	3.15012	-0.207453	212	30	16.3063	0.123967	0.230161	0.233333	0.0448751	3.17973	0.0989358	535	240	15.865	0.309677	6.90445e-08	2.243e-09	-0.670438	-0.00575816	-0.0960872	-1.64649	0.349837	10	9	17
Mannitol	WBC	1	0	0.019527	0.0150677	0.0251697	290.898	13.7182	3128	3734	0.0232592	0.0189509	0.0245338	336.706	14.1742	2252	4610	2.34417e-37	1.21818e-71	74.9011	23.7977	0.0205738	0.0175973	0.0127255	7.95362	1.78399	811	1167	88.9276	0.58999	0.0163628	0.0143824	0.00862307	12.4005	2.24386	3044	1717	50.5444	0.360639	0	8.97416e-67	0.393349	1.54497	2.44371	0.361757	1.31227	2640	2618	2415
Mesna	Lactate Dehydrogenase	0	0	0.0063972	0.00361432	0.00983015	60.3638	6.46597	197	331	0.00362316	0.0027229	0.00348024	41.1967	5.36658	130	398	1.22286e-10	1.65754e-07	35.1905	21.4015	0.00235726	0.00222046	0.000844387	5.6709	1.36434	45	48	26.0803	0.516129	0.00253555	0.00243116	0.000786534	4.60712	1.0628	122	73	19.3259	0.374359	0.0683221	0.0297332	0.0512603	0.938626	1.28313	-0.204238	0.950826	3	4	2
meropenem	Lactate Dehydrogenase	1	1	0.0120264	0.00541338	0.0262363	99.6927	8.23331	105	448	0.0125848	0.00513785	0.0390869	163.172	11.122	109	444	0.77631	0.795511	131.029	11.7541	0.00799537	0.00372778	0.0170983	38.492	5.86298	20	29	194.08	0.591837	0.00389848	0.00303084	0.00309303	31.5085	4.79794	78	46	49.9529	0.370968	0.0121563	0.0105817	0.143765	1.02498	1.78245	-0.221678	0.970663	111	124	146
Metformin	Lipase	1	0	0.00355676	0.000647262	0.00921364	42.2514	5.55564	202	73	0.00186566	0.000656922	0.00480438	75.2975	7.56827	224	51	0.000247638	0.00582568	203.815	6.54545	0.00148744	0.000560316	0.00397548	60.4736	7.18617	86	12	411.118	0.122449	0.00107111	0.000434728	0.00388572	197.447	13.3129	237	24	167.173	0.091954	0.426858	0.430916	-0.199577	0.600798	0.642326	-0.737654	0.721508	20	23	14
meropenem	Cholesterol	0	0	0.0566065	0.0547095	0.0268427	17.1674	1.81707	653	2105	0.0531234	0.0501974	0.0242027	3.63653	0.694896	529	2229	2.14606e-13	3.1269e-06	35.8275	14.8658	0.0614135	0.0609137	0.0244371	3.00913	0.319593	194	421	34.5917	0.684553	0.0802174	0.0800902	0.0203027	3.53809	-0.0128465	1111	535	17.0686	0.32503	0	2.5294e-53	0.577668	1.94837	4.3076	0.519181	1.48826	501	547	680
Metformin	Amylase	1	0	0.0026379	0.00108891	0.00511335	37.54	5.22989	325	113	0.00141026	0.000864392	0.00269819	112.097	9.27159	388	50	4.13588e-08	7.40244e-09	81.8492	5.93607	0.00127083	0.000707229	0.00215426	61.245	6.72759	164	16	124.064	0.0888889	0.00170497	0.00101594	0.0023953	33.1209	4.70828	412	82	134.709	0.165992	0.0101984	0.0131104	-0.591736	-0.0266975	-0.0752335	-1.48097	0.410001	44	27	23
mercaptopurine	RBC	0	0	0.020491	0.0207447	0.00468126	2.35356	-0.261762	42	115	0.0202725	0.0198138	0.00398801	2.22123	0.252337	33	124	0.486723	0.123658	16.9147	11.465	0.0232447	0.0239029	0.00386621	3.19578	-0.433307	22	18	13.6395	0.45	0.0253105	0.0259309	0.00472757	5.82056	-1.06385	60	31	10.9867	0.340659	0.138005	0.246057	-0.134229	0.63133	0.824638	-0.563068	0.785514	65	68	75
mercaptopurine	In. Phosphorus	0	0	0.153345	0.158491	0.0476605	2.97072	-0.458869	80	30	0.166346	0.169811	0.0364687	3.61175	-0.574905	87	23	0.00448061	0.336668	34.2764	14.5455	0.172213	0.181132	0.0337235	4.1937	-0.871924	45	10	17.1906	0.181818	0.153016	0.154717	0.0468995	3.03057	-0.263938	87	35	21.5531	0.286885	0.161759	0.191193	-0.650312	-0.137762	-0.237205	-1.48566	0.429885	2	2	3
meropenem	T.Protein	1	0	0.377672	0.375796	0.0642524	4.16812	0.249719	1434	1944	0.386536	0.388535	0.0699149	3.6072	0.137452	1574	1804	4.82427e-12	2.10614e-05	15.9474	13.7359	0.387536	0.388535	0.0656099	3.75909	0.0192986	685	507	15.3579	0.425336	0.386978	0.388535	0.0485167	3.44077	0.260237	2417	643	10.3629	0.210131	0	2.1084e-43	0.415171	1.88987	2.63812	0.495903	1.45727	26	28	32
mesalamine	Albumin	0	0	0.304087	0.302326	0.0881708	2.50029	-0.0865815	34	65	0.315598	0.313953	0.0795612	2.38647	-0.0405562	36	63	0.142657	0.823803	23.4788	9.09091	0.369857	0.372093	0.0531353	2.78728	-0.622281	18	8	13.5674	0.307692	0.386386	0.383721	0.0564498	3.03836	0.102617	76	20	12.2418	0.208333	0.313598	0.300555	-0.195846	0.549534	0.721289	-0.872588	0.690379	41	41	38
mercaptopurine	Uric acid	1	1	0.135258	0.117479	0.078805	15.7825	2.88103	91	31	0.118207	0.111748	0.0503181	7.75331	1.46656	88	34	0.00660541	0.735317	29.5628	15.5738	0.116046	0.108883	0.0478118	7.37113	1.41017	51	17	22.0763	0.25	0.119492	0.111748	0.0426839	2.79467	0.603017	103	45	22.0548	0.304054	0.481607	0.517397	-0.454132	0.19469	0.111835	-0.997347	0.578433	2	1	3
mesalamine	AST(GOT)	1	1	0.000478194	0.000280236	0.000600197	22.3268	3.8695	85	17	0.000582885	0.000317109	0.00104675	59.0509	6.92265	81	21	0.131495	0.42395	72.9967	8.82353	0.000441269	0.000294985	0.000434818	7.8121	2.37749	51	10	114.229	0.163934	0.000662627	0.00039823	0.00132011	100.696	9.13913	137	39	122.971	0.221591	0.160836	0.366468	-0.554045	-0.0134973	-0.0767369	-1.35403	0.47105	27	31	29
meropenem	T.Bilirubin	1	1	0.038642	0.0142349	0.0642197	19.1971	3.65593	3392	210	0.0498761	0.0166074	0.0854948	15.304	3.26462	3257	345	2.4448e-23	1.03724e-15	130.471	5.74681	0.0442257	0.0154211	0.07947	19.7316	3.72164	1668	146	341.951	0.0804851	0.0237911	0.0106762	0.0435723	93.9481	6.94785	4453	109	83.6704	0.023893	0	1.31657e-22	0.476032	3.11456	3.32148	0.697611	1.73178	157	162	192
Methotrexate	Calcium	0	0	0.1403	0.142857	0.0186548	8.48102	-1.33626	112	60	0.144136	0.145125	0.0161763	3.66934	-0.394203	114	58	0.0189266	0.893695	12.8976	15.6977	0.147631	0.147392	0.0128464	4.36094	-0.374412	59	17	6.87199	0.223684	0.142438	0.142857	0.0173982	4.22194	-0.578444	160	78	9.74576	0.327731	0.140406	0.11408	-0.538901	0.0977875	-0.0125664	-1.21044	0.495591	11	8	5
meropenem	Alk.Phosphatase	1	1	0.0084461	0.0050517	0.0116591	129.163	8.05513	3051	139	0.011581	0.00702502	0.0151199	48.2104	5.41191	3007	183	1.43383e-40	0.0026073	106.809	3.88715	0.0107631	0.00666982	0.0138671	50.1696	5.60504	1493	75	196.301	0.0478316	0.00649139	0.00398611	0.00801496	63.1098	6.04923	3934	63	47.4493	0.0157618	8.13027e-11	7.22801e-11	0.39182	2.69464	2.79664	0.510667	1.55564	50	46	58
Mesna	BUN	1	0	0.0532007	0.0409302	0.0475722	23.0057	3.92599	1206	451	0.0625816	0.044031	0.0618925	16.3807	3.2282	906	751	7.80299e-13	2.33091e-37	65.208	25.5884	0.0548563	0.0424806	0.051736	34.1985	4.58989	469	278	76.8854	0.372155	0.0470094	0.0389147	0.0364102	39.5375	4.76031	1391	421	53.6715	0.23234	2.80139e-10	1.65918e-12	0.241582	1.42797	1.77436	0.238047	1.2291	25	30	23
Methylphenidate	Glucose(AC)	0	0	0.0529919	0.0466667	0.0228124	18.1722	3.36436	45	220	0.0484043	0.0447619	0.0158233	13.4558	2.59161	93	172	0.00270701	5.43687e-07	23.1648	7.54717	0.0523633	0.0457143	0.0194372	15.5729	3.40096	14	13	24.1492	0.481481	0.0469724	0.0442857	0.0140245	15.6742	3.06363	39	42	18.5107	0.518519	0.827825	0.825442	-0.507442	0.169175	-0.0094643	-1.02002	0.586489	2	2	1
Mesna	Potassium	0	0	0.231042	0.233333	0.0467158	4.35078	0.164122	1248	509	0.205032	0.2	0.0488082	3.21263	0.174588	841	916	5.51769e-82	6.27842e-52	20.4175	31.9863	0.211157	0.208333	0.0463633	3.12766	0.230674	435	353	21.4354	0.44797	0.227859	0.225	0.0445764	3.88701	0.156765	1320	572	16.201	0.302326	2.63123e-13	1.11559e-12	0.226044	1.32521	1.70139	0.192951	1.18528	174	192	220
meropenem	AST(GOT)	1	1	0.00391079	0.000914454	0.0180489	550.852	19.5134	1201	2507	0.00535629	0.00103245	0.0222133	104.629	9.0902	1037	2671	0.00114005	1.01842e-06	521.511	17.206	0.00393834	0.000752212	0.020301	134.06	10.6114	445	694	1210.59	0.609306	0.000867555	0.000427729	0.00436072	683.86	24.3814	2095	848	163.481	0.288141	0	1.05342e-78	0.54099	1.99319	3.70961	0.553965	1.51172	920	991	1082
mesalamine	ALT(GPT)	1	1	0.00201518	0.00109589	0.00343041	44.4403	5.83217	71	31	0.00265512	0.00143836	0.00514609	57.0224	6.86843	64	38	0.0179874	0.265205	99.6931	17.6471	0.0022783	0.00136986	0.00218836	5.48435	1.78741	39	18	147.086	0.315789	0.00495008	0.00171233	0.0225841	154.533	12.0721	113	64	256.628	0.361582	0.438077	0.632446	-0.417243	0.271236	0.177765	-0.933429	0.603695	37	41	41
Methotrexate	Uric acid	1	1	0.119878	0.111748	0.0522396	5.92947	1.32331	136	30	0.113733	0.106017	0.0439769	7.30399	1.50371	134	32	0.075194	0.871131	28.1507	12.0482	0.110056	0.106017	0.0324114	4.02602	0.726406	72	11	20.4822	0.13253	0.115807	0.108883	0.0415991	6.1517	1.26073	227	49	18.0275	0.177536	0.338992	0.403034	-0.513605	0.0480411	0.00213533	-1.30162	0.481714	1	1	0
meropenem	CO2	0	0	0.139792	0.142857	0.0360747	3.91447	-0.0762163	347	3558	0.146802	0.150794	0.0391208	4.06988	-0.0291051	440	3465	3.63376e-28	0.000121364	26.0899	6.14597	0.165095	0.166667	0.037653	5.07633	-0.167107	145	446	18.89	0.754653	0.177379	0.18254	0.0275314	5.06253	-0.640712	737	821	12.206	0.526958	0	1.81809e-22	0.38544	1.2829	2.54903	0.191127	1.18093	664	733	919
mesalamine	Platelet	0	1	0.0657538	0.0613249	0.0321193	4.3748	0.849906	112	82	0.0636261	0.0601224	0.0297284	4.44505	0.826214	109	85	0.315973	0.765594	39.9309	12.3711	0.0602436	0.0577175	0.0249647	11.5346	1.84957	51	23	29.314	0.310811	0.0453006	0.043944	0.0169108	7.37411	1.09603	154	46	19.1967	0.23	0.112951	0.209528	-0.0808022	0.7842	0.917512	-0.432054	0.846796	10	14	14
Methylphenidate	Magnesium	1	0	0.131226	0.125874	0.0335297	45.7196	4.94374	130	49	0.125288	0.118881	0.0249273	5.54341	1.33161	134	45	0.0239082	0.643429	13.9249	10.6145	0.128139	0.118881	0.0244762	4.49182	1.11237	61	10	14.9852	0.140845	0.129221	0.125874	0.0249661	4.23729	0.834765	168	43	14.1027	0.203791	0.280101	0.293409	-0.575136	-0.0476682	-0.107405	-1.42285	0.447767	2	1	2
Methotrexate	Albumin	0	1	0.344312	0.348837	0.0710442	2.43726	-0.0096177	112	109	0.347627	0.348837	0.0668184	3.24107	-0.340658	119	102	0.394885	0.400814	13.9315	9.95475	0.373243	0.383721	0.0588089	3.2068	-0.625112	64	27	12.092	0.296703	0.369895	0.372093	0.0638517	4.35004	-0.723769	208	83	13.4085	0.285223	0.67599	0.894572	-0.230371	0.546303	0.54045	-0.608492	0.737178	10	13	13
meropenem	Creatinine	1	1	0.0544815	0.035533	0.0509922	19.7178	3.39198	2488	1460	0.053329	0.035533	0.0457343	13.7782	2.79854	2265	1683	0.0285259	3.25067e-13	33.5741	14.5897	0.0391303	0.0304569	0.0259254	12.8539	2.78755	1198	453	46.6522	0.274379	0.0321844	0.0304569	0.014662	74.704	6.83944	3818	347	16.916	0.0833133	0	1.59756e-73	0.564275	3.14234	4.00637	0.822635	1.83772	328	362	507
Metformin	ALT(GPT)	1	1	0.00559667	0.0019863	0.0161876	161.871	10.7289	2234	1533	0.00444725	0.00205479	0.0131586	462.709	18.5169	2127	1640	3.96538e-05	0.00133116	101.612	15.9012	0.00303999	0.00171233	0.00964776	969.281	28.7748	948	456	147.616	0.324786	0.00357551	0.00164384	0.0136622	457.522	18.6124	2377	958	182.637	0.287256	0.0103949	0.0111309	0.0214623	1.00289	1.05895	-0.0337356	1.00608	761	803	859
meropenem	Platelet	0	1	0.025952	0.0209882	0.0218813	7.46888	1.58549	964	3182	0.0275074	0.0218627	0.025073	6.07504	1.43572	758	3388	1.4945e-06	3.51387e-11	81.0282	14.0376	0.03583	0.0323568	0.0259179	4.56763	1.05499	345	941	49.2923	0.731726	0.0450221	0.0435068	0.0180086	6.282	0.767477	2378	999	21.2634	0.295825	0	1.5331e-161	0.699807	2.36373	6.34877	0.695807	1.66347	587	652	805
Mesna	Platelet	0	1	0.0404808	0.0378225	0.0278427	6.72365	1.26198	1021	975	0.0290651	0.0255794	0.0262231	4.22525	1.02685	704	1292	2.30701e-76	2.9308e-38	71.2695	22.8958	0.0343716	0.0343244	0.0230155	3.89641	0.544913	338	329	44.0988	0.493253	0.0443013	0.0430695	0.0171876	3.70481	0.240954	1211	437	20.5169	0.26517	0	2.86253e-25	0.385243	1.69115	2.51028	0.381218	1.35558	159	183	136
mesalamine	Platelet	1	0	0.0781197	0.0726935	0.0378417	6.82863	1.42503	112	82	0.07972	0.075317	0.0342458	4.01651	0.825692	109	85	0.423438	0.765594	24.6604	12.3711	0.0724202	0.0693048	0.0239433	3.73382	0.823131	49	23	33.6967	0.319444	0.0594086	0.0545474	0.0200066	5.20519	1.25266	166	34	26.8476	0.17	0.00405567	0.0109063	0.131123	1.2853	1.67401	-0.165525	1.02724	73	76	81
Methotrexate	BUN	1	0	0.0485916	0.0418605	0.030392	26.9449	3.53028	250	58	0.0498973	0.0443411	0.0300174	22.1062	3.27426	248	60	0.461861	0.904861	41.6886	11.6883	0.0464387	0.0444961	0.0200553	5.04512	1.07219	142	28	44.8671	0.164706	0.0459192	0.04	0.0272499	20.2235	3.26616	434	92	43.5735	0.174905	0.628584	0.815968	-0.26763	0.484679	0.466658	-0.691165	0.690565	7	7	9
Methylphenidate	ALT(GPT)	1	1	0.00829723	0.00280822	0.0268116	90.4125	8.92584	170	217	0.00434462	0.00205479	0.0153899	228.582	14.1135	211	176	0.0109445	0.00196619	131.242	16.2791	0.00461215	0.00188356	0.0208289	153.695	12.1758	93	73	226.366	0.439759	0.00377527	0.00171233	0.0107718	151.91	11.2722	310	144	187.839	0.317181	0.0194916	0.00574975	0.0860998	1.05344	1.32512	-0.0787303	1.02235	58	60	65
Metformin	AST(GOT)	1	1	0.00147623	0.000501475	0.00574754	294.924	15.3329	2167	1587	0.00111015	0.000471976	0.00427823	479.527	18.9799	2330	1424	0.000504904	1.04874e-06	114.064	12.4933	0.000756311	0.000383481	0.00304091	546.05	22.2121	1035	354	147.598	0.25486	0.000882593	0.00039823	0.00500405	657.473	23.2325	2468	834	173.975	0.252574	0.786467	0.88308	-0.0659458	0.86981	0.868176	-0.165969	0.920418	789	806	829
meropenem	Hemoglobin	0	1	0.344052	0.328	0.0780566	4.19285	0.828374	621	3529	0.330451	0.32	0.0658567	4.45832	0.714402	365	3785	6.10195e-34	1.46966e-31	15.5752	8.81928	0.357626	0.344	0.0728805	3.36247	0.496606	201	933	28.516	0.822751	0.447478	0.452	0.0784757	3.05465	-0.213477	1871	1086	13.0042	0.367264	0	5.7993e-159	0.744161	2.12912	7.82728	0.618676	1.57654	920	977	1155
Methylphenidate	Platelet	0	1	0.0380713	0.0356362	0.0188913	3.61134	0.762739	199	228	0.0465962	0.0443813	0.0195484	3.89467	0.51793	271	156	6.38762e-16	2.99147e-07	78.5801	14.0515	0.0495492	0.0467862	0.0199421	5.94683	0.943223	130	55	29.744	0.297297	0.0438925	0.0426323	0.0162874	3.78989	0.360573	363	146	19.7156	0.286837	0.997422	0.777447	-0.159179	0.683662	0.682718	-0.414776	0.813803	29	32	33
Metformin	ALT(GPT)	0	1	0.00297637	0.00136986	0.0090344	403.402	17.1303	2234	1533	0.00206292	0.00123288	0.00389668	219.595	12.0969	2127	1640	5.61746e-14	0.00133116	55.8435	15.9012	0.00152511	0.00109589	0.00230015	567.31	19.9257	942	457	54.262	0.326662	0.0014696	0.00109589	0.00236491	645.464	20.6773	2372	975	43.7114	0.291306	0.0309871	0.0166996	0.0159708	0.993936	1.04593	-0.0412582	1.00077	300	301	293
mesalamine	Hematocrit	0	1	0.386123	0.385496	0.0791621	3.53189	-0.0869527	69	136	0.384168	0.377863	0.069536	2.59868	0.308401	69	136	0.650922	1	13.9203	8.29268	0.416905	0.42112	0.0618154	2.56685	-0.137332	30	18	12.4411	0.375	0.447355	0.452926	0.0727369	4.44586	-0.551665	108	37	10.4891	0.255172	0.0779601	0.139706	-0.0477835	0.818614	1.0579	-0.453913	0.851825	101	100	106
meropenem	Hematocrit	0	1	0.322448	0.30916	0.0744759	4.0913	0.772265	508	3641	0.310405	0.300254	0.0635362	4.34181	0.623166	283	3866	1.20852e-29	1.63879e-28	15.9081	7.6404	0.338921	0.329517	0.0703911	3.59649	0.389636	156	857	28.6736	0.846002	0.42478	0.427481	0.0714112	3.2293	-0.258285	1584	1098	12.9994	0.409396	0	1.97744e-134	0.738672	1.95155	7.73801	0.553857	1.5085	821	860	1005
Methotrexate	Hematocrit	0	1	0.392605	0.390585	0.072024	2.98062	0.0442609	173	280	0.391265	0.390585	0.0652716	3.64937	0.0422327	168	285	0.600406	0.678302	10.741	10.8168	0.429189	0.431298	0.0566328	3.66902	-0.0637458	90	53	10.1641	0.370629	0.430406	0.431298	0.0634572	3.20719	-0.246252	281	150	11.0113	0.348028	0.480259	0.686513	-0.146966	0.699058	0.710185	-0.397296	0.826586	22	21	33
Methotrexate	Potassium	0	0	0.226163	0.225	0.0488072	3.91665	-0.242918	216	92	0.234524	0.233333	0.0480381	3.57379	-0.279343	235	73	0.00591424	0.0647818	19.612	12.3377	0.242288	0.241667	0.04263	4.09701	0.107886	132	29	15.5092	0.180124	0.227878	0.233333	0.0410171	3.46292	-0.245864	370	128	14.5358	0.257028	0.0650613	0.0550906	-0.436705	0.260277	0.185654	-0.996017	0.555568	17	8	10
meropenem	Hemoglobin	1	0	0.476823	0.468	0.0794314	3.88041	0.680398	621	3529	0.457175	0.452	0.0676429	3.93528	0.611428	365	3785	1.94228e-61	1.46966e-31	12.018	8.81928	0.468007	0.464	0.0667003	3.56166	0.373374	202	930	11.9538	0.821555	0.507725	0.504	0.0607242	3.75258	0.538712	1924	1003	6.5336	0.342672	0	3.17557e-174	0.765467	2.28495	8.6613	0.66722	1.63115	3	3	4
Metformin	WBC	1	1	0.0193271	0.0167513	0.0131736	172.211	8.50897	2949	2534	0.0181033	0.0155668	0.0107069	42.7396	3.8936	3281	2202	5.63165e-13	1.15716e-14	40.6353	13.7334	0.0164536	0.0143824	0.0086131	12.949	2.46109	1211	581	48.3002	0.324219	0.0160554	0.0142132	0.00810289	16.3652	2.60767	2928	1296	46.626	0.306818	0.21413	0.19078	-0.0189212	0.944332	0.965345	-0.0818266	0.969412	1160	1159	1130
Methylprednisolone	WBC	1	0	0.0216875	0.0179019	0.0237572	386.271	15.6151	4162	5480	0.0246568	0.0209475	0.021007	356.953	13.0359	3099	6543	2.14046e-37	1.62204e-71	72.7872	23.8021	0.0224462	0.019797	0.0134129	22.0357	2.79698	1189	1876	101.279	0.612072	0.016428	0.0143824	0.00904869	35.4047	3.54028	4759	2420	50.3458	0.337094	0	2.60115e-146	0.480232	1.74208	3.01518	0.464905	1.40404	1941	2181	1938
micafungin	Lactate Dehydrogenase	0	0	0.00385174	0.00312809	0.00278181	16.3792	3.51985	32	42	0.00305143	0.00269048	0.00132486	11.0822	2.44682	11	63	0.00558234	0.000328016	31.6459	35.1351	0.00282374	0.00244737	0.00131447	3.0268	1.22401	2	7	35.5344	0.777778	0.00235068	0.00241495	0.000655626	1.96115	-0.297998	21	8	17.8634	0.275862	0.0211282	0.0159391	0.490314	1.55916	7.41755	-0.616694	0.859555	3	3	3
micafungin	Lactate Dehydrogenase	1	1	0.00836209	0.00373588	0.028425	66.9225	7.99351	32	42	0.00728844	0.00544579	0.0053858	9.27904	2.42331	11	63	0.749492	0.000328016	111.755	35.1351	0.00847664	0.00604548	0.00744038	5.85173	2.03256	1	8	213.661	0.888889	0.00286094	0.00282014	0.000806017	1.9977	0.2307	16	13	24.8445	0.448276	0.0653715	0.0263054	0.44667	0.827475	7.6422	-0.716173	0.778017	45	41	37
Minoxidil	Creatine Kinase	1	0	0.000642986	0.000358569	0.00072389	4.33124	1.50136	22	22	0.000306025	0.00012494	0.000421889	7.7999	2.29686	21	23	0.0032207	1	82.0042	15.9091	0.000233316	0.000121893	0.00024924	5.92347	1.87351	8	5	84.6937	0.384615	0.000540008	0.000160492	0.000808732	6.44858	2.09527	21	16	175.433	0.432432	0.878118	1	-0.738856	-0.297065	-0.472573	-1.61419	0.435613	2	1	2
micafungin	In. Phosphorus	0	1	0.130548	0.137736	0.0435523	2.49781	-0.25007	91	35	0.0882001	0.090566	0.0374167	2.63411	0.205337	39	87	5.9747e-18	9.35602e-11	41.0553	45.2381	0.0989076	0.10566	0.0330265	2.53015	-0.0828167	24	33	36.3965	0.578947	0.129283	0.128302	0.0439281	4.12061	0.484721	117	60	22.6261	0.338983	0.00283595	0.00176514	0.214922	1.18872	2.07023	-0.0982393	1.05541	68	66	65
Minocycline	Ionized Calcium	1	0	0.289552	0.286885	0.0355242	12.764	2.21331	41	42	0.296465	0.295082	0.0433884	7.29771	1.69867	64	19	0.0854204	0.000128295	8.83308	6.0241	0.291276	0.286885	0.0378907	6.18984	1.41174	20	8	12.0981	0.285714	0.282878	0.278689	0.0267867	9.33015	0.611411	65	25	7.78615	0.277778	0.864846	1	-0.450596	0.126491	0.0992314	-1.17906	0.551284	0	1	1
Minocycline	aPTT	1	0	0.211603	0.158654	0.169417	16.1322	3.63055	52	22	0.210174	0.163462	0.134506	12.8818	3.05422	52	22	0.94855	1	34.8129	12.1622	0.171875	0.158654	0.0694342	17.1543	3.62781	27	5	20.0117	0.15625	0.213687	0.163462	0.148353	12.0129	2.97906	73	21	49.7433	0.223404	0.599767	0.613318	-0.726887	-0.355191	-0.426849	-1.81688	0.375263	4	5	4
Minoxidil	Cholesterol	0	0	0.0799691	0.0783982	0.0254051	2.80269	0.443621	74	75	0.0764904	0.0733221	0.024104	3.17096	0.278801	77	72	0.0700593	0.779435	23.8641	16.1074	0.0812747	0.0783982	0.0225226	2.8996	0.00329877	26	14	21.0356	0.35	0.0838473	0.0829103	0.018033	3.7934	-0.113215	92	32	13.3169	0.258065	0.364216	0.312029	-0.149315	0.634121	0.783904	-0.636124	0.764839	31	31	33
Minocycline	AST(GOT)	1	1	0.00195245	0.000648968	0.00538424	69.2063	7.46613	90	104	0.00120723	0.000486726	0.00546236	161.197	12.2883	130	64	0.1568	1.08808e-06	101.71	6.18557	0.000511981	0.000427729	0.000374919	15.7861	3.3317	60	13	66.9824	0.178082	0.000619229	0.000368732	0.00126312	125.659	10.1861	192	54	93.189	0.219512	0.553891	0.514843	-0.459725	0.151802	0.0990408	-1.14154	0.533216	22	22	20
micafungin	Creatinine	1	1	0.0391286	0.0317259	0.0303732	23.91	4.2639	121	23	0.0415521	0.034264	0.0322861	37.8558	5.14987	101	43	0.22298	0.000522575	25.7661	17.3611	0.0341849	0.0329949	0.0129892	9.75944	2.17105	60	17	22.7889	0.220779	0.0286478	0.0279188	0.0075358	8.98012	1.70822	243	8	11.6332	0.0318725	6.84286e-06	9.63846e-07	0.626434	6.04867	7.71968	0.438078	1.68405	10	10	13
Mirtazapine	In. Phosphorus	1	0	0.144474	0.139623	0.047383	15.5351	2.49267	137	157	0.150096	0.14717	0.0396667	5.78646	1.06431	182	112	0.0676955	4.74588e-05	25.0882	12.2449	0.142399	0.143396	0.0306625	2.82865	0.408949	75	31	20.3059	0.292453	0.146509	0.143396	0.0400877	11.1563	1.92313	207	130	21.2519	0.385757	0.118556	0.0839894	-0.432368	0.30967	0.185657	-0.896904	0.595895	12	12	10
Minocycline	Potassium	0	0	0.20866	0.216667	0.0508268	2.97182	-0.253566	110	94	0.228513	0.233333	0.0489621	4.34216	0.144865	142	62	3.05733e-07	0.000258806	25.1215	9.80392	0.231296	0.233333	0.0451159	2.80298	-0.290776	66	24	17.9376	0.266667	0.232407	0.233333	0.0387169	3.77306	-0.129469	229	68	14.0325	0.228956	0.397568	0.481089	-0.16626	0.642997	0.684652	-0.535898	0.78151	13	13	19
Misoprostol	ESR	1	1	0.0571641	0.0505549	0.0417066	2.99198	0.769911	339	719	0.053141	0.0456227	0.0402697	3.03454	0.797367	407	651	0.000264082	7.01671e-05	105.004	10.2079	0.0342513	0.0234279	0.0317206	5.53204	1.45399	133	92	365.868	0.408889	0.0344953	0.0265105	0.0299276	4.47281	1.2484	337	279	335.749	0.452922	0.282602	0.272499	-0.243127	0.622003	0.525999	-0.454432	0.777086	221	225	227
Methylprednisolone	Ionized Calcium	1	1	0.283857	0.278689	0.0366082	25.9829	3.01234	2801	1793	0.294613	0.286885	0.0416592	20.1716	2.74375	2595	1999	1.94472e-66	2.21214e-06	10.5078	22.66	0.292627	0.286885	0.0358063	11.4733	1.59186	1097	719	11.4738	0.395925	0.284657	0.286885	0.027381	15.3112	1.57282	3134	1026	7.97246	0.246635	0	1.35355e-30	0.281567	1.49519	1.88451	0.31075	1.27303	105	94	102
montelukast	Cholesterol	0	0	0.0823247	0.0817823	0.0244507	3.53913	0.561003	198	141	0.0790737	0.0778342	0.0232801	3.25754	0.464316	178	161	0.010833	0.0853999	22.7053	20.944	0.0826914	0.0831923	0.0220888	3.2126	0.144696	85	49	20.0441	0.365672	0.0817579	0.0812183	0.0216447	3.28589	-0.0626808	267	126	17.2473	0.320611	0.483987	0.341212	-0.10345	0.756708	0.811115	-0.348646	0.858624	139	133	126
[truncated: 648 more rows]
[truncated: 2 more columns]
