# Supplementary material for: Machine learning model combining features from algorithms with different analytical methodologies to detect laboratory-event-related adverse drug reaction signals
Source: PLoS One. 2018 Nov 21;13(11):e0207749. doi: 10.1371/journal.pone.0207749 (PMC6248973; doi:10.1371/journal.pone.0207749)
Supplement: S4 Table — (XLSX) [file pone.0207749.s004.xlsx]

## Sheet: Sheet1
Table S4. Feature importance scores evaluated with the random forest and the logistic regression.
Algorithm	Feature #	Feature names	Gini importance	Gini importance rank	Absolute value of coefficient	Absolute value of coefficient rank	Combined rank
CERT	1	Average of laboratory test results before drug exposure	0.024732	17	0.001192	45	33
	2	Median of laboratory test results before drug exposure	0.032855	8	0.149434	25	12
	3	Standard deviation of laboratory test results before drug exposure	0.022067	23	0.166105	23	22
	4	Kurtosis of laboratory test results before drug exposure	0.023164	22	0.159292	24	22
	5	Skewness of laboratory test results before drug exposure	0.032321	9	0.061069	36	21
	6	Number of patients whose laboratory results are within normal range before drug exposure	0.01244	28	0.020768	39	36
	7	Number of patients whose laboratory results are out of normal range before drug exposure	0.012716	27	0.398263	12	16
	8	Average of laboratory test results after drug exposure	0.02017	24	2.49468	1	7
	9	Median of laboratory test results after drug exposure	0.028319	13	0	47	32
	10	Standard deviation of laboratory test results after drug exposure	0.024078	19	0.194092	21	18
	11	Kurtosis of laboratory test results after drug exposure	0.023395	21	0.14373	26	25
	12	Skewness of laboratory test results after drug exposure	0.039965	5	0.123462	28	12
	13	Number of patients whose laboratory results are within normal range after drug exposure	0.011358	34	0.498193	9	19
	14	number of patients whose laboratory results are out of normal range after drug exposure	0.011537	32	0.00127	44	42
	15	p-value from paired t-test or Wilcoxon signed-rank test	0.01166	31	0.085365	31	33
	16	p-value from McNemar’s test or McNemar’s exact test	0.009993	38	0.002428	43	46
	17	Absolute percentage change in a lab value pre and post exposure	0.028726	12	0.073833	34	22
	18	Percentage of patients whose lab results changed from normal to abnormal after exposure	0.024028	20	0.236591	19	16
CLEAR	19	Average of laboratory test results in a risk group	0.030348	10	0	47	29
	20	Median of laboratory test results in a risk group	0.026806	15	0.891867	3	6
	21	Standard deviation of laboratory test results in a risk group	0.026151	16	0.332241	14	10
	22	Kurtosis of laboratory test results in a risk group	0.024318	18	0.378444	13	11
	23	Skewness of laboratory test results in a risk group	0.04003	4	0.681716	4	2
	24	Number of patients in a risk group whose laboratory test results were within normal range	0.011337	35	0.017472	40	40
	25	Number of patients in a risk group whose laboratory test results were out of normal range	0.009443	41	0.288291	16	29
	26	Absolute percentage change in average of laboratory test results pre and post exposure in a risk group	0.03412	7	0.228002	20	8
	27	Percentage of patients whose lab results changed from normal to abnormal after exposure	0.024028	20	0.236591	19	16
	28	Average of laboratory test results in a control group	0.037829	6	0.427588	11	5
	29	Median of laboratory test results in a control group	0.027989	14	1.66575	2	4
	30	Standard deviation of laboratory test results in a control group	0.029488	11	0.284904	17	9
	31	Kurtosis of laboratory test results in a control group	0.045622	2	0.55879	7	3
	32	Skewness of laboratory test results in a control group	0.055809	1	0.661502	5	1
	33	Number of patients in a control group whose laboratory results were within normal range	0.011949	30	0.554063	8	15
	34	Number of patients in a control group whose laboratory results were out of normal range	0.011393	33	0.0809	32	35
	35	Absolute percentage change in average of laboratory test results pre and post exposure in a control group	0.042174	3	0.079376	33	14
	36	Percentage of patients whose lab results changed from normal to abnormal after exposure	0.024028	20	0.236591	19	16
	37	p-value from conditional logistic regression	0.00832	46	0.096777	29	40
	38	p-value from Fisher’s exact test	0.008263	47	0.091524	30	43
	39	Yule’s Q – 1.96SE	0.008368	44	0.444709	10	28
	40	PRR – 1.96SE	0.008329	45	0.130983	27	38
	41	ROR – 1.96SE	0.008146	48	0.068598	35	47
	42	IC – 2SD	0.008928	43	0.289846	15	31
	43	EB05	0.009344	42	0.646017	6	26
PACE	44	The prescription counts on three days before the clinical event occurred	0.009983	39	0.009805	41	45
	45	The prescription counts on two days before the clinical event occurred	0.009597	40	0.000844	46	48
	46	The prescription counts on the date of the clinical event	0.011264	36	0.033794	37	39
	47	The prescription counts a day after the clinical event	0.011004	37	0.002883	42	44
	48	Prescription change index	0.011967	29	0.022423	38	36
